# Supplementary material for: High density linkage maps, genetic architecture, and genomic prediction of growth and wood properties in Pinus radiata
Source: BMC Genomics. 2022 Oct 28;23:731. doi: 10.1186/s12864-022-08950-6 (PMC9617409; doi:10.1186/s12864-022-08950-6)
Supplement: Supplementary file 5 — Additional file 5. 268,345 map file. Plain text file containing the map position (cM) of all loci on the 268,345 linkage map, in the format required for analysis using MAPQTL 6.0. [file 12864_2022_8950_MOESM5_ESM.txt]

group 1
2_63189851_46825	0.000
2_63089283_7406	5.167
2_63029251_15841	8.552
2_63207286_1772	13.444
2_62996550_102761	19.032
1_62634351_53667	22.907
1_63203232_8701	25.996
2_63203232_8750	30.522
2_63227679_452074	32.431
3_63227679_498380	34.606
2_62953437_25039	36.010
1_62634351_35012	37.685
2_63169382_20594	39.674
3_63206773_217128	41.391
2_63079040_33339	46.273
1_63205664_61489	49.045
2_62513728_22652	53.026
2_62513728_27511	54.134
2_62670024_10172	55.877
1_62641532_5074	58.018
2_63177790_11261	60.683
1_63186561_41143	61.859
2_63193326_17539	62.897
2_63205750_126794	65.998
2_62540574_2512	67.918
2_63077135_15505	69.477
2_62961216_10571	72.067
1_62828436_39678	74.993
1_62309336_1207	80.764
2_62511310_11378	84.811
2_63194064_9197	87.087
2_62953629_22267	90.475
2_60273695_3804	99.420
2_62796549_44741	102.144
1_62881247_41674	103.858
2_63227702_262364	106.052
1_63055319_3424	108.496
1_62952147_53702	113.986
1_63219895_54011	118.019
2_63167630_7177	124.767
2_63121205_55114	129.339
2_63044549_132814	146.327
2_63106907_17582	150.250
2_63019262_17664	152.983
2_62950132_41059	162.317
2_63221132_31950	172.171
2_63165776_21741	180.238
2_62996656_76395	183.406
2_62987587_56961	186.840
2_62511190_50441	190.437
2_62969050_66906	194.226
1_62969050_66945	198.222
2_62986118_18532	205.115
2_50900150_681	210.785
3_62840029_81059	212.999
3_63031045_4278	220.525
2_63010461_22296	232.023
1_63119018_7212	237.067
group 2
2_62972261_54257	0
2_63153463_12486	8.302
1_62994147_12245	14.202
2_63045941_12322	19.804
1_63001236_47654	26.247
3_63025964_24874	31.883
2_60003725_17242	34.439
2_62901797_24699	37.348
2_62529028_11801	42.563
1_62941532_20810	46.918
2_62941532_20856	49.913
2_62750898_37957	54.563
1_63092827_46420	59.574
2_60134950_15982	62.813
2_59203868_30228	65.306
1_63075244_3834	67.79
2_62612964_26409	69.974
2_62800720_7257	73.376
2_63207392_530675	88.357
2_62482333_15405	101.751
2_62899431_75872	106.038
2_62298788_35317	109.074
3_62969792_10685	110.918
2_62950209_140253	118.244
2_62901845_37888	121.381
2_63208310_17620	133.015
3_62880558_14369	136.598
2_62961148_12852	140.96
2_62973054_18191	143.759
2_62948374_30452	145.964
2_62988178_13935	148.374
1_62994521_4551	155.659
3_62972144_70982	169.257
2_63207779_68252	173.589
2_63115156_12753	179.611
2_63206125_97028	190.844
group 3
2_62972108_12230	0.000
2_62742892_14809	3.710
2_59533634_13221	10.788
2_59533634_13136	14.090
3_59112167_14868	17.003
2_62844890_40953	20.411
3_63103965_102832	22.968
2_63190782_47386	25.281
2_62996809_42701	30.018
2_62510794_4779	32.944
1_63018496_57917	37.778
2_62883735_45316	39.567
2_63202680_26757	42.462
1_63083456_35067	45.021
1_63083456_33592	46.435
1_63206313_130663	49.975
2_62916319_97817	51.809
1_63206313_123166	54.104
2_56027608_6176	64.182
2_62613295_6402	67.202
2_62952427_159567	69.043
2_63125902_62042	73.020
2_62988726_62729	79.027
2_63105781_55682	82.156
2_63083318_37645	89.512
2_63009366_22503	94.311
2_62539904_63457	107.428
3_62553595_12953	112.558
2_62596398_9713	117.271
3_62798174_43121	131.872
2_63216118_213488	136.407
2_63206037_120840	138.779
2_63123392_14870	142.509
3_63004938_12991	151.455
2_63122008_5405	158.563
2_63202162_59897	170.556
2_62965270_29219	177.802
2_63016409_79396	187.485
2_62943910_121010	196.138
2_62974556_21138	202.858
3_63192975_77438	212.085
group 4
3_62992918_31914	0
3_62886454_101423	8.903
2_59738471_22789	22.288
2_63090351_5536	25.496
2_63001332_27232	28.703
3_63142586_108404	29.888
2_63118470_4543	35.641
2_62965349_25844	37.564
1_62952612_361081	38.736
1_60098141_24370	40.902
1_63223428_7322	49.387
2_63199113_78606	53.866
2_59499347_16167	56.76
2_62950765_57310	62.932
2_62972008_36765	66.217
2_59412685_22246	85.806
2_62301099_37945	88.6
2_62955137_4193	91.056
1_63110048_34058	92.655
2_63115914_12479	95.897
2_62894927_50270	101.183
1_63206856_147794	103.42
2_63020832_14256	107.377
2_59798811_26960	108.485
2_62979426_9859	115.048
2_62979426_8552	116.41
1_62771960_5138	119.125
2_62771960_4986	120.226
2_62972103_17482	122.607
2_62771960_3369	125.541
1_63202481_54084	127.364
1_63203183_44216	128.659
2_63083798_107372	130.092
3_63106326_9379	131.423
2_63159923_3769	132.99
3_63200460_15328	137.409
2_62957907_12850	138.749
1_63110821_18429	140.284
1_63110821_18389	141.818
2_62819772_24570	147.566
group 5
2_63108944_28772	0.000
2_63227371_228101	9.259
2_63224935_55795	20.796
2_63184938_43174	25.042
2_63104167_13801	31.429
3_63202063_31964	35.043
2_63110132_11900	39.513
2_63068271_42194	41.869
2_62524935_12233	52.271
2_62296443_10099	56.355
2_62963088_15868	62.650
2_62987012_6251	64.748
2_63207079_380830	67.980
3_63079964_15194	74.164
3_62947412_12309	76.121
2_62587888_14402	84.306
2_63106902_101226	91.665
1_63184244_17058	95.689
1_62942197_46056	98.272
2_62549387_34075	108.130
1_62959511_9107	113.591
1_63010918_5968	118.641
1_60177605_2455	122.357
2_52908553_400	128.027
2_62728322_6872	131.914
1_62673210_33500	138.171
2_62606115_10748	142.355
2_63107037_41746	149.949
2_62929225_20609	161.770
2_63038733_52471	165.055
2_62595956_3539	168.025
2_63227218_146318	171.964
3_63095278_4039	180.103
2_62828102_37516	185.291
2_62828102_37673	187.741
2_63011327_30289	191.301
2_62997786_6235	195.830
2_62985890_4005	199.271
group 6
2_62943884_4961	0.000
2_63086645_54630	14.602
2_63193668_113162	19.540
2_62648604_11500	31.779
2_62648604_11369	34.689
2_62849983_51750	38.531
1_63113111_114030	47.168
3_63042045_23639	50.763
3_62983871_10924	54.348
3_62869621_40750	60.667
1_63054843_9812	71.983
1_62964607_12700	76.337
2_63180390_41061	78.006
2_62940053_11908	80.444
2_63184408_4988	83.281
1_63184408_5084	87.475
2_62608286_7128	90.900
1_63115439_9607	94.874
2_62923239_33293	99.471
2_62646879_30081	114.067
2_62848314_44967	117.874
1_63154393_28198	121.691
2_63205658_27217	125.416
3_62962718_10700	157.715
2_63079415_17652	181.540
group 7
3_62559378_20199	0.000
2_62791900_21103	3.503
2_63070298_66925	6.461
1_63091618_2814	8.972
2_59952680_17459	13.771
2_62999943_60752	18.695
2_62773774_15337	41.264
1_62894574_11741	44.790
1_62963492_17049	51.435
2_62963492_17943	54.926
2_62362541_2029	57.075
2_62890472_15471	59.435
2_62960100_21415	64.493
1_63163891_84193	68.877
2_63111827_16229	72.675
1_63025708_11201	78.678
1_63195806_102119	82.979
2_63227690_179297	90.691
2_63207210_117933	97.175
2_63207210_117894	99.925
1_63207210_117854	103.290
1_63204002_89808	109.181
2_63151278_11648	114.265
2_62676076_8195	116.423
1_63092867_3243	126.002
2_62304668_11423	129.219
1_63008754_23369	133.864
1_63008754_10901	136.020
2_63042061_16340	140.672
2_63103277_130161	145.886
2_62969076_2160	148.543
2_62916129_14736	154.405
2_62667708_20185	158.559
2_62918392_48049	161.628
2_62991642_9036	171.116
2_63042159_13106	180.205
2_63048576_43463	184.146
2_62676433_27908	186.718
2_63022052_58033	190.532
2_63192876_47646	194.779
2_63181853_40796	202.894
group 8
2_63048574_36341	0.000
2_63012580_44854	15.128
2_62979034_11581	18.526
2_62954104_8134	23.664
2_63059002_30380	26.508
2_62948361_7979	36.159
2_63083258_59796	42.459
2_63007007_31505	59.090
2_62963221_13934	61.648
2_63205196_54741	67.399
2_62605579_12909	69.573
2_62930614_76129	73.138
2_62930614_76146	75.308
2_63161934_47305	77.659
1_63033956_14013	83.779
2_63209520_33757	88.722
1_62993938_8051	90.481
1_60531687_16497	94.582
2_62967351_2561	98.024
1_62991852_6086	101.049
2_62297780_36481	103.349
2_59859178_18187	106.340
1_62991852_6052	110.787
2_62997014_38140	119.907
2_62952551_183572	132.364
2_59578155_29925	134.754
1_62996561_35298	138.792
3_62807264_18414	142.143
2_62887085_33627	145.462
2_62887085_43381	150.149
2_63019489_32387	158.449
group 9
2_62603638_20124	0.000
2_63187874_41047	4.958
2_62830693_11437	17.211
2_62830693_11480	20.338
2_62995633_4465	23.754
1_63219005_38795	33.882
1_63219005_38741	37.789
2_62676228_32042	43.515
3_62846047_9932	53.966
2_62768007_10204	59.224
2_62820863_71392	76.777
2_62820863_75558	79.108
2_59232015_7794	82.503
2_63228547_2745205	85.232
1_62699993_11426	88.465
2_62699993_12206	91.403
2_63150122_33786	93.604
2_63206672_73548	97.981
2_63202618_274691	117.612
2_63228490_3608321	120.141
2_63008650_3394	123.713
2_59004262_56645	125.863
1_62953783_16459	128.098
1_62578044_35914	136.823
1_62656521_5454	140.620
2_63085484_60913	144.554
3_62305945_2375	146.770
2_63026431_145369	150.614
2_63102938_10178	153.344
2_59623594_21162	164.725
2_59623594_21091	173.034
3_62956201_7830	182.755
2_63053286_4970	189.547
group 10
2_62774660_38145	0
2_62774660_38173	5.35
2_62898117_37811	9.415
2_62774660_36228	13.044
2_62774660_37705	16.138
2_62774660_37538	20.795
2_63121484_123336	51.423
2_62983793_65421	61.312
2_63043780_31730	71.777
1_63013068_65612	74.643
2_63013068_65973	78.638
1_62849954_5639	83.219
1_62952014_162763	85.786
2_62952014_162307	87.646
2_62765485_51056	93.039
2_62654414_4939	94.618
2_63051210_95898	97.876
2_63207063_95257	100.595
2_62911640_66635	104.216
2_62692927_2769	111.939
2_62990112_1740	114.283
2_63120425_1832	124.014
1_63217058_45629	125.931
3_62982151_69677	128.658
2_63226393_71778	133.929
1_63059795_23048	136.722
2_59380327_37130	139.547
1_63195079_49578	143.883
2_63083838_3241	150.093
2_63141291_54373	153.656
2_63106500_22035	167.179
2_63018108_73796	174.104
2_63063975_37537	177.757
2_63018108_74294	187.984
group 11
2_62730967_6640	0.000
2_62730967_6633	3.063
2_63110261_79498	7.502
2_62986719_4705	11.460
2_63110261_102672	15.627
2_63225958_45185	21.881
3_62696840_69811	30.712
1_62659818_9940	39.636
1_63207290_173647	50.420
3_62759050_25525	55.660
2_62867081_46103	63.545
2_62919737_13855	68.494
2_62919737_13778	73.541
2_63040453_52871	79.375
2_63017898_85655	83.871
2_62988358_11224	90.847
2_62988358_11191	95.212
2_59966544_8261	106.798
2_62311825_13401	114.383
2_51411089_563	121.044
1_62977870_12401	132.754
2_63030681_33886	140.223
1_63145646_49929	158.242
3_63192861_97937	162.677
2_63077706_36414	167.781
1_62871645_64238	174.406
2_63091704_16002	180.877
1_58790409_120667	184.289
2_63050044_9661	194.539
2_63024673_36506	200.252
group12
1_62998952_50159	0.000
2_62968956_35816	8.003
2_62818206_26038	12.481
1_59315679_17874	18.740
3_62567908_11174	24.884
1_62685344_4642	28.820
2_63088052_88689	32.607
1_59048454_15588	40.673
1_63041454_5958	46.713
2_63053418_54240	49.431
2_63205766_61670	52.680
2_62993060_15488	58.352
1_62993060_15440	62.656
2_62830618_14410	80.500
2_63198160_92991	83.544
1_45068191_484	85.139
2_63038360_31825	87.303
2_63198160_91730	89.484
1_62819459_35764	94.028
1_62986639_63644	98.981
2_63100560_4637	116.448
1_62972859_38283	127.731
1_62972859_38099	133.572
2_62719892_19503	143.946
3_63191339_16981	150.006
2_62978774_114979	157.396
2_62978774_105593	161.612
2_60237493_11897	165.829
2_63044495_31320	168.736
2_62805877_17727	173.761
