# Supplementary material for: High density linkage maps, genetic architecture, and genomic prediction of growth and wood properties in Pinus radiata
Source: BMC Genomics. 2022 Oct 28;23:731. doi: 10.1186/s12864-022-08950-6 (PMC9617409; doi:10.1186/s12864-022-08950-6)
Supplement: Supplementary file 6 — Additional file 6. 268,405 map file. Plain text file containing the map position (cM) of all loci on the 268,405 linkage map, in the format required for analysis using MAPQTL 6.0. [file 12864_2022_8950_MOESM6_ESM.txt]

group 1
1_63010070_24689	0.000
1_63176582_125089	2.270
1_63176582_125085	4.549
2_62953029_51223	7.729
1_62953029_52353	8.876
2_62834719_6169	10.397
2_62892533_6551	13.003
2_63176582_144606	14.764
1_62585318_10088	18.190
2_62772235_22078	21.080
3_62986319_11875	23.483
1_62742149_43291	26.305
2_63034793_4232	33.683
1_63132897_21720	36.159
1_63016148_20879	38.368
3_63016148_42111	39.599
1_62917681_50497	41.385
2_63034793_4297	43.956
1_63046397_10352	53.685
1_63097967_5763	55.231
1_63094935_85947	56.781
1_62951803_90128	57.426
1_63066455_13193	60.186
2_63013091_56464	61.219
2_62987356_23610	62.700
2_62977777_2984	65.145
3_63154865_3159	66.474
1_62625977_83439	68.118
2_62533847_52170	71.841
1_62987037_11404	73.263
1_63106907_37812	74.264
1_62674563_14528	75.222
1_59579807_6956	77.986
2_62429093_61387	79.228
2_61173291_1532	80.759
1_63152337_22189	83.570
2_63093438_10158	85.199
1_62824125_7935	89.524
3_62931507_37209	92.812
2_63228536_2662115	98.705
2_63190228_13995	103.624
1_63102992_5746	106.521
1_62867868_21557	109.467
1_59364112_8368	111.410
2_63207227_179195	114.121
1_63134248_8473	116.653
2_62854403_26404	118.374
2_62853765_36467	120.593
2_63112020_68035	123.404
2_63180788_219160	124.693
1_60277345_6081	126.537
2_63017987_49060	128.936
1_62522654_4695	130.082
1_62953703_76554	132.585
2_61518386_47859	133.602
3_62953703_52750	135.474
2_63206802_268938	141.673
2_63017785_14895	143.814
2_63066572_12767	145.798
2_63051007_23196	148.317
2_62756808_12814	150.165
2_62957965_54344	152.951
2_62962871_11211	154.997
1_62306342_3014	156.806
1_63038861_97472	157.970
2_63015493_16840	159.301
2_63178873_20371	162.492
2_62637350_16418	163.487
2_63193141_27188	165.219
3_63083301_37662	178.324
3_63141578_17013	193.219
group 2
2_63059841_32366	0
1_63227442_187174	5.838
1_62864777_7004	9.025
2_61423788_825	12.763
2_62979829_43792	15.083
2_62832680_7237	17.769
1_62515916_4452	21.64
1_63177374_21932	25.04
1_63182003_13625	27.322
2_62968046_26996	31.066
2_62936580_24028	32.929
1_63223389_29025	34.811
2_63207283_357462	35.869
2_63204683_77530	37.571
1_62952275_241224	38.689
2_62936580_23198	41.015
1_63227987_110150	44.316
2_63227987_110807	47.157
2_62976040_134967	48.897
1_62959514_22432	49.839
2_62533794_15324	51.454
1_62962452_22638	53.323
2_62516123_34872	56.269
1_62961737_7822	59.711
2_62309363_33894	62.098
1_62777785_10304	63.283
1_63220247_132356	66.039
1_62955258_58504	67.378
1_62051648_18269	68.61
1_63203369_63056	73.647
1_62529430_53204	76.189
2_62931817_139181	79.032
1_63182737_98143	80.606
2_63096137_41068	82.21
1_62800720_7246	83.397
2_58681449_13579	86.365
2_62947985_66360	88.491
1_63005579_42265	90.309
2_62615238_60608	92.001
1_62954127_8432	97.971
1_62077805_17654	99.65
1_63071711_21272	103.361
1_63060486_17387	106.045
1_63060486_26557	108.215
1_63060486_17318	109.911
2_63060486_17287	111.358
2_62956525_27682	113.017
1_62529028_11051	118.694
2_58841352_10403	120.839
1_63110457_15314	124.709
1_62777357_72738	130.593
1_60452330_1587	134.535
1_62969455_12489	138.015
2_62879917_7461	142.87
1_62766117_5268	143.577
1_62766117_3320	146.136
2_61585579_36736	149.162
2_63189447_28753	152.14
2_62832055_3719	156.136
1_63013519_42100	161.08
2_62683956_27568	165.226
2_62927256_40634	174.257
group 3
2_63206898_135179	0
1_63003072_28023	3.683
2_62693286_23483	6.189
2_63034678_17993	8.948
2_63226472_19557	10.425
2_63184119_44574	12.155
2_63180466_38469	14.903
1_62922578_11766	16.489
2_62890997_43304	18.053
1_59311292_11154	19.85
2_62969381_57525	21.463
2_59311292_10869	22.994
2_59294385_32272	24.8
2_62883735_44755	26.276
1_46768092_443	27.67
1_63043817_11079	29.874
1_62511820_6962	32.94
3_63055824_6340	35.01
2_63192034_15247	41.259
2_63025860_10025	45.014
2_63070840_15130	46.568
2_59798832_16945	48.964
1_63204602_174680	52.065
1_62971698_38295	54.418
2_63204602_117107	58.919
1_60552701_4203	60.48
3_62931780_45694	63.521
3_62931780_67456	66.546
2_63206366_100258	68.718
1_63206958_352277	72.022
3_63089545_4286	74.097
2_63177503_30587	76.056
1_61057508_14496	77.244
1_63027340_61256	80.873
1_63051077_25612	82.346
2_63201606_33454	86.061
2_63197537_10371	89.716
2_63051697_23260	91.504
1_62986638_32103	92.28
1_62968859_39827	94.082
2_62908514_97837	95.967
1_62768291_12577	97.629
1_63173448_15831	99.416
2_62942601_184896	101.058
2_62310224_18667	102.317
1_62310224_18538	103.241
1_62997182_2599	105.706
1_63194248_17466	106.762
2_63051365_7146	109.94
1_62847608_6771	113.055
2_63051365_7352	114.665
3_63092019_7902	116.166
1_63092019_7853	118.088
1_63092019_7875	118.707
2_62300453_20932	120.938
1_62833462_64010	122.663
2_62535098_7674	127.252
2_62924301_27323	129.707
1_62685966_10949	131.042
2_62969350_31645	131.788
1_62956822_29433	133.395
1_63141341_62152	135.016
2_62952626_379924	136.472
2_62952626_379595	137.972
1_63184661_6292	139.771
1_62951822_126288	142.629
1_63177562_8634	146.995
1_63016409_79349	149.089
2_63158141_17284	151.64
1_63200385_35006	154.548
1_63154902_20190	157.28
group 4
3_62982139_82594	0
2_62982139_86496	5.217
1_63111220_26796	7.841
1_63120383_11556	10.822
2_63037425_32301	21.183
3_62705837_12029	23.016
2_62976380_14030	25.083
2_59231984_20956	26.901
2_59231984_20811	28.695
2_62958643_14798	31.001
2_62998662_5958	36.09
1_62307640_7100	38.227
2_62533852_13830	41.519
1_62533852_17608	45.677
1_63144304_25895	47.829
1_62900632_3625	53.65
1_63038322_32085	57.465
1_63021352_1419	58.894
1_62990924_31099	63.341
2_62601837_38346	65.309
1_62601837_36363	68.08
1_59952246_9575	69.966
3_63046913_14545	74.593
1_62874238_152594	81.215
2_62927073_10416	83.17
2_59738471_21207	88.432
3_63013865_3023	89.383
2_62968861_50703	91.943
2_59382799_11424	94.626
2_63205277_19194	96.316
1_62382221_2389	97.969
2_62519970_19298	100.752
1_62560201_14658	102.253
1_58785659_14301	105.32
2_62972008_36747	107.156
1_62555339_37088	109.639
2_62976534_2995	111.732
1_62927932_42953	112.864
2_62689553_10325	116.144
1_62913529_16657	117.829
3_63174500_46953	118.915
1_63140671_27782	120.642
2_63033128_64373	123.157
2_63033128_64521	124.209
1_62970937_29325	126.41
1_62867846_129147	128.087
1_63013063_61577	131.021
1_63115914_14757	133.15
2_62953808_93082	134.586
2_61595251_6105	137.912
1_63023201_39121	138.729
1_62794234_1731	140.436
2_63210130_134040	143.8
1_62755258_8923	145.631
1_63117493_15631	149.006
1_63228512_1705921	149.712
2_63139994_11394	152.274
2_63139587_70104	153.97
2_60272652_8102	155.878
1_62511567_17941	159.598
2_63077570_55820	162.679
2_63006048_34018	163.775
2_61613879_4973	167.537
2_59442769_12496	168.865
2_59442769_11043	171.086
1_62736216_20622	172.303
1_63201400_113426	173.931
3_63114736_28715	175.927
1_63201400_111377	177.747
3_63210616_159626	180.906
3_62714883_67845	181.891
group 5
1_62963666_33596	0
1_62978435_1167	1.82
2_63199766_12894	6.028
2_62870854_54306	8.364
1_62952734_41601	11.379
2_63207333_321244	13.203
1_62979465_25354	15.054
2_62772720_9836	16.1
2_62671043_25519	17.735
2_62952734_42798	19.995
2_59508218_3087	23.329
1_63179810_36683	24.552
1_63179810_36563	26.357
2_63030071_12668	28.007
1_63027102_39473	29.871
1_63030071_16304	31.054
2_63030071_15723	32.704
2_62952565_275505	34.302
2_63030071_17710	35.042
2_63030071_16284	37.651
2_62521808_16707	41.549
1_62763853_21181	42.629
1_63195504_37607	44.32
2_62941178_9105	46.432
1_62959362_20117	48.916
2_63200292_12037	50.404
1_62845279_54933	53.238
2_60179551_16761	54.722
1_63176176_22468	57.438
1_63018198_72993	60.637
2_59859201_15861	62.265
2_62979122_3696	67.435
2_63180590_9416	70.617
1_58974239_18736	72.398
2_63004859_26418	75.122
2_62369077_19665	76.714
1_62673155_8780	77.822
1_62693702_17147	81.875
1_63227744_15419	83.369
2_62940577_79483	84.579
1_62940577_79526	85.762
3_63227065_99038	87.419
1_62639247_50283	90.267
1_63227809_1611099	91.972
2_63227809_1611136	93.154
2_63137315_28958	95.256
1_62639247_50271	96.807
1_63073555_5516	99.732
1_62307771_6025	100.403
2_63030012_13340	103.372
1_62994677_38929	103.896
1_62803200_50611	106.074
3_63206860_354366	107.128
2_62627308_38522	108.338
2_62602260_51477	110.31
2_63027113_65167	112.483
1_63206860_351968	114.109
1_62976126_37819	115.277
2_63012384_9558	118.475
1_62991126_65802	119.669
2_63065685_56106	120.915
1_62892947_6759	121.839
2_62892947_7355	123.159
1_63204162_17678	125.217
2_62639656_11879	126.294
2_60208902_3891	128.892
1_63099687_15542	130.904
2_61173524_3995	132.44
2_59415156_22042	136.398
2_63000874_49646	138.454
2_62955399_50879	141.135
group 6
3_62699552_199591	0
1_62643240_14820	8.364
2_62963698_29299	13.122
2_62601102_11549	16.494
2_63145507_24643	22.149
1_63145648_7756	23.988
1_63145648_7730	28.513
3_62947758_51594	31.212
1_63178301_170531	32.484
2_63079673_29051	35.055
1_63000050_57726	36.797
1_63000050_57861	38.464
2_62982132_128800	40.302
2_63114883_6419	43.178
1_62573939_20757	46.065
2_63154917_33378	47.788
1_63085443_79856	49.299
1_63204978_112351	50.866
2_62746970_6768	53.073
2_62789610_4096	57.968
1_63178666_34781	58.924
3_62976804_65243	69.02
2_63084762_41595	71.482
1_63060848_59337	73.67
2_59081404_44712	74.552
1_63017032_84316	75.415
1_62776441_40610	77.24
2_63202194_29469	78.695
1_58465441_6886	79.69
2_58465441_7467	82.853
1_63188023_39517	85.417
2_62952759_17221	88.909
1_63060960_7139	91.48
2_63010052_36068	94.183
2_62510340_79355	97.509
2_62873698_119637	99.558
1_63206566_242981	101.196
1_63206566_243049	103.481
1_63227500_198579	104.847
2_63228506_1168977	106.178
2_63084144_68247	112.092
1_63146446_5710	114.626
1_62986117_25963	117.171
1_63105537_18495	121.036
1_63038588_26180	123.68
2_63198334_57504	124.907
2_63105537_17973	127.72
2_63084144_68469	129.708
1_41450342_887	140.663
1_63001908_15910	142.546
2_63028745_5573	144.409
1_60673909_43453	146.413
2_62420002_14630	147.995
2_63194200_42807	149.404
1_62963910_33236	151.001
2_62522001_3296	152.403
2_62712964_13514	156.884
1_63085189_31187	160.909
2_63050301_10348	164.439
2_63035785_15561	171.528
group 7
2_63109620_64391	0.000
1_63018645_98302	2.425
3_63051465_102563	4.362
2_63054192_2128	5.675
2_63215141_36604	7.281
1_63051465_102332	9.035
1_63215141_36662	10.806
1_63018645_96042	12.536
3_59328504_13732	13.897
2_63109620_66080	15.638
1_62996787_11415	18.335
1_63088573_43049	19.874
2_63049684_31688	25.039
2_63008889_7487	27.386
2_62550259_5521	28.601
2_62768723_12114	30.456
2_62864947_21703	32.959
2_62864947_21570	36.192
1_62991842_32340	37.715
3_63009905_8692	39.456
1_62982310_46242	40.770
1_62991842_34227	42.822
1_63192277_56894	46.767
1_63177246_10095	48.323
1_63095036_62255	50.106
1_62768540_22772	51.710
1_63173584_78443	53.239
1_62834835_1897	56.062
2_62695921_10734	58.362
1_63095036_23296	60.056
1_62820810_43499	61.826
2_62982583_20258	63.225
1_62948732_135762	67.788
3_63117497_6619	71.395
2_63112983_31464	79.875
1_62844038_4425	82.553
2_62817108_5639	84.864
2_63006665_175199	87.083
1_62817108_1179	89.658
1_63227755_351216	93.746
1_63148491_28439	95.997
1_63148491_10834	98.089
1_62948283_202204	99.566
1_63206839_127011	105.574
2_63189107_55935	107.998
2_62309654_4293	109.324
1_63150517_4135	112.668
2_63195682_53436	114.156
2_63227821_1204641	117.387
2_62837114_22522	118.964
1_62837114_22737	120.974
1_63199641_14311	124.082
1_62522619_4739	132.060
2_62950182_113630	134.045
1_63020010_2235	135.795
2_63227806_1732500	140.380
1_62587531_14304	141.279
2_63171429_21552	142.984
1_63201218_6909	144.779
1_62558513_19685	145.590
2_62952679_584739	147.093
1_63116062_62541	148.638
3_63031957_28576	149.634
3_63041885_19156	151.221
1_63204572_11278	152.212
1_63183416_14850	155.291
3_63137761_6111	159.521
2_63201993_25152	164.269
1_63150136_121340	167.057
2_60237925_7710	168.727
1_62963971_11200	170.177
1_62775505_54610	174.990
1_62511643_12882	177.090
2_62966632_23148	180.299
2_62966632_23175	186.192
group 8
3_62991426_59910	0
2_63204363_38091	9.821
2_63204363_38134	11.906
1_63019489_32557	13.864
1_63204363_38334	16.95
1_62978590_9788	17.984
1_63204363_38365	19.652
2_62896573_31719	21.098
3_63204363_37599	21.905
1_63142771_33781	23.748
2_62896573_31888	24.857
1_63183348_29479	27.185
1_63019735_78285	28.85
2_62645990_19827	31.339
1_62645563_11827	34.102
1_63204330_141132	38.543
2_62628278_4544	44.353
1_62673062_16044	48.687
3_63041078_23441	51.978
1_62991852_6122	53.713
1_62963512_113557	56.483
1_62992209_11490	59.324
2_62951757_435344	61.883
2_62708108_44889	64.431
1_59226537_22614	66.007
2_62952400_61909	67.528
1_62708108_44943	68.933
1_62708108_45419	70.946
3_62952487_107504	75.112
1_63143223_33359	76.701
2_62951166_6758	78.432
1_62541877_9675	81.536
2_62952487_215785	83.75
2_62952616_292855	88.449
1_62952616_517460	90.714
2_63103275_64861	92.164
2_63074931_12253	93.345
1_62882201_19188	96.638
1_62547949_10389	97.323
1_63196482_17813	99.052
1_63196482_18762	102.074
1_63196482_18784	103.494
1_63030233_24770	105.136
2_63105307_2452	112.462
2_62952560_157601	115.512
3_63045753_136787	117.142
2_62952560_158120	118.074
1_58877050_1041	120.792
2_62963040_15162	124.034
2_62981821_3557	125.301
1_62504946_29338	126.698
2_62699992_16779	129.607
3_63049795_25492	132.265
2_62965295_17639	135.29
2_62952648_469545	136.82
2_62541378_15378	138.832
2_62750060_5188	140.383
2_63177869_39136	142.409
2_63177869_39061	143.946
3_62955552_8633	148.322
1_63206727_86256	149.664
1_63034247_12423	153.367
2_62926192_17671	156.03
1_62926192_17902	157.436
2_62773660_17555	159.779
1_63227232_135912	161.513
1_62953649_69077	165.325
group 9
2_63151272_6157	0
2_63072571_16054	7.092
1_62539184_40713	8.941
2_62193093_19449	11.57
1_63068477_36698	13.068
2_62994330_16582	14.19
1_58978580_20729	15.56
2_63205101_121501	16.917
2_62300629_4617	18.001
2_62914063_108370	19.196
2_62969214_9198	22.952
1_62514237_14348	24.658
2_62893811_68005	26.496
2_62958951_39421	28.262
2_63205101_121602	29.291
1_63067788_17918	31.414
3_63018982_30453	32.764
1_62977489_13996	34.072
1_63094574_53880	36.747
1_62670949_9417	40.072
1_62457783_59986	41.502
2_63142643_185790	44.81
1_62986887_1638	45.487
1_63065110_13025	46.257
1_62511125_3292	48.285
2_62511125_3390	49.441
2_63028969_10838	51.579
1_63205765_180737	52.696
1_62578044_36431	53.982
1_63027842_9277	55.473
1_63018944_55461	56.598
2_62310617_27203	58.072
2_63027842_9256	59.635
2_62310617_28273	61.102
1_62539839_13757	62.633
2_61670108_29911	67.238
1_62983389_6205	67.577
2_62746933_1881	71.074
2_63050542_114754	72.716
2_63207122_543238	74.739
3_63203159_84529	76.055
2_63023115_62609	77.91
1_63184232_26887	81.413
1_63206353_250588	83.225
1_63015094_18137	84.126
2_63225830_22523	86.099
1_63185876_17016	89.621
1_62952670_636909	90.422
1_63080174_31805	91.512
2_62663980_35959	92.364
2_63078913_102613	94.224
1_62952590_180442	95.746
2_62955948_14423	97.097
1_62850818_37752	98.246
2_63119254_78226	99.365
1_63195954_158989	100.096
2_62760672_5867	102.343
3_63206236_87103	103.837
1_63080174_31368	104.616
1_62999575_32774	105.94
2_62917611_14483	109.39
2_62951754_20593	121.158
3_63025235_9865	123.037
2_61616351_21203	124.785
2_63113403_119396	126.092
2_58569699_20854	129.557
1_63209602_29388	132.299
2_63101589_6323	135.613
2_62969472_28912	139.101
2_63140181_26243	143.822
3_62805755_49007	145.6
2_62296587_35859	148.046
2_62863240_41168	151.695
2_63010896_2758	156.299
2_62969472_25367	158.5
2_62648951_18471	161.022
2_62532233_2833	165.034
3_63207320_181707	173.197
3_63167934_63219	177.41
3_63216712_16715	181.188
3_62948162_9308	184.647
3_63218281_29595	194.743
3_63216712_19051	199.378
group 10
1_62510986_26772	0
2_62664936_51002	1.434
1_62994847_4432	3.951
2_62510986_25015	5.077
1_60237239_66269	7.346
2_62293288_27748	8.171
1_63018805_22073	9.125
1_63051341_43416	10.477
2_63062298_32321	11.535
1_63076087_59388	13.093
1_63076087_60050	15.465
1_62987071_18306	19.401
1_63011637_12952	23.004
1_62638269_1508	25.928
2_62521433_30009	27.024
1_62521433_29088	28.441
1_63192820_87788	30.932
1_62515697_1355	36.138
1_62952529_185455	40.223
1_62664989_26455	45.693
2_62664989_25975	47.022
1_62827621_19547	48.898
1_62827621_15579	50.173
2_62948076_108906	52.647
2_62643145_43479	54.686
2_62948076_193876	56.529
1_63169601_15782	58.925
3_63008600_33086	61.115
1_61339608_9505	63.132
1_63012299_97587	64.688
1_63037728_30000	66.246
2_62966959_17993	68.181
1_63121680_13133	69.687
1_63037728_32301	71.703
2_62854759_25046	78.31
1_62854759_25061	80.375
2_63086764_36974	82.56
2_60208111_31519	85.807
2_62979355_2946	88.021
3_62962691_32794	93.924
3_62955572_13326	96.169
2_62689527_13418	97.823
2_62735676_32308	100.014
1_59328090_5611	102.087
2_59408186_50920	107.661
2_59408186_53996	110.472
2_59408186_53243	111.814
1_62971535_12947	114.375
2_62766287_44736	116.767
3_62991538_53215	119.869
1_62747344_8033	122.174
2_62747344_8554	123.739
2_62747344_8132	125.304
1_62306586_43867	129.652
1_62969070_87797	133.794
1_61231972_21831	135.592
2_63139092_58567	137.525
2_62300079_3966	144.619
1_62300079_3936	146.457
2_62300079_5664	148.827
1_63216092_124257	150.721
2_63024515_25683	156.859
2_63041047_46018	159.724
2_62834312_19816	165.421
group 11
1_63184699_117053	0.000
2_63136104_81741	2.889
1_63083635_17223	5.102
1_58790409_120464	9.530
3_62864687_27407	11.378
1_62975902_14308	12.450
1_58790409_120815	13.457
2_63184699_117108	15.855
2_63009391_13249	17.040
2_63035066_2244	18.594
2_59199266_30755	20.054
2_62284566_10113	21.811
1_62089528_29858	24.949
2_62968661_1933	30.525
2_62961741_52774	33.913
1_62961741_52612	37.467
2_62961741_53649	39.197
3_63018829_17706	41.059
1_63155195_85642	45.152
2_62961741_52552	47.578
2_62831916_83973	51.608
1_63106802_38348	53.028
2_63205742_105010	56.938
2_63206315_177222	59.576
2_62975059_35598	64.296
1_63208376_83515	67.033
1_62950516_150639	70.001
2_63200441_114351	72.144
1_63026939_12815	73.208
2_62871612_36179	75.921
1_62956667_67435	79.769
2_63196833_136635	81.215
1_62956667_65718	82.117
2_62601442_6820	84.374
2_63110743_3385	86.367
1_63210992_38571	87.662
1_62757211_4312	89.538
1_63223769_134966	90.815
1_63206232_143669	92.035
1_62964975_57041	93.852
2_63227018_46249	95.108
3_62991236_12959	96.182
1_63206232_143655	97.633
2_63196736_50248	101.313
2_61562163_6331	104.007
1_62511621_68741	106.672
1_62815776_5251	110.300
1_62815776_5399	112.994
1_62305276_38461	116.159
2_62953127_14408	123.314
1_62953127_16123	125.146
1_62996922_33887	125.882
2_62648669_131489	127.292
1_62956656_30630	128.552
2_63070749_13900	129.701
1_63228215_115868	131.243
2_62445964_15467	133.598
1_62445964_14301	135.344
2_63207290_176129	136.802
1_62957880_5999	138.052
1_62978394_14826	139.890
2_62867081_45889	141.123
2_62867081_43540	142.008
2_62647386_12910	148.162
1_62647386_11260	149.692
2_62682487_16141	152.634
3_62864224_32824	154.432
2_62696840_64437	155.782
1_63153435_21446	157.413
1_63198593_91183	160.070
1_63101558_21410	161.118
1_62619955_9008	163.892
1_62674232_37806	165.843
2_62784397_3584	170.403
1_63203864_264806	171.510
1_62997088_3219	173.185
1_63227278_143702	178.599
1_63203864_245936	179.523
1_62775743_10117	181.423
2_63184949_25036	185.860
group 12
3_62988072_80646	0
3_62796317_8082	1.948
1_63181041_87912	4.402
1_63181041_88126	6.879
1_63041609_33068	14.903
1_62818206_26039	16.83
1_62822280_14324	20.458
2_62822280_15638	21.541
1_63199493_41917	23.154
2_62818206_26307	25.171
2_63120118_51420	27.35
2_63102344_48566	30.957
1_62948327_15212	36.625
1_62765043_18938	40.477
1_62515576_19025	46.61
1_62761731_831	47.609
2_62941438_83910	49.942
1_63162911_37111	51.262
1_63162911_25796	53.662
2_62866387_13161	56.79
1_62978398_21122	58.264
3_63063482_21353	60.566
2_62966295_5315	62.353
2_63028816_46287	63.218
1_62557386_6719	66.055
2_63038516_16009	68.917
1_62951783_160218	72.354
1_62951783_160380	74.21
1_62951783_160324	76.181
2_63221599_473794	81.007
1_62944354_56357	83.524
1_62686092_39956	86.043
2_63033125_2351	88.366
2_63185724_73445	91.329
2_63222511_103593	94.526
2_63199962_18128	101.007
2_62512144_8882	102.955
1_63207233_335662	105.691
1_63060244_91500	107.066
1_60279648_330	110.176
2_62955995_27751	115.069
2_62665340_61328	116.77
2_63129597_26082	120.166
1_62665340_61261	120.977
1_62750838_39864	122.191
1_63214870_33833	123.821
1_63091603_126091	126.104
2_62750838_41040	127.667
1_62952521_168436	130.093
3_62993684_29523	132.527
2_62952626_377251	133.609
2_63197077_40181	134.883
1_62952521_323986	136.321
2_63203936_66087	136.643
2_62930157_40013	140.146
1_63050768_40072	143.138
3_63049045_4129	144.414
2_61689024_5484	145.633
2_61689024_5359	147.164
2_63026199_44859	148.963
1_63202367_86222	153.077
2_63102074_57382	154.412
1_62769130_6145	156.404
1_62769130_6051	157.613
1_63113140_32920	158.558
1_63015497_164464	160.862
1_62532044_19297	162.326
1_63000475_40776	163.416
1_63000475_39516	165.851
2_63184124_10496	167.767
1_62927042_19999	169.637
1_62927042_19343	170.931
1_62985585_40026	173.432
2_62929821_5670	175.262
1_59280028_4597	176.48
1_63202463_55296	178.896
2_62883921_47654	180.548
3_62996140_13642	181.607
1_63094734_12909	182.958
1_62838191_2937	184.849
2_63074301_42722	186.777
2_63169899_34951	187.901
