# Supplementary material for: High density linkage maps, genetic architecture, and genomic prediction of growth and wood properties in Pinus radiata
Source: BMC Genomics. 2022 Oct 28;23:731. doi: 10.1186/s12864-022-08950-6 (PMC9617409; doi:10.1186/s12864-022-08950-6)
Supplement: Supplementary file 7 — Additional file 7. 268,345 loc file. Plain text file containing the genotype codes for loci in the 268,345 parental map, in the format required for analysis using MAPQTL 6.0. [file 12864_2022_8950_MOESM7_ESM.txt]

name = 345_parent
popt = DH
nloc = 437
nind = 94
2_63189851_46825	{0}	b	a	a	-	b	b	b	a	b	a	b	b	b	a	b	b	b	b	b	a	b	a	-	b	b	b	b	b	b	a	b	-	b	b	b	a	a	-	a	b	b	b	a	b	-	b	-	b
2_63089283_7406	{0}	b	a	a	b	-	-	b	a	b	-	b	b	b	a	b	b	a	b	a	b	b	a	-	b	b	b	b	b	b	a	a	-	b	b	b	a	-	a	b	b	b	b	a	b	a	b	a	-
2_63029251_15841	{0}	b	-	-	b	-	b	b	a	b	a	b	b	b	a	b	b	a	b	b	a	b	a	-	b	b	b	b	-	b	a	a	a	b	b	b	b	-	a	b	b	b	b	a	b	a	b	-	a
2_63207286_1772	{0}	b	a	a	b	-	b	b	a	b	-	b	b	b	-	b	b	a	b	-	a	-	a	a	b	b	b	b	b	b	a	a	a	b	b	b	a	a	a	a	-	b	b	a	b	a	b	a	-
2_62996550_102761	{0}	b	-	a	-	-	b	-	a	b	-	b	b	b	a	b	b	a	b	a	a	b	a	-	b	b	b	b	b	b	a	a	a	-	b	b	a	-	a	-	b	b	-	a	b	a	b	a	b
1_62634351_53667	{0}	b	a	b	b	a	b	b	a	b	-	b	b	b	a	b	b	a	b	a	a	-	a	-	b	b	b	b	b	b	-	a	a	-	b	b	b	a	a	a	a	b	b	a	-	a	b	a	a
1_63203232_8701	{0}	b	a	b	b	a	b	b	b	b	b	b	b	b	a	b	b	a	b	a	a	b	a	-	b	b	a	b	-	b	a	a	a	b	b	b	a	a	a	a	-	b	-	-	a	a	b	a	a
2_63203232_8750	{1}	a	b	a	b	b	a	a	b	a	b	-	a	-	b	a	a	b	-	b	b	a	a	-	a	a	b	a	a	-	b	b	b	b	b	b	b	b	b	b	b	a	b	b	b	b	a	b	b
2_63227679_452074	{1}	a	b	a	b	b	-	a	b	-	b	a	b	b	b	a	a	b	a	b	b	a	b	a	a	a	b	a	a	-	b	b	b	b	a	a	b	b	b	b	b	a	b	b	b	b	-	b	b
3_63227679_498380	{1}	-	b	a	-	b	a	a	b	-	b	a	a	b	b	a	a	b	-	b	b	-	b	-	a	-	b	a	b	a	b	b	b	a	-	a	b	b	b	b	b	a	b	b	b	-	a	b	b
2_62953437_25039	{1}	b	-	-	b	b	a	a	b	a	b	-	a	-	b	a	-	b	a	b	b	a	-	b	a	a	b	-	a	a	b	b	b	a	-	a	b	-	b	-	b	-	-	b	b	b	a	b	b
1_62634351_35012	{1}	b	b	a	-	b	-	a	b	b	b	a	a	-	b	-	a	b	a	b	b	a	-	b	a	a	b	-	a	a	b	b	b	b	a	a	b	b	b	b	b	-	-	b	b	b	-	b	b
2_63169382_20594	{1}	a	-	a	b	b	a	a	b	-	b	a	a	b	b	a	a	b	-	b	b	a	b	-	a	a	b	a	b	-	a	b	b	a	a	-	b	b	b	b	b	b	b	b	-	b	a	b	b
3_63206773_217128	{1}	a	-	a	b	b	b	a	b	-	b	a	a	b	b	a	a	b	a	b	b	a	-	b	a	b	b	a	b	a	a	b	b	a	a	a	b	b	b	b	b	b	b	b	b	b	a	b	b
2_63079040_33339	{1}	b	b	a	b	b	a	a	b	a	b	a	a	b	-	b	-	b	a	-	b	a	b	-	-	-	-	a	a	a	a	b	b	b	a	a	b	b	b	b	b	b	b	b	-	b	-	b	b
1_63205664_61489	{1}	b	b	a	b	b	a	-	b	a	b	a	a	b	a	a	a	b	a	-	b	a	b	a	b	a	b	a	a	a	b	b	b	a	a	-	b	b	b	b	b	b	b	b	b	b	a	b	b
2_62513728_22652	{1}	b	b	a	b	b	a	a	b	-	b	b	a	b	a	a	a	b	b	a	b	a	b	a	b	-	b	a	a	a	-	b	b	a	a	-	b	b	b	-	b	b	b	b	b	b	a	b	-
2_62513728_27511	{1}	b	b	a	b	b	-	a	b	a	b	b	-	b	a	a	a	b	a	a	b	-	b	a	b	a	b	a	b	a	a	b	b	-	a	a	b	b	b	b	-	b	b	b	b	b	a	b	b
2_62670024_10172	{1}	b	b	a	b	b	a	-	b	a	b	b	a	b	a	a	a	b	a	a	b	a	-	-	b	a	b	a	a	a	b	b	b	a	a	a	b	b	b	b	b	-	b	b	b	b	a	b	b
1_62641532_5074	{0}	a	-	b	-	a	b	b	a	b	-	a	b	a	b	b	b	a	b	b	a	b	a	b	a	b	a	b	b	b	b	a	a	b	-	b	a	a	a	-	a	b	a	a	a	a	b	a	a
2_63177790_11261	{0}	a	a	b	-	a	b	b	-	b	a	a	b	a	b	b	b	a	b	b	a	b	a	b	a	b	a	b	b	b	b	a	a	b	a	b	a	a	a	-	a	a	a	b	a	-	b	a	a
1_63186561_41143	{1}	b	-	a	-	b	a	-	b	a	b	b	a	b	a	a	a	b	a	a	b	-	-	-	b	a	b	-	-	a	a	b	b	a	b	a	b	b	b	-	b	b	b	b	b	b	a	b	b
2_63193326_17539	{0}	a	a	b	b	a	b	b	-	b	-	b	b	-	b	b	b	a	-	b	a	b	a	b	a	b	a	b	a	b	b	a	a	-	a	b	a	a	a	a	-	a	a	b	a	a	b	a	a
2_63205750_126794	{1}	b	b	b	b	b	a	a	b	b	-	b	a	b	a	a	a	b	b	a	b	-	b	a	b	a	b	a	-	a	a	b	b	a	b	a	b	b	b	-	b	b	-	b	b	b	a	b	-
2_62540574_2512	{1}	b	b	b	b	b	a	a	b	a	-	b	a	b	a	-	a	b	b	-	b	a	b	a	b	a	b	a	b	a	a	-	b	b	-	a	b	b	b	b	-	b	b	b	b	b	a	b	b
2_63077135_15505	{1}	b	b	b	b	-	a	a	b	-	b	-	a	b	a	a	a	b	b	a	a	a	b	-	-	a	b	a	a	a	a	a	b	-	b	a	b	b	b	-	b	b	b	b	b	b	a	b	b
2_62961216_10571	{0}	a	a	a	-	a	b	b	a	b	a	a	-	a	b	b	b	a	b	b	b	b	a	b	a	b	a	b	-	b	b	b	-	b	a	b	-	a	a	a	a	a	a	b	a	a	b	a	a
1_62828436_39678	{0}	a	-	a	-	b	b	b	a	b	b	a	b	a	b	b	b	a	a	b	b	b	a	b	b	b	a	b	-	b	b	b	a	b	b	b	a	-	a	a	-	a	b	a	a	a	b	a	a
1_62309336_1207	{1}	-	b	b	b	-	a	a	b	-	-	b	a	b	a	-	a	b	b	a	a	a	b	a	a	a	b	b	b	a	a	a	b	-	b	b	b	b	b	-	b	b	b	b	b	a	a	b	b
2_62511310_11378	{1}	b	b	b	-	a	a	a	b	-	-	b	a	b	-	a	a	b	b	b	a	a	b	-	a	a	b	b	b	a	b	b	b	-	b	b	b	b	b	a	b	b	b	-	b	a	-	b	-
2_63194064_9197	{1}	b	-	b	b	a	a	-	b	b	b	b	-	b	a	a	a	b	b	b	-	a	b	b	a	a	b	b	b	a	a	a	b	a	b	b	b	b	b	a	-	b	b	b	b	a	a	b	b
2_62953629_22267	{1}	b	b	b	-	-	-	a	b	b	b	b	a	b	a	a	a	b	b	b	a	-	b	b	a	a	b	b	b	a	b	a	b	a	b	-	b	b	b	-	a	-	b	-	b	a	a	b	b
2_60273695_3804	{0}	a	a	-	b	b	b	a	a	-	b	a	b	-	b	b	b	a	b	a	b	b	-	a	b	b	a	a	a	b	a	b	a	b	a	a	-	a	-	b	b	b	b	a	-	b	b	a	a
2_62796549_44741	{0}	a	a	a	b	b	b	a	a	-	-	-	b	a	b	b	a	a	a	a	b	b	b	b	b	b	a	-	a	b	a	b	-	b	a	a	-	a	a	b	b	b	a	a	-	b	b	a	a
1_62881247_41674	{0}	a	-	a	b	b	b	b	a	a	b	a	b	a	b	b	a	a	a	-	b	b	b	a	b	b	b	a	b	b	a	b	b	b	a	a	a	a	a	-	b	b	a	a	b	b	b	a	a
2_63227702_262364	{0}	-	a	a	-	b	b	b	-	a	b	a	b	a	b	b	a	a	a	a	b	b	b	-	b	b	-	a	a	b	a	b	a	b	b	a	a	a	a	b	-	b	b	a	a	b	b	a	-
1_63055319_3424	{0}	a	a	a	b	b	b	a	a	-	b	a	b	a	b	b	a	a	b	a	b	b	b	a	b	b	a	a	a	b	a	b	a	b	-	a	a	a	a	b	b	b	a	a	-	b	b	a	b
1_62952147_53702	{1}	b	b	a	-	b	a	b	b	b	a	b	a	b	a	a	b	-	b	b	a	a	a	b	a	a	b	b	b	a	b	a	a	a	a	b	b	b	b	a	a	a	b	b	b	a	b	b	a
1_63219895_54011	{1}	b	b	a	-	a	a	b	b	b	a	b	a	b	a	a	b	b	-	b	b	a	a	b	a	a	b	b	-	a	b	a	a	a	a	b	b	b	b	a	-	a	b	b	b	b	b	b	a
2_63167630_7177	{1}	b	b	a	-	-	a	b	b	b	-	b	-	b	-	-	b	b	b	b	a	a	a	b	a	a	b	b	b	a	b	a	-	-	b	b	b	b	b	-	a	-	b	b	b	b	b	b	a
2_63121205_55114	{1}	b	b	-	-	a	b	b	b	b	-	b	a	a	a	a	b	b	b	b	a	a	a	b	-	b	b	b	b	a	b	-	a	-	a	b	b	b	b	-	b	-	a	b	b	a	b	b	-
2_63044549_132814	{1}	b	b	a	b	-	b	b	b	-	a	b	a	a	b	-	-	b	-	b	a	b	a	b	b	a	b	-	b	b	b	a	b	-	a	b	b	b	b	a	b	a	-	b	a	b	b	-	a
2_63106907_17582	{1}	b	b	-	b	-	b	b	b	-	a	b	a	a	b	a	a	b	b	b	a	b	a	b	b	-	b	b	a	b	b	a	b	b	-	b	b	b	b	-	b	a	b	b	a	b	b	b	a
2_63019262_17664	{1}	b	b	-	-	-	b	b	b	-	-	b	-	a	b	b	a	b	b	b	a	b	a	b	b	a	b	b	b	b	b	-	b	-	a	b	b	b	b	a	b	-	b	b	-	b	b	b	b
2_62950132_41059	{1}	b	-	a	-	b	b	b	b	a	-	-	b	-	b	a	a	b	b	b	b	-	b	b	b	a	a	b	b	b	b	a	b	a	a	b	b	b	b	b	b	-	b	b	a	b	b	b	-
2_63221132_31950	{0}	b	-	b	b	-	-	a	-	b	-	b	b	b	a	b	b	a	a	a	b	a	b	a	a	b	b	a	b	a	a	b	a	-	b	-	a	-	-	b	-	b	a	b	b	a	a	a	b
2_63165776_21741	{0}	a	a	b	b	b	a	a	a	b	b	b	b	b	a	-	b	a	-	-	-	b	b	a	a	b	b	a	b	a	a	b	b	b	b	b	a	-	a	-	-	-	a	b	-	a	a	b	-
2_62996656_76395	{0}	a	a	b	b	a	b	a	a	b	b	b	b	b	a	b	b	b	a	a	a	b	b	-	a	b	b	a	b	b	a	b	a	b	b	b	a	b	a	-	-	-	-	-	b	a	-	-	b
2_62987587_56961	{0}	a	a	b	b	-	b	a	a	b	b	b	b	b	-	b	b	b	-	a	a	b	-	a	b	b	b	a	b	a	a	b	b	b	b	b	a	b	-	a	-	a	a	b	b	a	a	b	b
2_62511190_50441	{0}	b	a	b	-	b	-	a	a	b	b	b	b	b	a	b	b	-	-	-	a	b	-	b	a	b	b	a	-	b	a	b	a	b	b	b	-	b	-	-	-	a	-	b	b	a	a	b	b
2_62969050_66906	{0}	b	a	b	b	a	-	-	a	b	b	b	b	b	a	-	b	a	-	a	a	b	b	a	-	b	b	a	b	b	a	b	a	b	b	b	a	b	a	a	b	-	a	b	b	a	a	b	-
1_62969050_66945	{0}	b	a	b	b	a	a	a	b	b	b	b	b	b	-	b	-	a	-	a	a	b	b	a	a	b	b	a	-	b	b	b	a	b	b	b	a	b	a	a	b	a	a	b	b	a	a	b	-
2_62986118_18532	{0}	b	a	-	b	a	-	-	b	b	-	b	b	b	a	b	b	a	-	a	b	b	-	-	b	b	b	-	b	a	a	b	a	b	b	b	a	b	-	a	-	a	a	b	b	a	b	b	b
2_50900150_681	{1}	a	b	b	b	b	b	b	-	a	b	b	a	a	b	-	a	b	a	b	b	-	-	b	-	-	a	b	a	b	b	a	b	-	a	b	b	a	b	b	b	b	b	-	-	b	a	a	a
3_62840029_81059	{1}	a	b	b	-	b	b	b	a	-	-	a	-	a	b	a	a	b	a	-	b	a	-	b	a	-	-	-	-	b	b	a	-	a	a	a	-	a	b	b	b	b	-	a	-	b	a	a	a
3_63031045_4278	{0}	b	a	a	-	b	-	a	b	b	b	a	b	b	-	b	b	a	b	a	-	-	a	-	b	b	b	a	-	a	a	b	b	b	b	b	b	b	a	a	b	a	a	b	a	a	b	b	b
2_63010461_22296	{0}	b	b	a	b	b	-	-	b	a	-	-	b	b	a	b	b	a	-	a	a	-	a	-	b	b	b	a	b	b	a	b	b	b	b	b	b	b	a	a	a	a	-	b	a	b	b	b	b
1_63119018_7212	{0}	b	b	-	-	a	a	a	b	-	-	-	b	b	-	-	b	a	b	-	-	a	-	b	b	b	b	a	b	b	a	b	b	b	b	b	a	b	a	a	a	b	-	b	a	b	b	b	b
2_62972261_54257	{1}	a	-	a	b	-	-	-	-	b	b	b	b	a	b	-	-	b	b	-	b	a	b	b	a	a	b	a	b	a	b	b	b	a	b	b	a	a	-	a	b	-	b	-	b	b	b	a	a
2_63153463_12486	{1}	b	b	a	b	-	-	a	b	b	b	b	a	a	b	b	a	b	-	b	b	a	-	b	a	a	b	a	b	a	-	b	b	a	b	b	b	a	-	a	a	a	-	b	b	b	b	b	b
1_62994147_12245	{0}	a	b	b	-	b	b	b	a	-	a	a	b	b	a	b	b	a	a	a	a	b	a	a	b	b	a	b	a	b	b	a	a	b	a	a	a	b	b	b	b	b	a	a	a	a	a	b	b
2_63045941_12322	{1}	b	a	a	b	a	a	a	-	b	b	b	a	a	b	b	a	b	b	b	b	b	-	b	b	a	b	a	b	a	a	b	b	a	b	b	-	a	b	a	a	a	b	b	b	b	b	a	-
1_63001236_47654	{1}	b	a	-	b	a	a	a	b	a	b	b	a	a	b	a	a	a	-	b	b	b	b	b	b	a	a	a	a	a	a	b	b	a	b	b	b	a	b	a	-	a	b	b	b	a	b	a	-
3_63025964_24874	{0}	a	b	b	b	b	b	b	a	b	-	a	b	b	a	b	b	-	a	-	a	-	-	a	-	b	b	b	-	b	b	a	-	-	-	a	b	b	a	b	b	b	-	a	-	b	a	b	b
2_60003725_17242	{0}	-	b	b	-	b	b	b	a	b	-	b	b	b	-	b	-	b	a	b	-	a	-	a	-	b	b	b	b	b	b	a	a	-	-	a	a	b	b	-	b	b	a	a	-	b	a	b	b
2_62901797_24699	{0}	-	b	b	-	b	b	b	a	b	-	b	b	b	a	b	b	b	a	-	a	a	a	-	b	b	b	b	b	b	b	a	-	b	-	b	a	b	a	b	b	b	a	a	-	b	a	b	b
2_62529028_11801	{0}	-	b	b	a	b	b	b	a	b	-	b	b	b	a	b	b	b	a	a	a	a	a	b	-	b	b	b	b	b	b	b	a	b	-	b	a	b	a	b	b	b	-	-	a	b	a	b	b
1_62941532_20810	{0}	-	b	b	-	b	b	b	b	b	-	b	b	b	b	-	a	b	a	b	a	a	a	b	a	b	b	b	b	b	a	b	a	b	b	b	a	b	a	b	b	a	a	-	a	b	a	b	b
2_62941532_20856	{0}	a	b	b	a	b	b	b	b	b	-	b	b	b	b	-	a	b	a	a	a	a	a	b	a	b	b	b	b	b	-	b	-	b	b	b	a	b	a	b	b	a	-	a	a	b	a	b	-
2_62750898_37957	{0}	a	-	b	a	-	b	b	a	b	-	b	b	b	a	-	a	b	a	-	a	a	a	b	a	b	b	b	b	b	a	b	a	b	b	b	-	b	a	a	b	b	a	-	a	b	a	b	-
1_63092827_46420	{0}	a	b	b	a	b	b	b	a	b	a	b	b	b	a	-	a	b	a	a	a	a	a	b	-	b	b	b	b	b	a	b	a	b	b	b	a	b	-	a	a	a	a	-	a	b	a	b	a
2_60134950_15982	{1}	b	-	a	-	-	a	a	b	a	b	a	a	a	b	a	-	a	b	b	b	b	-	-	b	a	a	a	a	a	b	a	b	a	-	a	b	a	b	b	b	b	-	b	b	a	b	a	b
2_59203868_30228	{1}	b	-	a	b	-	a	a	b	a	b	-	b	a	b	-	b	-	b	b	b	b	b	a	b	a	a	a	a	a	b	a	b	-	a	b	b	a	b	b	b	b	b	b	b	-	b	a	-
1_63075244_3834	{1}	b	b	a	b	b	a	a	b	a	b	a	b	a	b	b	b	a	b	b	b	b	b	a	b	a	a	a	a	a	b	a	b	a	a	a	b	a	b	b	b	b	b	b	b	a	b	a	a
2_62612964_26409	{1}	b	b	a	b	-	a	a	b	a	b	a	a	a	b	b	b	b	b	b	-	b	b	-	b	a	-	a	-	-	b	a	b	a	a	a	b	a	b	b	b	b	-	b	b	a	b	a	b
2_62800720_7257	{0}	b	-	b	-	-	b	b	a	b	a	b	b	b	a	a	a	b	a	a	a	a	a	b	a	b	b	b	b	b	a	-	a	-	b	b	a	b	a	a	a	a	a	-	a	b	a	b	-
2_63207392_530675	{1}	a	b	a	b	b	b	a	b	a	b	a	-	b	b	b	b	b	b	b	b	b	b	-	b	a	-	-	b	a	b	b	b	a	b	a	b	-	b	b	b	b	b	b	b	b	b	a	-
2_62482333_15405	{1}	a	b	a	b	b	b	a	b	a	b	b	a	b	a	b	b	b	b	b	b	a	b	b	b	a	b	a	b	a	b	a	b	b	b	a	b	a	b	b	b	b	-	b	b	-	b	a	b
2_62899431_75872	{1}	-	b	a	b	b	b	a	b	-	b	b	b	b	a	-	b	b	-	b	b	b	-	b	b	a	b	a	b	a	b	a	b	b	a	a	b	a	a	b	b	b	b	b	b	a	b	-	-
2_62298788_35317	{1}	a	b	-	b	b	b	a	b	a	-	b	b	b	a	b	b	-	-	b	b	b	-	b	b	a	a	a	b	a	b	a	b	b	a	a	b	a	-	b	b	b	b	b	b	b	b	a	-
3_62969792_10685	{1}	a	b	a	-	-	b	-	b	-	-	b	b	b	-	b	b	b	a	b	b	a	b	b	b	a	-	a	-	a	b	a	b	b	-	a	b	a	a	b	b	b	b	-	b	a	b	a	-
2_62950209_140253	{1}	a	b	a	b	-	b	a	b	a	b	b	b	b	a	-	-	b	a	b	b	-	-	b	b	a	a	-	b	a	b	a	b	a	a	a	b	-	a	b	b	b	-	b	b	b	-	a	a
2_62901845_37888	{1}	-	b	a	b	-	-	a	b	a	b	b	b	b	a	-	b	b	a	b	b	a	b	-	b	-	a	a	b	a	b	a	b	-	b	-	b	b	a	b	b	b	b	b	b	b	b	a	-
2_63208310_17620	{0}	b	-	b	-	b	a	b	b	b	-	a	a	-	b	-	-	a	b	b	a	b	b	b	a	b	b	b	-	b	a	b	b	b	-	b	a	a	b	a	-	-	a	a	a	-	a	b	b
3_62880558_14369	{0}	b	a	b	-	b	a	b	a	b	-	b	a	a	b	-	-	a	b	b	a	b	a	b	b	b	b	b	a	b	a	b	b	b	b	b	a	b	b	b	b	a	b	a	a	a	a	b	b
2_62961148_12852	{0}	b	-	b	b	b	a	b	a	b	a	-	a	b	b	a	a	a	b	b	a	b	-	a	a	b	b	-	-	b	a	b	b	b	a	b	a	a	b	a	-	a	b	-	a	a	a	b	b
2_62973054_18191	{0}	b	-	b	b	b	-	b	b	b	-	-	-	b	b	a	a	-	-	b	a	b	a	b	b	b	b	b	-	b	a	b	b	b	-	b	a	a	b	a	-	a	b	-	a	a	a	b	b
2_62948374_30452	{0}	b	a	b	b	b	a	b	-	b	a	a	a	b	b	a	-	a	b	b	a	b	a	a	b	b	b	b	-	-	-	b	b	-	b	b	a	-	-	-	-	a	a	-	a	-	a	b	b
2_62988178_13935	{0}	b	-	b	b	b	-	-	a	b	a	b	a	b	b	a	a	a	b	b	a	b	a	a	b	b	b	b	b	b	a	b	b	-	a	b	a	a	b	-	-	a	b	a	a	a	a	-	b
1_62994521_4551	{0}	b	a	-	b	b	-	b	-	b	a	a	a	b	b	a	a	a	-	b	b	a	a	a	b	b	b	b	b	b	a	b	b	b	a	-	a	-	b	b	a	b	a	a	b	a	a	-	-
3_62972144_70982	{1}	-	b	b	-	a	b	b	-	-	-	b	b	a	a	-	b	b	a	a	-	b	-	b	-	a	-	-	b	b	b	-	a	-	b	b	b	b	a	a	-	b	b	b	b	b	b	b	-
2_63207779_68252	{1}	a	b	b	-	a	b	b	-	a	-	b	b	a	a	-	b	b	-	a	-	b	b	-	a	-	a	-	b	b	b	a	a	a	b	b	b	b	a	a	b	a	b	b	b	b	b	b	-
2_63115156_12753	{1}	a	b	b	b	a	b	b	-	a	b	b	b	a	a	b	b	b	b	a	b	b	a	-	a	a	b	-	b	b	b	b	a	b	b	b	b	b	a	b	b	a	b	b	b	b	b	b	a
2_63206125_97028	{1}	a	b	b	b	-	b	b	a	a	b	a	b	b	-	b	b	-	a	-	a	b	b	b	-	b	b	b	-	b	b	a	a	a	b	b	b	b	b	a	b	b	b	b	a	b	b	-	a
2_62972108_12230	{1}	b	-	b	-	b	b	b	-	a	-	b	b	b	b	a	a	b	b	-	b	b	a	b	b	b	b	b	b	b	b	b	b	b	a	a	b	a	b	b	-	b	-	a	b	b	a	a	-
2_62742892_14809	{1}	b	b	b	-	b	b	b	b	a	b	b	b	b	b	a	a	b	b	a	b	-	a	a	b	b	-	b	b	-	b	b	b	a	b	a	b	a	b	b	b	-	a	-	b	a	a	a	b
2_59533634_13221	{1}	b	b	b	-	b	b	b	b	a	-	b	b	b	b	a	a	b	a	a	b	-	a	a	b	b	b	a	b	b	b	b	b	a	a	-	b	a	b	-	b	a	a	a	b	a	-	a	-
2_59533634_13136	{1}	b	a	b	-	b	b	b	b	-	-	b	b	b	b	b	b	b	a	a	b	-	a	a	b	b	b	a	b	b	b	b	b	a	a	-	b	a	b	-	a	a	a	a	b	-	a	a	b
3_59112167_14868	{0}	-	b	a	b	a	-	-	a	b	b	-	a	a	a	b	b	a	b	b	a	-	b	b	a	a	a	b	-	a	a	a	a	b	b	b	a	b	a	-	b	b	b	b	a	b	b	b	a
2_62844890_40953	{0}	a	b	a	b	a	a	a	a	b	b	a	a	a	a	-	b	-	b	b	a	a	-	b	a	b	a	b	a	-	a	b	a	b	b	b	a	b	a	-	b	b	b	b	a	b	b	b	-
3_63103965_102832	{0}	a	b	a	-	-	a	a	a	b	-	a	-	a	-	b	b	a	a	b	a	-	-	b	a	a	a	b	a	a	b	b	a	b	-	b	a	b	a	b	b	b	b	-	a	b	b	b	b
2_63190782_47386	{1}	b	a	b	b	b	b	b	b	a	-	b	b	b	b	a	-	b	b	a	b	b	a	a	b	b	b	a	b	b	b	a	b	a	a	a	b	a	b	a	b	a	a	a	b	a	a	a	-
2_62996809_42701	{1}	a	a	b	b	b	b	-	b	-	-	b	b	b	b	-	a	b	b	b	b	b	b	a	b	b	b	a	b	b	b	a	b	a	a	a	b	-	b	a	-	a	-	a	b	-	a	a	b
2_62510794_4779	{1}	-	a	b	-	b	b	b	b	a	-	b	b	b	b	a	a	b	b	a	b	b	b	-	b	b	a	a	b	b	b	a	b	a	-	a	-	b	b	a	-	-	b	a	b	a	a	-	b
1_63018496_57917	{1}	-	a	b	-	b	b	b	-	a	-	b	b	b	b	b	a	b	-	a	b	b	a	-	-	b	a	a	b	b	b	a	b	-	a	a	b	a	b	a	-	a	b	a	b	-	a	a	a
2_62883735_45316	{0}	b	b	b	b	a	-	a	a	b	b	a	a	a	a	b	b	a	a	b	a	a	b	b	a	a	-	b	a	b	a	b	a	b	b	b	b	b	-	-	b	b	a	b	a	b	b	b	b
2_63202680_26757	{1}	a	-	-	-	b	b	b	b	a	-	b	b	b	b	a	a	b	b	b	b	b	-	a	b	b	a	a	-	b	b	a	b	b	a	a	b	a	b	-	a	a	b	a	b	b	a	a	a
1_63083456_35067	{0}	b	b	b	b	-	a	a	-	b	b	a	a	a	a	b	b	a	b	b	a	a	b	b	a	a	b	b	-	a	b	b	a	b	b	b	-	b	a	b	b	b	-	b	a	a	b	b	b
1_63083456_33592	{0}	b	b	a	b	a	a	a	-	b	b	a	a	a	a	b	b	a	b	b	a	a	-	b	a	b	b	b	a	a	a	b	-	-	b	b	a	b	-	b	b	b	a	b	-	b	b	b	b
1_63206313_130663	{0}	b	b	-	-	-	b	a	b	b	b	a	a	a	a	a	b	-	a	b	a	a	b	b	a	a	b	b	-	a	a	b	a	a	b	b	a	b	b	b	b	b	a	b	a	a	b	b	b
2_62916319_97817	{0}	-	b	-	-	b	a	a	-	-	-	-	-	-	a	a	b	a	a	b	a	a	b	b	a	a	b	b	a	a	a	b	a	a	b	-	a	-	b	b	b	b	a	b	a	b	b	b	b
1_63206313_123166	{0}	b	b	-	-	a	-	a	b	b	b	a	a	a	a	b	b	a	a	b	a	a	b	b	-	a	b	b	a	a	a	b	-	a	b	b	-	b	b	b	b	b	a	b	-	a	b	b	b
2_56027608_6176	{1}	a	-	b	b	b	b	b	-	b	-	b	a	b	b	b	a	b	b	a	b	b	a	b	b	b	-	b	b	b	b	-	b	-	a	a	b	a	a	a	-	b	b	b	b	b	a	a	a
2_62613295_6402	{1}	a	-	b	b	b	a	b	a	b	b	b	a	a	b	b	a	b	b	-	b	b	a	b	b	-	a	b	b	b	b	a	b	b	-	-	b	b	-	a	a	a	-	b	b	b	-	a	a
2_62952427_159567	{1}	a	a	b	b	b	a	b	b	b	a	b	a	a	b	b	a	b	b	a	b	b	a	b	b	b	-	b	b	b	b	a	b	b	a	a	b	b	a	a	b	a	-	b	b	b	a	a	-
2_63125902_62042	{1}	a	-	b	-	b	a	b	b	b	b	b	a	a	b	b	a	b	b	a	b	b	b	b	b	b	-	b	b	b	b	a	b	b	a	a	b	b	a	a	-	-	b	b	b	b	-	a	a
2_62988726_62729	{1}	-	a	b	b	b	a	b	-	b	-	b	-	a	b	b	a	b	b	b	b	b	a	-	a	b	a	b	b	b	b	a	b	a	-	a	b	-	a	-	a	-	b	b	b	b	b	a	a
2_63105781_55682	{1}	a	-	b	-	b	-	b	a	-	a	b	a	a	b	b	a	b	b	b	b	b	a	b	a	b	a	b	b	b	b	a	b	a	a	a	b	-	b	a	b	-	b	b	b	b	b	a	a
2_63083318_37645	{0}	b	b	a	b	-	b	a	b	a	b	a	b	b	a	a	b	a	b	b	a	b	-	-	b	a	b	a	a	a	b	b	a	b	b	b	a	b	b	-	b	a	a	a	a	-	a	b	b
2_63009366_22503	{0}	b	-	a	-	a	b	a	b	a	b	-	b	b	a	-	b	a	b	b	-	-	b	a	b	-	b	-	-	-	a	b	a	b	-	-	a	b	b	b	b	a	a	a	b	-	a	b	b
2_62539904_63457	{0}	b	b	a	-	-	b	a	b	-	b	b	b	a	a	a	a	a	b	b	b	a	b	a	b	a	b	a	b	a	a	b	-	b	a	b	a	b	b	b	b	a	-	a	b	a	a	b	a
3_62553595_12953	{0}	b	b	a	-	b	b	-	b	-	b	b	b	a	a	a	a	a	b	b	a	b	-	-	b	b	b	a	b	a	a	b	a	b	a	b	b	b	b	-	b	a	a	a	-	-	a	b	-
2_62596398_9713	{0}	b	b	a	b	-	b	a	b	a	b	b	b	a	a	-	a	a	b	b	a	a	b	a	b	a	b	a	b	a	-	b	a	b	a	b	b	b	b	b	b	a	a	a	b	a	a	b	a
3_62798174_43121	{0}	a	-	a	b	-	b	b	b	a	a	b	b	a	a	-	a	a	b	b	a	b	b	b	b	a	b	b	b	a	b	b	a	b	b	-	a	b	b	-	-	-	a	a	b	a	a	-	a
2_63216118_213488	{0}	-	b	a	b	b	b	b	b	a	a	b	b	a	a	b	a	a	a	b	a	-	a	a	b	a	b	b	b	a	b	b	a	b	a	-	a	b	b	b	b	b	a	a	a	a	a	b	a
2_63206037_120840	{0}	a	b	-	b	b	b	b	b	a	a	b	b	a	a	b	a	a	a	b	-	-	b	-	b	a	b	b	-	-	b	b	b	b	a	a	a	b	b	b	b	b	a	a	a	a	a	b	a
2_63123392_14870	{0}	a	b	-	-	b	-	b	b	a	-	a	b	a	a	b	a	a	a	b	a	-	a	-	b	a	b	b	b	a	b	b	b	b	b	a	a	b	b	b	b	b	-	a	a	a	a	b	-
3_63004938_12991	{1}	b	a	b	b	-	a	a	-	b	b	-	a	a	b	a	b	b	b	a	b	a	-	b	a	b	a	a	a	b	a	a	b	a	-	b	b	a	b	a	a	a	b	b	b	b	b	a	-
2_63122008_5405	{1}	b	a	b	-	-	a	b	-	b	b	b	a	a	b	a	b	b	b	b	b	a	-	b	-	b	a	-	b	b	a	-	b	-	a	b	b	a	b	-	a	a	b	b	b	b	b	a	b
2_63202162_59897	{1}	b	-	b	-	-	a	-	b	b	b	b	a	a	b	a	b	b	b	-	-	b	-	b	a	b	b	-	b	b	a	b	-	a	b	b	b	a	b	-	-	a	b	-	b	b	a	a	-
2_62965270_29219	{1}	b	-	b	-	-	-	a	b	b	b	b	a	a	b	a	b	-	b	a	-	b	b	b	a	b	b	a	b	-	a	b	b	a	a	b	b	-	b	-	b	a	b	b	b	b	a	b	b
2_63016409_79396	{1}	b	a	b	-	-	a	a	b	-	b	b	a	a	b	a	b	a	b	a	-	b	a	-	a	b	b	a	b	a	b	b	a	a	a	b	b	b	b	b	a	a	-	b	b	b	b	b	a
2_62943910_121010	{0}	a	b	a	b	b	b	b	-	a	-	a	b	b	-	b	a	b	b	b	b	a	b	b	b	b	a	b	-	b	b	a	b	b	b	-	-	b	a	a	b	b	a	a	a	a	b	a	b
2_62974556_21138	{0}	-	b	a	b	b	b	b	-	b	-	-	b	b	a	-	a	b	a	b	b	-	-	b	b	a	a	b	-	b	b	a	b	b	b	a	-	b	a	a	b	b	-	a	b	b	b	a	-
3_63192975_77438	{0}	a	-	a	b	-	b	b	-	b	a	a	b	b	b	b	a	b	b	b	b	b	b	b	b	a	b	b	-	b	b	a	b	b	b	a	a	b	b	b	b	b	a	-	-	-	b	b	b
3_62992918_31914	{0}	b	-	b	b	b	-	a	b	b	b	b	-	a	a	b	-	b	a	-	a	b	b	-	b	b	b	b	b	b	a	a	b	b	b	b	-	b	a	b	b	-	-	b	a	a	b	a	-
3_62886454_101423	{0}	b	b	a	b	b	a	a	b	b	-	-	a	a	a	-	a	b	a	a	a	b	b	a	b	b	b	b	b	b	a	-	b	b	a	b	-	b	b	b	b	a	-	b	a	-	b	a	a
2_59738471_22789	{0}	b	b	a	b	b	-	a	b	b	b	b	a	a	a	b	-	b	b	-	-	a	b	a	b	a	-	b	b	b	-	-	b	-	-	a	a	b	a	-	b	a	b	b	a	a	b	a	b
2_63090351_5536	{0}	b	b	a	b	b	a	a	b	b	-	b	a	a	a	b	a	b	b	a	a	a	b	b	b	a	a	b	b	b	a	a	b	b	a	a	a	b	a	-	a	a	-	-	a	-	b	a	b
2_63001332_27232	{0}	b	b	a	-	b	a	-	b	b	-	-	a	a	-	a	a	b	b	a	a	a	-	-	b	a	a	b	b	b	a	a	-	b	a	a	a	b	a	b	b	a	b	-	a	a	a	-	b
3_63142586_108404	{0}	b	b	-	-	b	-	-	b	b	-	b	a	a	-	b	a	b	-	a	-	a	-	a	b	a	a	b	-	b	-	a	a	b	a	a	a	b	-	b	b	a	b	-	a	-	-	-	a
2_63118470_4543	{1}	a	a	b	b	a	b	b	a	a	-	a	b	b	b	-	b	-	b	b	b	b	a	b	a	b	b	a	a	-	b	b	b	-	b	b	b	a	b	a	b	b	a	a	b	b	b	-	a
2_62965349_25844	{1}	a	a	b	b	-	b	b	a	a	a	a	b	b	b	b	b	a	b	b	b	b	a	b	a	b	b	a	a	a	b	b	b	a	b	b	b	a	b	a	b	b	-	-	b	b	b	b	a
1_62952612_361081	{1}	-	a	b	b	a	b	b	-	-	-	a	b	b	b	b	b	-	a	b	b	b	a	b	a	b	b	a	a	a	b	b	b	a	b	-	b	a	b	a	b	b	a	a	b	b	b	b	a
1_60098141_24370	{0}	b	b	a	b	b	a	a	b	b	b	b	-	a	a	a	-	b	b	a	a	a	-	-	b	a	a	b	-	b	a	a	a	-	a	a	a	b	a	-	-	a	b	b	a	a	a	a	b
1_63223428_7322	{0}	b	b	b	b	b	b	a	b	b	-	b	a	a	a	-	a	b	b	a	a	-	b	-	b	a	b	-	-	b	a	-	a	b	a	b	a	b	a	-	a	a	b	b	b	a	a	a	-
2_63199113_78606	{0}	b	-	b	-	b	b	b	b	b	b	b	b	-	-	-	a	b	-	a	a	-	b	a	b	a	b	a	b	b	a	b	a	b	a	b	a	-	a	b	-	a	b	b	a	a	-	a	b
2_59499347_16167	{0}	b	b	a	-	b	b	a	b	b	b	b	a	a	a	b	b	b	b	a	-	b	b	a	b	a	b	a	b	b	a	b	a	-	a	b	-	-	a	-	a	a	b	-	a	a	a	a	b
2_62950765_57310	{0}	b	b	a	b	-	b	-	b	b	b	b	a	a	a	a	a	b	b	a	a	b	b	-	b	a	b	a	b	b	a	b	a	a	a	b	a	a	a	b	-	b	-	-	-	a	a	b	b
2_62972008_36765	{0}	b	b	a	b	b	b	a	b	b	-	b	a	a	a	-	a	b	-	-	a	b	b	a	b	a	b	a	b	b	a	b	a	a	a	b	a	a	a	a	-	b	b	b	a	a	a	b	b
2_59412685_22246	{0}	b	b	a	b	b	b	a	b	b	-	b	a	a	b	a	a	b	b	b	b	b	b	b	a	a	-	a	b	b	-	b	a	a	a	b	a	a	a	a	b	b	a	b	-	a	a	b	-
2_62301099_37945	{0}	b	-	a	-	b	b	a	b	b	b	b	a	a	b	a	-	b	a	b	b	b	-	b	-	b	-	a	b	b	a	b	-	b	a	b	-	-	-	a	-	b	a	a	b	a	a	b	a
2_62955137_4193	{0}	b	-	a	b	b	b	a	b	b	b	b	a	a	b	a	a	b	a	b	b	b	-	b	a	a	b	a	b	b	a	b	a	a	a	b	a	a	a	a	a	b	a	a	a	a	a	b	a
1_63110048_34058	{0}	b	b	-	-	b	b	a	b	b	-	b	a	a	b	a	a	b	a	a	b	b	b	b	a	b	b	a	b	b	-	b	a	b	a	b	a	a	a	a	-	b	-	a	a	a	a	b	b
2_63115914_12479	{0}	b	a	-	b	-	b	a	-	b	b	b	a	a	b	a	a	b	a	a	b	b	b	b	a	a	b	a	b	b	-	b	a	a	a	b	-	a	a	a	b	b	-	a	a	a	a	b	a
2_62894927_50270	{1}	a	b	b	b	-	a	b	a	a	-	a	-	b	a	b	b	a	b	b	a	a	a	a	b	b	a	b	b	-	b	a	b	b	b	-	b	b	b	b	b	a	b	-	b	b	b	a	b
1_63206856_147794	{1}	-	-	b	b	a	-	b	-	a	-	a	b	b	a	b	b	a	b	b	a	b	a	b	b	b	a	b	a	a	b	a	b	b	b	-	b	b	b	b	b	a	b	a	b	b	b	a	b
2_63020832_14256	{1}	a	b	b	b	a	-	b	-	-	-	a	b	b	a	b	b	a	b	b	a	a	b	a	-	b	a	b	a	a	b	-	b	b	b	a	b	b	b	b	b	a	b	-	-	b	b	a	b
2_59798811_26960	{1}	a	b	b	b	a	-	b	-	-	-	-	b	b	a	b	b	a	b	b	a	b	a	a	b	b	-	b	a	a	b	a	b	b	b	-	b	b	b	b	b	a	b	a	-	b	b	a	-
2_62979426_9859	{1}	-	b	b	b	-	a	b	-	b	-	b	b	b	-	b	b	a	b	b	a	b	b	b	b	b	a	b	b	a	b	b	b	b	b	a	b	b	b	b	b	b	b	-	a	b	b	a	-
2_62979426_8552	{1}	a	b	b	b	b	b	b	a	-	a	a	b	b	a	b	b	a	b	b	a	b	b	b	b	b	a	b	b	-	b	a	b	b	b	-	b	b	b	b	b	b	a	a	a	b	b	a	-
1_62771960_5138	{1}	a	b	b	b	b	b	b	-	a	-	b	b	b	-	b	-	a	b	b	b	b	b	a	b	b	-	a	b	a	b	b	b	b	b	a	b	b	b	b	b	-	-	-	a	b	b	a	b
2_62771960_4986	{1}	a	b	b	b	b	a	b	-	-	-	b	b	b	a	b	-	-	b	b	a	b	b	b	b	b	a	a	b	a	b	b	b	b	b	a	b	b	b	b	b	b	a	a	a	b	b	a	b
2_62972103_17482	{1}	a	b	b	b	-	a	b	a	a	-	-	b	b	a	b	b	a	b	b	a	b	b	b	b	b	a	a	-	a	b	-	b	b	b	a	b	b	b	-	b	b	a	b	a	b	b	a	-
2_62771960_3369	{1}	b	b	b	-	-	a	b	-	-	b	b	b	b	a	b	b	a	b	b	-	b	b	a	b	b	a	a	a	a	b	b	b	b	b	a	b	-	b	b	b	-	a	a	a	b	b	a	-
1_63202481_54084	{0}	b	a	a	-	b	b	a	b	b	b	a	a	a	b	a	a	b	a	a	b	a	a	b	a	a	b	b	b	b	-	a	-	a	a	b	a	b	a	a	-	a	b	-	b	a	a	b	a
1_63203183_44216	{0}	b	b	a	-	b	b	a	b	b	b	-	a	a	b	b	a	b	b	a	b	a	a	b	a	a	b	b	b	b	a	a	a	a	a	b	a	b	a	a	a	a	b	b	-	a	a	b	a
2_63083798_107372	{1}	a	b	-	b	a	b	b	a	b	-	b	b	b	a	b	b	a	b	b	b	b	b	-	b	b	a	a	-	a	b	b	b	b	b	a	b	a	b	b	b	b	a	a	-	b	b	a	-
3_63106326_9379	{1}	a	b	b	-	a	b	b	-	b	-	b	b	b	a	b	b	b	b	b	a	b	b	-	b	b	a	a	a	a	b	b	b	b	b	a	b	a	b	b	b	b	a	a	-	b	b	a	b
2_63159923_3769	{1}	a	b	b	b	a	-	-	b	b	b	b	b	b	a	b	b	a	b	b	a	b	b	a	b	b	a	a	b	a	b	b	b	b	b	a	b	a	b	b	b	b	a	a	a	b	b	a	-
3_63200460_15328	{0}	b	a	a	-	b	b	b	-	-	-	a	-	a	b	a	a	b	a	-	b	-	b	b	a	a	b	b	b	b	a	-	a	-	-	b	a	b	-	a	b	a	b	b	b	a	a	b	b
2_62957907_12850	{0}	b	a	a	-	b	b	b	a	a	-	a	a	a	b	b	a	b	a	a	b	a	a	b	a	a	b	b	b	b	a	a	a	a	a	b	a	b	b	a	a	a	b	b	b	a	a	b	-
1_63110821_18429	{0}	b	a	a	b	b	b	b	a	a	-	a	a	a	-	a	a	b	b	a	b	a	a	b	a	a	b	b	-	b	a	a	a	a	a	b	-	b	a	a	a	a	b	b	b	a	a	b	a
1_63110821_18389	{0}	b	a	a	-	b	b	b	-	a	-	a	a	a	b	a	a	b	a	a	b	a	a	b	a	b	b	b	-	b	a	a	a	a	a	b	a	b	a	a	b	a	b	b	b	a	a	b	a
2_62819772_24570	{0}	b	a	a	-	b	b	-	b	-	b	a	a	a	b	a	a	b	a	a	b	a	b	b	a	-	b	-	b	b	b	a	a	-	a	b	a	b	b	a	-	a	-	b	b	a	b	b	a
2_63108944_28772	{1}	a	b	a	b	b	b	b	b	b	b	b	a	a	a	b	a	b	b	-	b	-	a	a	-	b	b	b	b	b	-	a	b	-	b	b	a	a	a	b	b	b	a	a	b	a	a	-	-
2_63227371_228101	{1}	a	-	a	b	b	b	b	-	b	b	b	a	a	a	b	a	b	-	a	b	b	a	b	a	b	b	a	b	b	a	a	b	b	b	b	a	a	a	-	b	a	a	a	b	a	a	-	b
2_63224935_55795	{1}	a	b	b	b	b	b	b	-	-	-	b	-	a	a	-	a	b	-	a	b	b	a	a	a	b	b	a	a	b	a	a	b	b	b	-	a	-	a	b	b	-	a	b	b	a	a	a	b
2_63184938_43174	{0}	b	a	-	b	-	a	-	b	b	b	-	b	-	b	a	b	a	b	b	-	b	b	-	b	a	a	-	b	b	b	b	-	a	a	b	b	b	b	a	a	b	b	-	a	b	b	b	a
2_63104167_13801	{0}	-	-	-	-	b	a	a	b	-	-	a	b	a	b	a	b	a	-	b	-	b	b	b	b	a	a	b	b	b	b	b	a	a	a	b	b	-	b	-	-	b	b	b	-	b	b	a	a
3_63202063_31964	{0}	-	b	a	b	-	-	a	b	-	-	-	b	a	b	a	b	a	b	b	a	-	b	b	b	a	a	b	b	b	b	b	-	a	a	b	b	b	b	a	a	b	b	a	a	b	b	-	b
2_63110132_11900	{0}	b	b	a	b	b	a	a	b	a	-	a	b	a	b	-	b	a	b	b	a	b	b	b	b	a	a	b	b	b	b	a	a	a	-	b	-	-	b	a	b	b	b	a	a	b	b	-	a
2_63068271_42194	{0}	b	b	-	b	b	b	-	b	-	a	a	b	a	b	b	b	a	-	b	a	b	b	-	b	a	a	b	b	b	b	a	a	a	a	b	b	b	b	a	-	b	-	-	-	b	b	a	a
2_62524935_12233	{0}	b	b	a	b	b	b	a	b	b	-	-	b	a	b	a	b	a	b	b	a	b	b	b	b	a	a	b	b	b	b	a	b	a	a	b	b	b	b	b	b	-	b	a	a	b	b	a	-
2_62296443_10099	{0}	b	b	a	b	b	b	-	b	b	-	-	b	b	b	b	b	a	b	b	a	b	b	b	-	a	a	b	b	b	b	a	b	a	a	b	b	b	b	b	-	b	b	-	a	b	b	a	b
2_62963088_15868	{0}	b	b	a	b	-	-	a	b	b	-	-	b	b	b	b	b	b	b	b	-	b	b	-	b	a	a	b	b	b	b	a	b	-	a	b	b	-	b	b	a	b	b	a	a	b	b	a	b
2_62987012_6251	{0}	b	b	a	b	a	b	a	b	b	a	a	b	b	b	b	b	b	b	b	-	b	b	b	b	-	a	b	b	b	b	a	b	-	a	b	b	-	b	b	-	-	b	a	-	b	b	a	b
2_63207079_380830	{0}	b	b	-	b	a	b	a	b	b	-	-	b	b	b	b	b	b	b	b	-	b	b	a	b	a	-	b	b	b	b	-	b	a	a	b	b	a	b	b	-	b	b	-	a	b	b	a	b
3_63079964_15194	{0}	-	b	a	-	a	b	b	b	b	b	a	b	b	-	b	b	b	b	-	a	b	b	-	b	a	-	b	b	b	b	b	b	a	a	b	b	b	b	b	-	b	a	-	a	b	b	a	b
3_62947412_12309	{0}	b	b	a	-	a	b	b	b	b	-	a	b	b	a	b	b	b	b	b	b	b	b	a	b	-	-	b	b	b	b	-	b	-	a	b	b	b	b	b	b	b	a	a	b	b	-	a	-
2_62587888_14402	{1}	a	-	b	-	b	a	a	-	-	-	b	a	a	b	a	-	a	a	a	-	a	a	b	a	b	b	a	a	b	a	b	-	b	b	-	-	b	a	a	b	b	b	b	b	a	-	b	a
2_63106902_101226	{1}	a	-	b	b	b	a	a	b	-	b	b	b	a	b	a	a	a	-	b	b	a	a	b	a	b	b	a	a	a	a	a	a	b	b	a	-	b	-	a	b	a	b	b	-	-	a	b	b
1_63184244_17058	{1}	b	b	b	b	b	-	a	a	b	b	b	a	-	b	-	a	a	-	b	a	a	b	b	a	b	b	a	b	a	a	a	a	b	b	a	b	b	a	a	b	a	b	b	b	a	-	b	b
1_62942197_46056	{1}	a	a	b	b	b	a	-	a	b	b	b	a	-	b	a	a	a	b	b	a	a	b	b	a	b	b	-	a	a	b	a	a	b	b	a	a	b	a	b	b	a	b	b	-	a	a	b	b
2_62549387_34075	{1}	a	b	b	b	b	a	a	-	b	b	b	b	a	b	a	a	b	b	b	a	a	a	b	a	-	b	-	a	a	b	a	a	b	b	b	-	b	a	b	b	b	b	b	b	a	a	b	b
1_62959511_9107	{1}	b	b	b	b	b	a	a	b	b	b	b	b	a	b	a	a	b	b	b	a	-	b	-	a	b	b	b	-	a	a	-	a	-	b	b	a	b	a	b	b	b	b	b	b	b	a	a	-
1_63010918_5968	{1}	-	b	b	-	b	a	b	b	b	b	b	b	a	b	a	a	b	b	b	a	b	a	b	-	-	-	b	b	a	b	a	a	b	b	b	a	b	-	-	b	-	b	b	b	a	-	a	b
1_60177605_2455	{0}	b	-	a	-	-	b	b	b	a	-	a	a	b	a	b	b	a	a	a	b	-	-	b	b	a	a	a	b	b	b	b	b	a	b	a	b	a	b	a	a	a	a	a	a	b	b	b	a
2_52908553_400	{0}	b	-	a	-	a	b	a	-	a	-	a	a	b	a	b	b	a	a	a	b	b	b	-	b	b	b	a	b	b	-	b	b	a	a	a	b	-	b	a	a	a	a	a	b	b	b	b	a
2_62728322_6872	{0}	b	-	a	-	a	b	a	b	a	-	a	a	-	a	-	b	a	a	-	b	a	b	b	b	b	b	-	b	b	-	b	b	a	b	a	b	a	b	a	a	a	a	a	-	b	b	b	b
1_62673210_33500	{0}	b	a	a	a	b	b	a	a	b	b	a	-	a	a	b	b	a	a	-	b	-	-	b	b	b	b	a	b	a	-	b	b	a	b	b	b	a	b	a	-	a	a	a	-	b	b	b	b
2_62606115_10748	{0}	b	-	a	-	a	b	a	-	a	b	a	a	a	b	b	b	a	b	a	b	a	b	b	b	b	b	a	-	a	a	-	b	a	a	b	b	-	b	a	-	a	a	a	a	-	b	b	b
2_63107037_41746	{0}	b	a	a	-	b	-	a	a	a	-	a	a	a	b	b	b	b	b	-	b	b	b	b	b	b	b	a	-	b	a	a	b	a	a	b	b	-	b	-	b	-	a	b	a	b	b	b	b
2_62929225_20609	{0}	b	a	-	-	-	b	a	b	a	-	a	b	a	b	b	b	-	b	a	b	a	b	a	-	b	-	a	b	a	a	a	b	-	b	b	b	a	b	b	-	-	a	-	b	b	b	b	b
2_63038733_52471	{0}	b	-	a	-	-	b	-	b	a	-	a	b	a	b	b	b	a	b	-	b	a	a	-	a	b	a	a	b	a	a	a	b	a	b	-	b	a	b	b	-	a	a	b	a	b	b	b	b
2_62595956_3539	{0}	b	-	a	-	a	b	b	b	a	b	a	b	a	b	b	b	-	b	a	b	a	b	b	a	b	a	a	b	a	-	a	b	a	-	b	b	a	b	b	-	a	a	b	a	b	b	b	-
2_63227218_146318	{0}	b	-	a	-	a	b	a	b	a	b	a	b	a	b	b	b	a	b	a	b	-	b	a	-	b	-	-	a	a	a	a	b	a	b	b	b	a	b	b	b	-	-	-	b	-	b	b	b
3_63095278_4039	{0}	b	-	a	-	a	b	b	b	-	b	a	b	a	b	b	b	-	b	b	b	b	a	a	-	b	-	a	a	a	-	-	b	a	b	b	b	b	b	b	-	-	a	-	b	b	b	a	a
2_62828102_37516	{0}	b	a	b	-	a	b	b	b	-	b	a	b	a	b	b	b	a	b	a	b	b	a	a	a	b	b	a	a	a	b	a	b	a	b	b	b	b	b	b	-	a	a	a	b	b	b	a	-
2_62828102_37673	{0}	b	a	-	a	b	b	b	b	a	b	a	b	a	b	b	b	a	b	-	b	b	a	-	a	b	a	a	a	a	b	b	b	-	b	b	b	b	b	b	-	a	a	a	b	b	b	a	-
2_63011327_30289	{1}	a	b	-	b	b	a	a	a	b	-	b	-	b	-	a	a	b	a	b	-	-	b	b	b	a	b	b	b	b	a	b	a	b	a	a	a	a	-	a	b	-	b	b	a	-	-	b	a
2_62997786_6235	{1}	a	b	-	-	b	a	a	-	b	b	b	a	b	a	-	a	b	a	b	a	a	b	b	b	-	b	b	b	b	a	b	a	b	-	-	-	b	a	a	b	b	b	b	b	-	a	b	b
2_62985890_4005	{1}	a	b	b	b	b	a	a	-	b	-	b	a	b	b	a	b	b	a	b	a	-	-	b	-	a	b	b	b	b	b	-	a	b	a	a	a	b	a	a	b	-	-	b	a	a	a	b	b
2_62943884_4961	{1}	b	-	b	-	b	b	a	a	-	b	a	a	b	a	-	a	b	a	a	b	a	b	b	a	b	-	a	-	b	b	a	b	b	a	a	a	b	b	-	b	a	b	b	a	-	a	b	b
2_63086645_54630	{1}	b	a	b	-	b	b	a	b	b	b	a	-	b	a	b	a	a	-	a	b	a	b	b	a	b	-	a	a	b	b	a	-	-	a	a	a	-	b	a	b	a	b	b	-	a	a	b	b
2_63193668_113162	{0}	a	b	-	b	-	a	b	b	-	-	b	b	a	-	b	b	b	b	b	-	b	a	a	b	b	b	b	b	a	a	b	a	a	b	b	b	a	a	b	-	b	a	a	b	b	b	a	a
2_62648604_11500	{0}	a	b	a	b	b	-	-	-	b	a	b	b	a	b	b	b	b	b	b	a	b	b	a	b	a	b	b	b	a	a	b	a	a	b	b	b	b	a	b	-	b	a	a	b	b	a	b	a
2_62648604_11369	{0}	a	b	a	-	b	a	a	-	b	a	b	b	a	b	a	b	b	b	b	a	b	b	-	b	a	b	b	b	a	-	b	b	a	b	b	b	b	a	-	a	b	a	-	b	b	a	b	a
2_62849983_51750	{0}	a	b	a	b	a	-	a	a	b	-	b	b	a	b	a	b	b	b	b	a	b	b	a	b	b	b	b	b	a	a	b	a	a	b	b	b	b	-	b	a	b	-	-	b	b	a	b	a
1_63113111_114030	{0}	a	b	b	b	a	b	a	a	b	b	b	b	-	b	a	b	b	b	b	a	-	b	b	b	a	b	b	b	a	-	b	-	a	b	b	b	b	a	-	-	a	a	a	b	a	a	b	a
3_63042045_23639	{0}	-	b	a	-	a	b	-	a	b	b	b	b	-	b	a	b	b	b	b	-	b	b	a	b	a	b	b	b	-	-	b	-	a	b	b	b	b	a	-	b	-	a	-	b	a	-	b	-
3_62983871_10924	{0}	a	b	a	-	a	b	-	-	b	-	b	b	a	-	-	b	b	b	b	-	a	b	a	b	-	b	b	b	a	a	b	-	b	b	b	a	b	a	-	-	-	b	a	b	a	a	b	b
3_62869621_40750	{0}	a	-	a	-	-	b	-	b	b	b	b	b	a	a	a	b	b	b	a	-	-	b	-	b	-	b	b	b	a	-	b	a	a	a	b	a	b	a	-	b	-	-	a	b	a	-	b	a
1_63054843_9812	{0}	a	b	a	-	b	b	a	b	b	b	b	b	a	a	b	b	b	b	a	a	b	b	b	a	a	b	b	b	a	-	b	-	-	a	b	a	b	b	a	b	a	b	a	b	-	b	b	a
1_62964607_12700	{0}	a	b	a	-	b	b	a	b	b	b	b	b	a	a	b	b	b	b	a	a	b	b	a	a	a	b	b	b	a	a	b	b	b	a	b	a	b	b	a	b	a	a	a	b	-	-	-	a
2_63180390_41061	{0}	a	b	a	-	b	b	a	b	b	-	b	b	a	a	b	b	-	-	-	-	b	b	-	a	a	b	b	-	a	a	b	b	-	-	b	a	b	b	-	b	-	-	a	b	-	b	a	-
2_62940053_11908	{0}	a	-	b	b	-	b	-	b	b	b	b	b	a	a	-	b	b	b	-	-	b	b	b	a	a	b	b	b	-	a	b	b	b	a	b	b	b	b	a	-	a	a	a	b	a	b	a	-
2_63184408_4988	{0}	-	b	b	-	b	b	a	-	b	b	b	b	a	a	b	b	b	b	a	a	b	b	b	a	a	b	b	b	a	a	b	b	b	a	b	b	b	b	-	b	a	-	-	b	a	b	a	a
1_63184408_5084	{0}	-	b	b	-	b	b	a	a	b	b	b	b	a	a	b	b	b	b	a	a	b	b	b	a	a	b	b	-	a	a	b	b	b	a	-	a	b	b	b	b	a	a	a	b	a	b	a	a
2_62608286_7128	{1}	b	a	a	b	-	-	b	b	a	-	a	a	b	b	b	-	a	a	b	b	a	-	a	b	b	a	a	a	b	-	a	a	a	b	a	b	a	a	b	a	b	b	b	-	b	a	b	b
1_63115439_9607	{1}	b	-	a	-	-	-	b	b	a	-	-	a	b	b	a	a	a	a	b	b	b	a	a	b	b	a	a	a	b	b	a	a	a	b	a	b	-	a	a	-	b	b	b	b	b	a	b	b
2_62923239_33293	{1}	b	a	a	b	-	b	b	b	a	-	a	a	b	b	a	a	a	a	b	b	b	a	-	-	b	a	-	-	b	b	a	a	a	b	-	b	a	a	a	-	b	-	-	b	b	a	b	b
2_62646879_30081	{0}	-	a	b	-	b	-	a	a	b	b	b	a	a	a	b	b	b	b	a	a	b	b	b	a	b	b	b	b	a	a	b	b	b	-	b	b	b	b	b	b	a	a	b	a	-	b	a	a
2_62848314_44967	{0}	a	a	-	b	b	a	a	b	b	-	b	a	a	a	b	b	b	b	-	b	b	b	b	a	b	b	b	b	a	b	b	b	b	a	b	b	b	b	b	b	a	a	b	a	-	b	a	a
1_63154393_28198	{0}	a	a	b	b	b	b	a	a	b	b	b	-	a	a	b	b	b	b	a	b	b	b	b	b	b	b	b	b	a	b	b	b	b	a	b	b	b	b	b	b	a	-	b	-	a	b	a	a
2_63205658_27217	{0}	-	-	b	-	b	a	-	-	b	b	b	-	a	a	-	b	b	b	a	a	-	b	b	b	b	-	b	-	a	b	b	b	b	-	b	b	b	-	b	b	a	b	b	-	a	b	-	b
3_62962718_10700	{1}	b	b	a	b	b	b	b	b	b	-	a	b	b	b	b	-	a	b	b	a	a	b	b	a	-	b	a	b	b	a	b	b	b	-	b	a	-	b	-	-	b	a	a	b	a	a	a	a
2_63079415_17652	{1}	b	a	a	b	a	b	-	a	-	a	a	b	a	b	a	a	-	b	-	-	a	a	-	a	a	b	-	a	a	a	-	b	b	a	a	a	a	a	b	a	a	a	a	b	a	a	a	b
3_62559378_20199	{0}	b	-	a	-	b	a	b	-	a	-	b	a	a	b	-	a	b	a	a	b	-	a	b	b	b	-	a	-	a	a	a	b	b	a	b	b	a	-	b	b	-	a	b	-	a	-	b	a
2_62791900_21103	{0}	b	-	-	b	b	b	b	-	a	-	b	a	a	b	a	a	b	-	a	b	b	a	a	b	-	a	a	b	a	a	a	a	b	a	b	b	a	a	b	b	a	a	b	a	a	b	b	a
2_63070298_66925	{0}	b	a	a	b	b	b	b	a	a	-	b	a	a	b	a	a	b	-	a	b	b	a	a	b	b	a	a	-	a	a	a	a	b	a	b	b	-	-	b	b	-	a	b	-	a	b	b	-
1_63091618_2814	{0}	b	a	a	b	b	a	b	a	-	b	b	a	a	b	a	a	b	a	a	b	b	a	a	b	b	a	a	b	-	a	a	b	b	-	b	b	a	a	b	b	a	a	b	-	a	b	b	a
2_59952680_17459	{0}	b	a	-	-	b	a	b	a	b	b	b	a	a	b	a	a	b	-	-	b	-	-	-	b	b	a	a	-	b	a	a	-	-	a	b	b	a	a	b	b	a	-	b	a	a	b	b	a
2_62999943_60752	{0}	b	a	-	-	b	-	b	a	-	a	b	a	a	b	-	a	b	b	a	b	b	b	-	b	b	a	-	b	a	a	a	b	b	a	b	b	a	a	b	b	a	-	b	a	a	b	b	a
2_62773774_15337	{1}	-	b	b	b	-	b	a	b	b	b	-	b	b	-	-	b	a	b	b	a	a	a	-	b	b	b	a	b	b	b	b	b	a	b	a	b	b	b	b	b	-	b	-	a	a	b	a	a
1_62894574_11741	{1}	b	b	b	b	a	b	b	b	b	b	a	b	b	a	b	b	a	b	b	a	-	a	a	-	b	b	a	a	b	b	b	b	a	b	a	b	b	b	b	b	b	b	a	a	a	b	b	a
1_62963492_17049	{1}	b	b	b	b	a	b	a	b	b	b	a	b	a	a	b	-	a	b	b	-	a	a	a	b	b	b	a	a	b	b	b	b	a	b	a	b	a	a	b	b	a	b	a	a	a	b	b	a
2_62963492_17943	{1}	b	b	b	b	a	b	a	b	b	b	a	b	b	a	b	b	a	b	b	a	a	b	-	b	b	b	a	-	b	b	b	b	a	a	-	b	a	a	b	b	a	b	a	a	a	b	b	a
2_62362541_2029	{1}	b	b	b	b	a	b	a	b	b	b	a	b	-	a	b	b	a	b	b	a	a	b	a	b	b	b	a	b	b	a	b	b	a	b	a	b	a	a	b	b	a	b	-	a	a	b	b	a
2_62890472_15471	{1}	b	b	b	b	a	b	b	b	b	-	a	b	a	a	b	b	a	b	b	a	a	a	-	b	b	b	b	a	b	a	b	b	a	-	a	b	a	a	-	b	-	b	a	a	a	b	b	a
2_62960100_21415	{1}	b	b	b	-	a	b	a	-	b	b	a	b	a	a	b	b	a	b	b	b	a	a	b	b	b	b	a	b	b	a	b	b	a	a	a	-	a	b	b	b	a	-	-	-	a	b	b	a
1_63163891_84193	{1}	b	b	b	a	-	b	a	b	b	b	a	b	a	a	b	b	a	b	a	a	a	-	a	b	-	b	a	b	b	a	b	b	a	a	a	b	a	a	-	b	-	b	a	a	-	b	b	a
2_63111827_16229	{1}	b	b	b	b	a	b	a	b	b	-	-	b	a	a	b	b	a	b	a	a	a	a	b	b	-	b	-	-	-	b	b	b	a	a	a	b	a	b	b	b	a	b	a	a	b	a	b	a
1_63025708_11201	{0}	-	a	a	b	b	-	-	a	b	-	b	a	b	b	-	a	b	a	b	b	-	b	b	a	b	b	b	b	a	b	a	a	b	b	b	a	b	b	a	-	b	a	b	b	a	b	a	b
1_63195806_102119	{0}	a	b	a	b	b	a	a	a	-	-	b	a	b	b	a	a	b	-	b	b	b	-	-	a	b	a	b	b	a	b	a	-	-	b	a	a	b	b	a	a	b	a	b	b	a	b	a	-
2_63227690_179297	{1}	b	-	b	a	b	b	b	b	b	-	a	b	a	-	b	b	a	b	a	a	a	-	-	b	a	b	a	a	b	a	b	b	a	a	b	b	-	a	b	b	a	b	a	a	-	a	b	a
2_63207210_117933	{1}	b	a	a	a	b	b	b	b	b	b	a	b	a	b	b	-	-	b	a	a	a	a	b	b	a	b	a	a	b	a	b	b	b	a	b	b	-	a	b	b	a	b	a	a	b	a	b	a
2_63207210_117894	{1}	b	a	a	a	b	b	b	b	b	b	a	b	a	b	b	-	a	b	a	a	a	a	b	-	b	b	a	b	b	a	b	b	-	a	b	b	-	b	b	b	a	b	a	a	-	a	b	b
1_63207210_117854	{1}	b	a	a	a	b	a	b	b	b	b	-	b	a	b	b	b	b	b	a	a	a	a	b	-	a	b	a	a	b	a	b	b	-	-	b	b	a	b	b	b	a	b	a	a	-	a	b	b
1_63204002_89808	{0}	-	b	b	b	-	b	a	-	a	-	b	a	b	a	a	a	a	a	b	b	b	b	b	b	b	-	b	-	-	b	a	a	-	b	a	b	b	b	-	a	b	a	b	b	a	b	a	a
2_63151278_11648	{0}	a	-	b	b	-	b	a	b	a	-	b	a	b	-	-	-	-	a	b	b	b	b	-	b	b	a	b	b	b	b	a	-	a	b	a	a	b	a	-	a	b	a	b	b	-	b	a	a
2_62676076_8195	{0}	a	b	b	b	b	b	a	b	-	a	b	a	b	a	-	a	-	a	b	b	b	b	b	b	b	a	b	b	b	b	a	a	a	b	a	a	b	a	a	a	b	a	b	b	-	b	a	b
1_63092867_3243	{1}	a	b	b	b	b	a	b	a	b	b	a	b	a	b	b	b	b	-	b	a	-	a	-	-	b	b	a	b	a	a	b	b	b	a	b	-	a	b	b	b	-	b	a	a	b	a	b	b
2_62304668_11423	{1}	b	b	b	b	-	-	b	-	b	b	-	a	-	b	b	b	b	b	a	-	a	a	b	a	b	b	a	b	a	b	b	b	b	a	b	b	a	b	b	b	b	b	a	-	b	a	b	b
1_63008754_23369	{1}	b	-	b	b	b	-	b	a	b	b	a	b	a	b	b	b	b	b	a	a	a	a	b	b	b	b	a	b	a	a	b	b	b	a	-	b	a	b	b	b	b	a	-	a	b	a	b	b
1_63008754_10901	{1}	-	b	b	b	b	a	b	a	b	b	a	a	a	b	b	b	b	b	a	a	-	b	-	b	b	b	a	b	a	a	b	b	b	b	b	b	a	b	b	b	b	b	a	a	b	a	b	b
2_63042061_16340	{1}	-	b	b	b	b	b	b	a	b	b	a	a	a	b	b	b	b	b	a	a	a	a	-	b	b	b	a	b	a	a	b	b	b	b	b	b	a	b	b	b	b	a	a	a	b	a	b	b
2_63103277_130161	{0}	b	a	a	-	-	b	a	b	b	-	b	b	b	a	a	a	-	-	b	b	b	-	b	a	a	a	b	a	b	b	a	a	-	b	a	a	b	a	a	-	-	b	b	b	-	b	a	a
2_62969076_2160	{0}	b	-	a	b	a	b	a	b	a	-	b	b	b	a	a	a	a	-	b	b	b	-	b	a	a	b	b	a	b	b	a	a	a	b	-	a	b	a	a	-	a	b	b	b	a	b	a	a
2_62916129_14736	{0}	b	a	b	-	-	b	a	b	a	-	b	b	b	a	-	a	a	-	b	b	-	a	b	a	a	-	b	a	b	b	a	b	a	b	-	a	b	-	a	-	a	b	b	b	b	a	a	a
2_62667708_20185	{0}	b	-	a	b	b	b	a	b	a	a	b	b	a	a	a	a	a	a	b	b	b	a	b	-	a	a	b	a	b	b	a	b	-	b	-	-	b	-	a	-	a	-	b	-	b	a	a	a
2_62918392_48049	{0}	b	-	a	a	b	b	b	b	b	a	b	b	a	a	a	-	-	a	b	b	b	-	b	b	a	-	b	a	b	b	a	-	a	b	a	-	b	a	a	-	a	b	b	b	-	a	a	-
2_62991642_9036	{0}	a	-	-	-	b	b	a	b	-	-	b	b	a	b	a	a	a	a	b	b	-	a	b	b	-	a	b	b	b	b	-	b	a	b	a	-	b	a	a	a	b	b	b	b	a	a	a	a
2_63042159_13106	{1}	b	b	b	b	a	b	b	-	b	b	a	-	b	a	b	b	b	b	-	a	b	b	a	a	b	b	-	b	-	-	b	a	b	a	b	b	-	b	-	b	b	-	b	b	b	b	b	b
2_63048576_43463	{1}	b	b	b	b	a	a	b	-	b	b	a	a	b	a	b	b	b	b	a	a	b	b	b	-	b	b	-	b	a	-	b	a	b	a	b	a	a	b	-	b	b	a	b	b	b	b	b	b
2_62676433_27908	{1}	b	b	b	-	a	a	b	a	b	b	a	a	b	a	b	b	b	b	b	a	b	b	b	a	b	b	-	b	a	a	b	a	b	-	b	a	-	b	b	b	b	-	b	b	b	b	b	b
2_63022052_58033	{1}	b	b	b	-	a	-	b	a	b	-	b	a	b	a	b	b	b	b	-	b	b	b	b	a	b	b	a	b	a	a	b	a	b	-	b	-	-	b	b	-	b	-	b	b	b	b	b	b
2_63192876_47646	{1}	b	b	-	b	a	-	b	a	b	-	b	a	b	a	b	b	b	b	a	b	b	b	a	a	b	b	-	-	a	a	b	a	b	-	b	a	a	b	b	b	b	a	b	b	b	b	b	b
2_63181853_40796	{1}	b	b	b	-	b	a	b	b	b	-	b	a	b	a	b	-	b	b	b	b	b	b	a	a	b	b	b	b	b	a	b	a	b	-	b	a	a	b	b	b	b	-	b	b	b	b	b	b
2_63048574_36341	{1}	b	a	a	-	b	b	b	b	b	-	a	a	a	b	a	a	-	b	b	b	b	b	b	b	b	-	a	b	b	a	b	-	a	b	-	b	a	a	b	a	a	a	b	b	a	b	-	-
2_63012580_44854	{0}	a	b	b	b	a	b	a	a	a	b	b	b	b	a	a	-	b	-	-	a	a	b	a	a	b	-	b	a	a	b	b	b	-	a	-	a	b	b	a	b	-	b	a	-	-	a	a	-
2_62979034_11581	{0}	a	-	b	b	a	a	a	a	a	b	b	b	b	a	b	b	b	a	-	a	a	-	a	-	b	a	b	a	a	b	b	b	a	a	b	a	b	b	b	b	b	b	b	b	-	a	a	b
2_62954104_8134	{0}	a	b	b	b	b	a	a	a	a	-	-	b	b	a	-	b	b	a	b	a	a	b	-	a	b	a	b	-	a	b	b	b	a	a	-	b	b	b	b	b	b	b	-	-	b	-	-	b
2_63059002_30380	{0}	a	b	-	b	-	a	-	a	a	b	b	b	b	a	a	b	b	a	b	-	a	b	-	a	b	-	b	b	-	b	b	b	b	a	a	b	b	b	b	b	b	b	a	b	b	a	b	b
2_62948361_7979	{0}	a	b	b	-	b	-	a	a	-	-	a	b	b	a	a	b	a	a	b	b	a	b	a	a	b	-	b	b	b	a	-	a	a	-	a	b	b	b	b	b	b	b	a	b	b	a	b	b
2_63083258_59796	{1}	b	a	a	-	-	b	b	b	-	-	b	-	a	b	b	-	-	b	-	-	b	b	-	b	a	b	-	-	a	b	a	b	b	b	b	-	a	a	b	a	-	a	b	-	a	b	a	a
2_63007007_31505	{1}	b	-	a	-	a	b	b	a	b	-	b	b	a	b	-	a	b	-	a	a	-	a	b	b	a	b	b	-	-	b	-	b	b	b	b	b	a	-	b	b	-	b	-	a	b	b	a	a
2_62963221_13934	{1}	b	a	-	-	a	b	b	a	b	-	b	b	a	b	b	a	b	a	a	-	a	a	b	b	b	b	b	a	a	b	a	-	b	b	b	b	b	a	-	b	a	b	b	a	a	b	-	-
2_63205196_54741	{1}	b	b	-	-	a	b	b	-	b	-	b	b	a	b	-	a	b	a	a	a	a	b	b	b	b	b	b	b	a	b	-	b	a	b	b	b	b	a	a	b	a	b	-	a	b	b	a	a
2_62605579_12909	{1}	-	b	a	-	a	b	b	a	b	b	b	b	a	b	b	a	b	a	a	-	b	a	b	b	b	b	b	b	a	b	a	b	a	b	b	b	b	a	-	b	a	b	a	a	b	b	a	a
2_62930614_76129	{1}	a	b	a	-	a	b	b	a	b	b	b	b	a	b	b	-	b	a	b	a	a	a	b	b	b	b	b	b	-	-	a	b	-	b	b	b	b	a	a	b	a	-	a	a	b	b	b	a
2_62930614_76146	{1}	a	b	a	b	a	b	b	a	b	b	b	b	a	b	-	a	b	a	-	a	-	a	b	b	b	b	b	b	a	-	a	b	b	b	b	b	b	a	-	b	a	b	a	a	b	b	a	a
2_63161934_47305	{1}	a	b	a	-	-	b	b	a	b	b	b	b	a	b	b	a	b	a	b	-	a	a	b	b	b	b	b	b	a	b	-	b	b	b	b	b	b	a	a	-	a	b	a	-	b	b	a	-
1_63033956_14013	{1}	a	b	a	-	a	b	b	b	b	-	b	b	a	b	-	a	b	a	b	a	-	a	b	b	b	b	b	b	a	b	b	-	b	b	b	b	b	a	a	b	a	b	-	a	b	b	-	a
2_63209520_33757	{0}	b	a	b	b	b	a	a	a	-	-	b	b	b	a	b	b	a	b	a	b	b	b	a	a	a	a	a	a	b	a	b	b	a	a	-	a	a	b	b	-	b	b	-	b	-	a	b	b
1_62993938_8051	{1}	a	b	b	-	a	b	b	b	b	b	a	b	a	b	-	a	b	a	b	a	b	a	b	b	b	b	b	b	a	b	a	a	b	b	b	b	b	a	a	b	a	a	b	a	b	b	a	a
1_60531687_16497	{1}	a	b	a	-	-	b	b	b	b	b	-	b	a	b	b	b	b	a	b	b	a	a	b	b	b	b	b	b	a	b	a	a	b	b	b	b	b	a	a	b	-	b	-	a	b	b	-	a
2_62967351_2561	{0}	b	-	b	b	b	-	-	a	a	-	b	a	b	a	a	a	a	-	-	b	b	b	a	a	a	a	a	a	b	-	b	b	a	a	a	a	a	b	b	b	b	b	a	-	a	a	b	-
1_62991852_6086	{0}	b	-	b	b	b	a	a	a	a	-	b	-	b	a	a	a	a	-	a	b	b	b	a	-	a	a	a	-	b	a	b	b	a	a	a	a	-	b	b	a	a	b	-	b	a	a	b	b
2_62297780_36481	{0}	b	a	b	b	b	a	a	-	a	-	b	a	b	-	b	a	a	-	a	b	b	b	-	a	a	-	a	a	b	a	b	b	a	a	a	a	-	b	b	-	a	b	b	b	-	a	b	b
2_59859178_18187	{0}	b	-	-	b	b	a	a	a	-	-	b	-	b	-	-	a	a	b	a	b	b	b	b	a	a	a	a	a	b	a	b	b	-	a	a	a	a	b	b	a	a	b	a	b	a	a	b	b
1_62991852_6052	{0}	b	-	b	b	b	-	a	a	-	-	b	b	b	a	a	a	-	b	-	b	b	b	b	-	a	a	a	b	b	a	b	b	a	b	a	a	-	-	b	b	a	b	a	b	a	a	b	b
2_62997014_38140	{0}	b	a	a	b	b	-	b	a	a	-	b	b	b	a	a	a	a	b	a	b	b	b	a	a	a	a	a	-	b	-	b	b	a	-	a	a	-	b	b	-	a	b	a	b	a	a	b	b
2_62952551_183572	{1}	a	b	b	-	-	a	a	-	a	a	a	a	a	b	b	a	b	-	b	a	a	a	-	a	b	b	b	-	b	b	-	a	b	b	b	b	b	a	a	b	b	a	b	a	b	b	a	b
2_59578155_29925	{0}	b	a	a	b	b	b	b	b	b	-	b	b	-	-	a	b	a	b	a	b	b	b	b	b	a	-	a	a	a	a	b	b	-	a	a	-	a	b	b	b	a	b	a	b	a	a	a	-
1_62996561_35298	{0}	b	b	a	b	b	b	b	a	b	b	b	b	b	a	a	b	a	-	a	b	b	b	b	b	a	a	a	a	a	a	b	b	a	-	a	a	a	b	b	b	a	-	a	b	a	b	a	a
3_62807264_18414	{1}	-	-	b	-	-	b	a	b	a	-	a	a	a	b	-	a	b	a	b	-	-	a	-	a	b	b	b	b	b	b	a	a	b	b	b	b	b	a	b	-	b	-	b	a	b	b	b	b
2_62887085_33627	{1}	a	b	b	b	b	a	-	b	-	b	-	a	a	b	b	a	a	-	b	a	a	-	a	a	b	b	b	-	b	b	a	a	b	b	b	b	b	a	a	a	b	b	b	a	b	b	b	b
2_62887085_43381	{1}	a	b	b	-	a	b	-	b	b	a	a	-	a	b	b	a	a	a	b	a	a	a	b	a	b	b	b	-	b	b	a	a	b	b	b	b	b	-	b	a	b	-	b	b	b	b	b	b
2_63019489_32387	{1}	a	b	b	a	b	b	a	b	b	a	-	b	a	b	-	a	b	b	b	b	-	a	a	b	b	b	b	-	b	b	a	-	b	b	b	b	b	a	b	b	b	a	b	-	b	b	b	b
2_62603638_20124	{1}	-	b	b	b	b	b	a	-	a	b	b	b	a	b	a	a	b	a	b	b	a	-	b	a	a	a	b	-	b	b	b	-	b	a	a	b	a	a	b	b	a	b	a	b	-	b	b	a
2_63187874_41047	{1}	a	b	b	-	b	b	-	b	-	b	b	b	a	b	b	a	b	a	b	b	a	b	b	a	a	b	b	a	b	b	b	a	b	-	a	a	a	a	b	b	a	b	-	b	b	b	b	a
2_62830693_11437	{0}	b	-	a	b	-	-	b	a	b	-	a	b	b	a	b	b	a	b	a	a	b	a	b	b	b	b	a	b	a	b	a	b	-	b	b	b	b	b	a	a	b	a	-	b	a	b	b	b
2_62830693_11480	{0}	b	-	a	-	-	a	b	a	b	-	a	a	b	a	b	b	a	b	a	-	b	a	-	b	b	b	a	b	a	b	a	b	b	b	b	b	b	b	a	b	-	a	b	b	b	b	a	b
2_62995633_4465	{0}	b	a	a	-	-	a	b	a	b	-	a	a	b	a	b	b	-	b	a	-	b	a	a	b	b	b	-	-	a	-	a	b	b	b	b	b	b	b	-	a	b	a	b	b	a	b	b	-
1_63219005_38795	{0}	b	b	a	b	b	b	b	a	a	a	a	a	b	a	b	b	a	-	a	b	-	a	a	b	b	-	a	b	a	b	-	b	b	b	b	b	b	b	a	a	b	a	-	a	a	b	b	a
1_63219005_38741	{0}	b	a	a	b	b	-	b	-	-	a	a	a	b	a	b	b	a	-	-	b	b	a	a	b	b	b	-	-	a	b	a	b	b	b	b	b	b	b	a	a	b	-	-	a	a	b	a	a
2_62676228_32042	{1}	a	b	b	-	b	b	-	b	b	b	b	b	a	b	a	a	b	a	b	-	b	b	b	a	a	a	b	a	b	b	b	-	a	b	a	a	a	a	b	b	a	b	-	-	b	a	b	b
3_62846047_9932	{0}	b	a	a	-	b	a	b	a	a	-	b	a	b	a	b	b	a	b	b	b	a	-	a	b	-	b	a	-	a	a	a	b	b	b	b	b	b	b	-	a	-	a	-	-	a	b	a	a
2_62768007_10204	{0}	-	a	a	b	b	a	b	b	a	-	a	-	b	a	b	b	-	b	b	b	-	b	a	-	-	b	a	-	-	a	a	-	-	b	b	b	b	b	a	-	b	a	-	a	a	b	a	a
2_62820863_71392	{0}	-	a	a	-	b	a	b	a	-	-	a	a	b	a	b	b	b	b	b	b	-	b	-	a	a	b	a	-	-	-	a	a	a	b	b	b	b	a	-	b	b	b	a	a	-	a	b	a
2_62820863_75558	{0}	-	a	a	-	b	a	b	a	a	a	a	a	b	a	b	-	b	b	b	b	-	b	-	a	-	b	-	-	-	-	a	a	a	b	b	b	b	-	b	a	b	b	a	a	a	a	b	-
2_59232015_7794	{0}	-	-	a	-	b	a	b	b	a	-	a	a	b	a	-	b	b	b	b	b	a	b	-	a	a	b	a	b	-	-	a	a	a	b	b	b	b	a	-	a	b	b	a	a	-	a	b	-
2_63228547_2745205	{0}	b	-	a	-	b	b	b	b	-	a	a	a	b	a	b	a	b	b	b	b	a	b	b	a	a	b	a	b	b	b	a	a	-	b	a	b	b	a	b	b	b	b	-	a	-	a	b	a
1_62699993_11426	{0}	-	a	a	-	b	b	b	b	a	a	a	a	b	a	b	a	b	b	b	b	b	b	b	a	a	b	-	b	b	b	a	a	a	b	a	b	a	a	b	-	b	b	-	a	-	a	b	b
2_62699993_12206	{0}	b	a	a	-	b	b	b	a	a	-	a	a	b	a	b	a	b	b	-	b	-	b	b	a	a	b	a	b	b	b	a	a	b	b	a	b	a	b	a	a	b	b	a	a	a	a	b	b
2_63150122_33786	{0}	-	-	-	-	b	b	b	a	a	a	a	a	b	-	b	a	b	b	b	b	-	b	b	a	-	b	a	b	b	b	a	a	a	b	a	b	a	a	a	a	b	b	a	a	a	a	b	b
2_63206672_73548	{0}	b	-	a	-	b	b	b	a	a	a	b	a	b	a	b	b	b	-	b	b	a	-	b	a	-	b	a	b	b	b	-	-	-	b	-	b	a	a	a	b	b	-	a	a	-	a	-	a
2_63202618_274691	{0}	-	b	b	-	b	b	b	-	a	b	-	a	b	-	b	a	b	b	b	b	b	b	b	a	b	b	a	b	b	b	b	a	b	b	a	b	b	a	a	a	b	-	b	b	-	b	-	a
2_63228490_3608321	{0}	-	-	b	-	b	b	b	-	b	b	a	a	b	a	b	a	b	b	b	b	b	b	b	a	b	b	a	b	b	b	b	-	b	b	a	b	-	a	a	b	b	a	b	b	b	b	b	b
2_63008650_3394	{0}	a	b	b	b	b	b	b	-	a	-	a	a	b	a	b	a	b	b	b	b	b	b	b	a	b	b	a	-	b	b	b	a	b	b	a	b	b	b	a	b	b	a	b	b	b	b	b	a
2_59004262_56645	{0}	b	b	b	-	b	-	b	a	a	b	a	a	b	-	b	a	b	b	b	b	b	b	b	a	b	b	a	a	b	b	b	a	b	b	a	b	b	a	a	b	b	a	b	b	b	b	b	a
1_62953783_16459	{0}	b	b	b	b	b	b	b	a	-	-	-	a	b	-	b	a	b	b	b	b	b	b	b	a	b	b	-	a	b	b	b	-	b	b	a	b	b	a	a	b	b	a	b	b	b	b	b	a
1_62578044_35914	{0}	a	b	b	b	b	b	b	-	b	b	a	a	b	a	a	-	b	b	a	-	-	b	b	a	b	b	a	a	b	a	b	a	b	b	a	b	b	b	a	-	-	a	-	b	b	b	b	a
1_62656521_5454	{0}	-	b	b	b	b	a	b	a	b	b	b	a	b	a	b	a	b	-	a	a	b	a	b	a	b	b	a	b	b	a	b	a	b	b	a	b	b	b	a	-	a	a	b	b	b	b	b	b
2_63085484_60913	{0}	b	-	b	b	b	a	b	a	b	b	-	a	a	b	a	a	b	b	a	-	b	a	-	a	b	b	a	a	b	b	b	a	b	b	a	b	b	b	-	-	-	a	b	a	b	b	b	-
3_62305945_2375	{0}	a	-	-	-	b	-	a	-	b	-	-	b	a	b	a	a	b	b	-	a	b	a	b	a	b	b	-	-	-	b	b	a	b	b	a	b	b	b	a	b	-	a	b	b	b	b	b	a
2_63026431_145369	{0}	-	-	b	-	b	b	a	a	b	b	a	b	a	b	a	a	b	b	a	a	b	a	b	a	b	-	a	a	b	a	b	a	b	b	a	b	b	b	-	-	a	a	-	a	b	b	b	a
2_63102938_10178	{0}	a	b	b	-	b	a	a	a	b	b	b	a	a	b	a	a	b	b	a	a	-	a	b	a	b	a	a	-	b	a	b	a	-	b	a	b	b	b	a	b	a	a	b	b	b	b	b	b
2_59623594_21162	{1}	b	a	a	-	a	b	b	b	a	b	b	b	b	a	-	b	b	-	b	b	a	-	-	b	a	b	b	b	a	b	a	b	b	a	b	a	a	a	b	a	b	b	a	b	a	a	-	b
2_59623594_21091	{1}	b	b	a	b	a	b	b	b	a	b	b	b	b	b	b	b	b	a	b	b	a	-	a	b	a	b	b	b	a	b	a	b	b	a	b	a	a	-	-	a	b	b	-	b	a	-	b	-
3_62956201_7830	{1}	a	-	-	-	a	-	b	b	-	-	b	b	b	-	b	b	b	a	b	b	a	a	b	b	a	b	b	a	-	b	a	b	b	-	b	b	a	a	b	b	b	a	a	b	b	a	b	a
2_63053286_4970	{1}	a	a	-	-	a	b	-	-	-	-	b	b	b	a	-	b	b	a	b	b	-	a	a	b	b	b	b	a	a	b	a	b	b	b	b	b	-	a	b	b	b	-	a	b	b	a	b	b
2_62774660_38145	{0}	b	-	b	b	-	b	b	a	a	-	a	a	b	a	a	a	b	b	b	b	a	b	-	b	-	a	b	-	-	a	b	b	a	b	b	a	a	b	b	b	a	b	b	a	a	b	b	a
2_62774660_38173	{0}	b	b	b	b	b	b	b	a	b	-	-	a	b	a	a	a	b	b	b	b	-	b	-	b	a	-	b	-	a	a	b	b	a	b	b	a	a	b	b	b	a	b	b	a	b	b	b	a
2_62898117_37811	{0}	b	b	b	b	b	a	b	-	a	b	a	a	b	a	-	-	b	b	b	b	a	b	b	b	a	a	-	a	a	b	b	a	a	b	b	a	a	b	-	b	-	b	b	a	a	-	b	b
2_62774660_36228	{0}	b	b	b	b	b	b	b	-	b	-	a	a	b	a	-	a	b	b	b	b	a	-	b	b	a	a	b	-	a	-	b	a	-	b	b	a	a	b	b	b	b	b	b	a	a	b	b	b
2_62774660_37705	{0}	b	b	b	b	b	-	b	a	a	-	a	-	b	a	a	a	b	b	a	b	-	-	b	b	-	a	b	-	a	b	b	a	a	b	b	a	a	b	b	b	-	b	b	a	-	b	-	a
2_62774660_37538	{0}	b	b	-	b	b	a	b	a	-	b	b	a	b	-	a	a	b	b	a	b	a	b	b	b	a	-	b	a	a	a	b	a	a	b	b	a	a	b	b	b	a	b	b	-	b	b	-	-
2_63121484_123336	{0}	b	b	b	-	b	-	b	a	b	-	b	b	b	a	-	a	b	b	-	b	a	b	-	b	a	b	a	a	b	-	a	a	a	b	b	a	-	a	a	-	-	-	a	b	-	-	b	b
2_62983793_65421	{1}	a	b	a	b	-	b	a	b	b	-	b	a	a	b	b	b	a	-	b	-	-	a	b	a	b	a	b	-	-	b	b	b	-	a	a	b	b	b	b	-	a	b	b	a	-	b	a	b
2_63043780_31730	{1}	a	b	-	b	a	b	b	b	b	b	-	a	a	b	b	b	b	a	b	-	b	b	b	-	b	-	b	b	-	b	b	b	b	-	a	b	b	b	b	a	-	b	b	a	-	a	b	b
1_63013068_65612	{1}	a	b	a	b	b	b	b	b	b	b	a	a	a	b	a	-	b	a	b	b	b	b	b	b	b	a	b	b	a	b	b	b	b	a	a	b	b	b	b	b	a	b	b	b	a	a	b	-
2_63013068_65973	{1}	a	b	a	b	-	b	b	b	b	b	a	a	a	b	a	b	b	a	b	-	b	a	b	b	b	a	b	b	a	b	b	b	b	a	a	b	b	b	b	a	a	b	b	a	a	a	b	b
1_62849954_5639	{1}	-	b	a	b	b	b	b	b	b	b	a	a	a	b	a	b	b	a	b	-	b	a	b	b	b	a	b	b	a	b	b	b	b	-	a	b	b	b	b	-	a	a	b	a	-	a	b	b
1_62952014_162763	{1}	b	b	a	b	a	b	b	b	b	b	a	b	a	b	a	-	b	a	b	-	b	-	b	b	b	a	b	b	a	-	b	b	b	b	a	b	b	b	b	b	a	a	-	a	-	a	b	b
2_62952014_162307	{1}	b	b	a	-	-	b	b	b	b	b	b	a	a	b	a	b	b	-	b	a	-	a	b	b	b	a	b	b	a	b	-	b	b	b	b	b	b	b	b	a	a	a	b	b	a	a	b	b
2_62765485_51056	{0}	a	-	b	-	b	a	-	b	a	b	b	b	b	a	b	a	a	-	-	a	b	b	a	a	-	b	a	b	b	a	a	-	b	-	b	b	a	a	a	b	b	b	a	b	b	b	a	a
2_62654414_4939	{0}	a	-	b	-	b	a	a	a	a	-	b	b	b	a	b	a	-	b	-	a	b	b	b	a	a	b	a	a	b	a	a	a	-	a	b	b	a	-	-	b	b	-	a	b	b	b	a	a
2_63051210_95898	{1}	b	b	a	b	a	b	b	b	b	b	a	a	a	b	a	b	b	a	b	-	a	a	a	b	b	a	b	b	a	b	b	a	a	b	-	a	b	b	b	b	a	-	b	a	a	a	b	-
2_63207063_95257	{1}	b	-	a	-	-	b	b	b	b	-	a	a	a	b	a	b	b	b	b	b	a	a	a	b	b	a	b	b	a	b	b	a	b	b	a	a	b	b	b	-	a	b	b	a	a	a	b	b
2_62911640_66635	{1}	b	b	a	b	a	b	-	b	b	b	a	b	a	b	b	b	b	b	b	b	a	a	a	b	b	a	b	b	a	b	b	-	b	b	-	a	b	b	-	-	a	b	b	a	-	a	b	b
2_62692927_2769	{1}	b	b	-	b	b	b	b	b	b	b	-	a	b	b	-	b	b	b	b	b	a	a	-	b	b	-	b	b	a	-	b	a	a	b	b	a	b	b	-	b	a	b	b	-	a	a	b	-
2_62990112_1740	{1}	b	b	b	b	-	b	b	b	b	-	b	a	a	b	a	b	b	b	b	b	-	a	b	b	b	a	b	b	-	-	b	a	a	b	b	-	b	b	a	b	a	b	b	a	-	a	b	b
2_63120425_1832	{0}	-	b	b	-	b	b	a	-	a	-	b	b	a	a	-	a	a	a	-	a	b	-	b	a	a	b	a	a	b	b	-	b	b	a	a	b	a	a	-	a	b	a	-	b	b	b	a	-
1_63217058_45629	{0}	a	b	-	-	b	b	a	a	a	b	b	b	a	-	b	a	a	a	-	a	-	-	b	a	a	b	a	a	a	b	a	b	b	a	a	b	a	a	b	-	b	a	a	b	b	b	-	a
3_62982151_69677	{0}	a	b	b	-	b	b	a	-	a	b	b	b	b	a	b	a	a	a	a	-	b	b	-	-	-	b	a	b	a	b	a	b	b	-	a	b	a	a	b	-	b	a	a	b	b	b	-	a
2_63226393_71778	{0}	a	b	b	-	b	b	a	b	a	b	b	b	-	-	-	a	a	a	a	b	b	b	b	a	a	b	a	-	a	b	a	b	-	a	-	b	b	a	b	a	b	a	a	b	b	b	-	a
1_63059795_23048	{0}	a	b	b	b	b	b	a	a	-	b	b	b	a	a	-	-	a	a	b	b	b	b	b	a	a	b	a	a	b	b	a	b	b	a	a	b	b	a	b	-	b	a	a	b	b	b	a	a
2_59380327_37130	{0}	b	b	b	-	b	-	-	a	-	b	b	b	a	-	-	a	a	b	-	b	b	-	-	a	a	b	a	a	a	b	-	b	b	a	a	b	b	a	b	-	b	-	a	b	b	b	a	a
1_63195079_49578	{0}	-	b	b	b	b	b	-	a	a	b	b	b	a	a	b	-	a	a	a	b	b	b	b	a	a	b	-	-	b	b	a	b	-	a	-	b	b	b	b	a	b	a	a	b	b	b	a	a
2_63083838_3241	{0}	-	b	b	-	b	b	a	-	-	b	b	b	a	a	b	b	a	a	a	b	b	b	b	a	a	b	-	-	a	b	a	b	-	a	a	b	b	b	b	a	b	a	-	-	b	-	a	a
2_63141291_54373	{0}	a	b	b	b	b	b	-	a	a	-	b	-	a	a	b	b	a	a	a	b	-	b	-	a	a	b	-	b	a	b	a	b	a	a	-	b	b	b	b	a	b	a	a	a	a	a	a	a
2_63106500_22035	{1}	-	-	a	b	a	a	b	b	b	b	a	-	b	b	b	a	b	b	b	a	-	a	b	b	b	-	b	-	b	a	b	a	b	b	b	a	a	-	a	-	b	b	-	b	b	b	b	a
2_63018108_73796	{0}	b	b	b	-	b	b	-	-	b	b	b	b	a	a	-	b	a	-	a	b	b	b	-	a	a	b	a	-	a	b	a	b	a	b	-	b	-	b	-	a	b	a	-	a	a	a	b	b
2_63063975_37537	{0}	b	b	b	-	b	b	a	b	b	b	b	b	a	a	-	b	a	a	a	b	b	b	a	a	-	b	a	b	a	b	a	b	a	a	a	b	b	b	b	b	-	b	b	-	a	a	b	b
2_63018108_74294	{1}	a	-	b	b	a	a	b	b	a	a	a	a	b	b	-	-	b	-	b	a	a	a	b	b	b	a	b	b	b	-	b	a	b	b	b	b	a	a	a	b	-	b	b	b	-	b	a	a
2_62730967_6640	{0}	a	b	a	b	b	b	a	a	b	-	b	a	b	-	b	b	b	b	-	-	a	a	-	-	b	a	a	-	b	a	b	a	b	b	b	a	b	a	b	-	a	a	b	a	b	b	b	b
2_62730967_6633	{0}	a	b	a	-	b	b	a	a	b	-	b	b	b	-	b	b	b	b	b	-	a	-	-	-	b	a	a	-	b	a	b	a	b	b	b	a	b	a	b	a	a	a	b	a	b	b	b	b
2_63110261_79498	{0}	a	b	a	b	-	a	b	a	b	b	-	b	b	a	b	b	-	b	b	a	a	b	a	a	b	-	a	b	b	a	b	a	b	b	b	-	b	a	b	a	a	a	b	-	b	b	b	-
2_62986719_4705	{0}	a	b	a	-	b	-	b	-	b	b	b	a	b	a	b	b	-	b	b	a	-	a	-	-	b	a	a	-	b	a	b	a	b	b	b	a	b	a	b	a	a	a	b	a	b	b	b	b
2_63110261_102672	{0}	a	b	a	-	b	-	b	-	b	a	b	-	b	a	b	b	a	b	b	a	a	b	-	a	b	a	a	b	b	a	b	b	b	b	b	a	b	a	b	a	a	a	b	-	b	b	b	b
2_63225958_45185	{0}	a	-	a	-	b	a	b	a	b	a	b	-	b	a	b	b	-	b	b	a	a	a	a	a	b	a	a	b	b	a	b	a	-	a	b	a	b	b	b	a	b	a	b	-	b	b	b	-
3_62696840_69811	{0}	a	-	a	-	b	-	b	-	-	-	b	a	b	a	b	b	b	b	b	a	a	a	-	a	b	a	a	b	b	b	b	a	b	b	a	a	b	-	-	a	a	b	b	a	a	b	b	a
1_62659818_9940	{0}	-	b	a	a	b	a	b	a	b	b	b	a	a	a	b	a	b	b	b	a	-	a	-	a	b	a	-	-	b	b	b	a	b	b	a	a	a	b	-	a	b	-	b	-	-	b	a	a
1_63207290_173647	{0}	b	b	-	b	a	-	b	-	b	b	b	a	-	a	b	b	b	b	b	a	a	a	b	a	b	a	a	a	a	b	b	a	b	b	a	a	-	b	-	b	b	-	b	a	a	b	a	a
3_62759050_25525	{0}	b	b	a	b	a	-	b	b	b	b	b	a	a	a	b	-	b	b	b	a	a	a	-	a	b	a	a	a	a	-	-	-	-	b	b	b	-	a	-	-	-	-	b	a	a	-	a	a
2_62867081_46103	{0}	b	-	a	-	a	a	b	-	b	-	b	a	a	a	-	-	b	-	b	a	a	a	b	a	b	b	a	b	a	b	b	a	b	b	b	b	a	a	-	-	b	b	b	-	a	b	-	a
2_62919737_13855	{0}	b	b	a	b	a	a	b	b	b	b	b	a	a	-	-	a	-	b	-	a	a	a	-	a	b	b	a	b	a	b	b	a	b	b	b	-	-	a	b	b	b	b	b	a	a	b	a	a
2_62919737_13778	{0}	b	b	a	-	a	a	b	b	b	b	b	a	a	a	b	a	b	a	b	a	a	a	a	a	b	b	a	a	a	b	b	a	b	b	b	b	-	b	b	b	b	b	b	a	-	b	-	a
2_63040453_52871	{0}	b	b	a	-	a	-	b	b	b	b	b	-	a	a	b	a	-	a	b	a	a	-	a	b	b	b	a	-	-	b	b	a	b	b	b	b	a	a	b	b	b	b	-	a	-	b	a	a
2_63017898_85655	{0}	b	b	a	-	a	-	b	b	b	b	b	a	a	b	b	a	a	a	b	-	-	a	a	b	b	b	a	a	a	b	b	b	b	b	b	b	a	a	b	b	b	b	b	a	a	b	a	a
2_62988358_11224	{0}	b	-	b	-	a	a	b	b	b	b	b	-	a	b	b	a	a	a	b	a	a	a	a	b	b	b	a	a	a	b	b	b	b	b	b	b	a	-	b	b	b	a	b	a	b	b	a	a
2_62988358_11191	{0}	b	-	b	-	a	b	a	b	b	b	b	b	a	b	b	a	a	a	b	a	a	a	a	b	b	b	a	a	b	b	b	b	b	b	b	b	a	a	b	-	b	a	b	a	b	b	-	-
2_59966544_8261	{0}	b	b	b	-	a	b	b	b	b	b	b	a	a	b	b	a	a	b	b	a	a	a	-	b	b	b	a	a	b	b	a	b	b	-	b	b	a	-	-	b	a	a	-	-	b	b	a	a
2_62311825_13401	{0}	b	b	b	-	a	-	b	-	b	b	b	-	a	b	b	-	a	b	a	b	a	a	-	b	b	b	a	a	b	b	a	b	b	-	b	b	a	a	b	b	-	-	a	a	-	b	-	a
2_51411089_563	{0}	b	b	b	b	a	-	-	b	-	b	b	b	a	b	b	-	a	b	-	a	-	a	a	b	b	-	a	b	b	b	a	b	b	a	b	b	-	a	b	-	a	a	-	b	b	b	a	a
1_62977870_12401	{0}	b	b	b	a	a	a	b	b	b	b	b	b	a	b	a	a	a	b	a	a	a	a	a	b	b	a	a	-	b	b	-	a	b	b	b	a	a	a	-	b	a	a	a	b	-	b	-	a
2_63030681_33886	{0}	b	b	b	a	a	a	b	-	b	b	a	b	a	b	a	a	a	b	a	a	a	a	a	b	b	a	b	a	b	b	b	a	b	-	b	a	a	a	b	b	-	a	a	b	b	b	a	a
1_63145646_49929	{0}	b	b	b	a	b	-	b	b	b	-	a	b	a	a	-	a	-	b	a	a	a	a	-	b	b	a	a	a	b	b	b	a	a	a	b	a	a	a	b	-	a	a	b	b	b	a	a	a
3_63192861_97937	{0}	b	b	b	-	b	a	b	b	b	-	-	b	a	a	a	a	a	-	b	a	-	a	-	b	b	-	-	-	b	b	b	a	-	-	a	-	a	a	-	a	a	a	b	b	b	a	-	a
2_63077706_36414	{0}	b	b	-	b	b	a	b	b	b	b	a	b	a	a	a	a	a	-	a	-	a	-	b	b	b	a	a	a	-	b	b	a	a	a	a	a	a	a	-	-	b	b	b	b	b	a	a	a
1_62871645_64238	{0}	b	b	b	a	b	a	b	b	b	b	a	b	a	a	a	a	a	-	a	a	a	b	b	b	b	a	b	-	a	b	b	a	a	a	a	a	a	a	b	-	b	b	b	b	b	a	a	a
2_63091704_16002	{0}	b	b	b	b	b	-	b	b	b	b	a	b	-	a	b	a	a	-	b	-	a	b	b	b	-	a	a	-	a	b	b	-	a	a	b	a	a	a	b	a	b	b	b	a	b	a	b	a
1_58790409_120667	{0}	b	b	b	-	b	-	b	b	b	b	a	b	a	a	-	a	a	b	b	a	a	-	b	b	b	a	a	-	a	b	b	a	-	a	a	a	-	a	b	a	b	b	b	a	b	a	b	a
2_63050044_9661	{1}	a	b	b	-	a	b	-	a	a	-	b	-	b	b	b	b	b	a	a	b	b	b	a	a	b	b	b	b	b	a	b	b	b	b	b	b	b	b	b	b	a	a	a	b	a	b	a	b
2_63024673_36506	{1}	b	-	-	-	b	b	-	a	-	b	b	a	b	b	b	b	b	a	-	b	b	a	a	-	b	b	b	-	b	a	a	b	b	b	b	b	b	b	a	b	a	b	a	b	a	b	b	-
1_62998952_50159	{1}	a	b	b	b	a	a	a	-	a	-	b	b	b	b	a	a	b	b	a	-	a	b	b	b	b	b	b	b	b	b	b	b	a	b	b	b	a	a	b	b	-	a	b	a	a	a	a	b
2_62968956_35816	{1}	-	b	b	b	-	-	a	-	a	-	-	b	b	b	a	a	b	b	a	b	-	b	b	b	b	b	b	-	b	b	b	b	a	a	b	b	a	a	b	b	b	a	b	a	a	a	a	a
2_62818206_26038	{1}	a	b	b	b	-	-	a	-	a	-	a	b	b	b	a	a	b	-	-	b	a	b	b	b	b	b	b	a	b	b	b	b	a	a	b	b	a	a	b	b	b	b	b	a	a	a	b	a
1_59315679_17874	{1}	a	b	b	b	b	a	a	a	a	-	a	b	-	b	a	a	b	a	a	b	a	-	b	b	b	b	b	a	b	b	b	b	a	a	b	b	a	a	b	b	b	b	b	a	a	a	b	a
3_62567908_11174	{0}	-	b	a	-	b	b	b	b	b	-	b	-	a	a	b	b	a	b	b	a	-	b	-	a	a	-	-	-	-	a	a	a	b	b	-	a	b	b	b	a	a	a	-	b	b	b	a	a
1_62685344_4642	{0}	b	b	a	b	a	b	-	b	b	b	b	a	a	a	b	b	a	b	b	a	b	a	b	a	a	a	a	b	a	a	a	b	-	b	a	a	b	b	b	a	a	a	a	b	a	b	-	-
2_63088052_88689	{1}	a	a	b	b	b	a	a	-	a	b	a	b	b	b	-	a	b	b	a	b	a	-	-	b	b	b	b	b	b	b	b	b	b	a	b	b	a	-	a	b	b	b	b	a	b	a	b	-
1_59048454_15588	{0}	a	b	a	-	a	b	b	b	b	b	b	-	a	a	b	b	a	-	b	a	b	a	b	a	a	a	-	a	a	a	a	a	a	b	a	a	b	b	b	a	b	a	a	b	a	-	a	a
1_63041454_5958	{0}	a	b	a	-	a	b	b	b	b	-	b	a	a	a	b	a	b	b	b	a	b	a	b	a	a	a	a	-	a	a	a	b	a	b	a	b	b	b	b	a	-	a	a	b	a	b	a	-
2_63053418_54240	{0}	a	b	a	-	a	b	-	-	b	-	b	a	a	a	b	a	-	b	b	a	b	a	b	a	a	b	a	a	a	a	a	b	a	b	b	a	a	b	-	a	b	a	a	b	a	b	a	a
2_63205766_61670	{0}	a	b	b	-	a	b	b	-	b	-	b	a	a	a	b	a	b	b	b	a	b	a	b	a	a	a	-	-	-	-	-	b	a	b	a	a	b	b	b	a	b	a	-	b	a	b	a	a
2_62993060_15488	{0}	a	b	a	-	a	b	b	-	b	-	b	a	a	a	-	a	-	-	b	-	b	b	b	a	b	a	a	a	a	a	a	b	a	b	a	a	a	b	b	a	b	a	a	b	a	b	-	a
1_62993060_15440	{0}	a	b	a	b	a	b	b	-	b	-	b	a	a	-	-	a	a	-	b	a	b	b	b	a	b	a	a	a	-	-	a	b	a	b	a	a	-	b	b	a	b	-	a	b	a	b	-	a
2_62830618_14410	{0}	a	b	-	b	b	b	b	a	b	b	b	a	b	a	a	a	b	a	b	a	b	a	b	a	b	a	a	-	b	a	a	b	a	b	a	a	a	b	b	b	-	-	a	b	a	b	b	a
2_63198160_92991	{0}	a	a	a	b	b	b	b	a	-	b	b	-	b	a	-	a	b	a	b	a	b	a	b	a	b	-	a	a	b	a	a	b	-	b	a	a	a	b	b	b	b	a	a	b	a	b	b	-
1_45068191_484	{0}	b	-	a	b	b	b	b	-	b	b	b	a	b	a	-	-	b	a	b	a	b	-	b	a	b	a	b	-	b	a	-	b	a	b	-	a	a	b	b	b	b	a	a	b	-	b	b	a
2_63038360_31825	{0}	-	a	a	-	b	b	b	a	b	b	b	a	b	a	-	a	b	b	b	b	b	a	b	a	b	-	a	a	b	a	a	b	a	b	a	a	a	b	b	b	b	-	-	b	a	b	b	a
2_63198160_91730	{0}	a	a	a	b	b	b	b	-	b	-	b	a	b	a	b	a	b	a	b	b	-	a	b	a	b	a	a	a	b	b	a	b	a	b	-	a	a	b	b	b	b	a	-	b	a	b	b	a
1_62819459_35764	{0}	a	a	a	b	b	b	b	a	b	b	b	a	b	a	-	a	b	a	b	a	b	a	b	a	b	b	b	-	b	b	b	b	a	b	a	a	a	b	b	b	-	a	a	b	a	b	b	a
1_62986639_63644	{0}	a	a	a	-	b	b	b	-	b	b	b	b	b	b	-	a	b	a	b	-	-	a	b	a	b	b	a	a	b	b	b	b	a	b	a	a	a	b	-	b	b	a	a	b	a	b	b	a
2_63100560_4637	{0}	b	a	a	-	b	b	b	-	-	-	b	b	b	b	b	b	a	-	b	b	b	a	-	a	b	b	b	a	b	a	b	b	b	b	a	a	a	b	a	b	b	a	a	a	-	b	b	b
1_62972859_38283	{0}	b	b	a	-	b	b	b	b	-	-	b	b	b	-	b	b	b	b	b	b	b	b	a	b	b	b	b	a	b	a	b	b	a	b	-	a	b	-	b	b	b	a	b	a	a	b	b	b
1_62972859_38099	{0}	b	b	-	a	b	b	b	b	a	b	b	b	b	b	b	b	a	b	b	b	b	b	a	b	b	b	b	a	b	a	b	b	a	b	a	a	b	-	b	b	b	a	-	b	a	b	b	b
2_62719892_19503	{0}	b	a	a	b	b	a	b	b	-	-	b	b	b	b	b	b	a	b	b	b	b	b	b	b	b	b	b	a	b	a	b	b	a	b	-	a	-	a	b	b	b	-	b	b	a	b	b	b
3_63191339_16981	{0}	a	-	b	b	-	a	b	-	-	-	b	b	b	b	b	b	a	b	b	b	b	b	b	b	b	b	b	-	b	a	b	b	a	b	b	a	a	a	b	b	b	a	-	b	a	b	b	b
2_62978774_114979	{0}	a	b	b	b	b	a	b	b	a	-	b	b	b	b	b	b	b	b	b	b	b	b	b	b	b	-	a	b	b	a	b	b	a	a	b	a	a	a	b	b	-	-	b	a	-	b	b	b
2_62978774_105593	{0}	a	b	b	-	b	a	b	b	a	-	b	b	b	-	-	b	b	b	b	b	b	b	b	b	b	b	a	a	b	a	b	b	a	a	b	-	a	a	b	b	b	b	b	a	b	b	b	b
2_60237493_11897	{0}	a	b	b	-	b	b	b	b	-	-	b	b	b	b	b	a	b	b	b	b	b	b	b	b	b	-	a	-	b	a	b	b	a	a	b	b	b	a	b	-	b	b	b	a	b	b	b	b
2_63044495_31320	{0}	a	b	b	-	b	b	b	b	b	-	b	b	b	b	b	a	b	b	b	b	b	-	b	b	b	a	a	a	b	-	b	b	a	-	b	a	-	a	b	b	b	-	b	-	b	b	b	b
2_62805877_17727	{0}	a	-	b	-	b	a	b	b	b	-	b	b	b	b	b	a	b	b	b	b	b	b	b	b	b	a	-	-	b	a	b	b	a	a	b	b	b	a	b	b	b	a	b	a	b	b	b	b
[truncated: 46 more columns]
