# Supplementary material for: High density linkage maps, genetic architecture, and genomic prediction of growth and wood properties in Pinus radiata
Source: BMC Genomics. 2022 Oct 28;23:731. doi: 10.1186/s12864-022-08950-6 (PMC9617409; doi:10.1186/s12864-022-08950-6)
Supplement: Supplementary file 8 — Additional file 8. 268,405 loc file. Plain text file containing the genotype codes for loci in the 268,405 parental map, in the format required for analysis using MAPQTL 6.0. [file 12864_2022_8950_MOESM8_ESM.txt]

name = 405_parent
popt = DH
nloc = 857
nind = 94
1_63010070_24689	{1}	b	-	b	b	-	b	b	b	b	b	-	a	b	b	-	b	b	b	b	a	a	b	a	b	a	b	a	-	b	b	a	a	a	b	a	a	b	b	a	b	b	a	-	a	b	b	b	b
1_63176582_125089	{1}	b	-	b	-	a	b	b	b	a	-	b	a	b	b	b	b	b	a	b	a	a	b	a	b	a	b	a	a	b	b	a	b	a	b	a	a	b	a	a	b	b	a	a	b	b	b	b	b
1_63176582_125085	{1}	a	-	b	-	a	b	b	b	a	-	b	a	b	b	b	b	a	a	b	a	a	b	a	b	a	b	a	a	b	b	a	a	a	b	a	a	b	a	a	b	b	a	a	b	b	b	b	b
2_62953029_51223	{1}	a	-	b	-	b	b	b	b	-	-	-	b	b	b	-	b	a	a	b	a	a	b	-	b	-	b	a	a	-	b	-	a	-	-	a	a	b	b	a	b	b	-	a	a	b	b	b	b
1_62953029_52353	{1}	b	a	b	b	-	b	b	b	a	-	a	-	b	b	b	b	a	a	b	a	-	b	a	b	a	b	a	-	b	b	a	b	a	a	-	a	b	a	-	b	b	b	a	a	b	b	b	b
2_62834719_6169	{1}	b	-	b	-	a	b	b	b	a	-	-	a	b	b	-	b	-	b	b	a	a	b	a	b	a	b	a	-	-	b	a	a	a	-	a	-	b	a	a	b	b	a	a	a	b	b	b	b
2_62892533_6551	{1}	b	-	b	b	a	b	b	b	-	-	a	a	b	b	-	b	a	a	-	b	a	-	a	b	a	b	a	a	a	b	a	a	-	-	b	a	b	a	a	b	b	a	-	a	b	b	b	b
2_63176582_144606	{1}	a	a	b	-	a	b	b	b	a	b	a	a	b	b	-	b	-	a	b	a	a	-	a	b	a	b	-	a	a	b	a	a	a	a	a	a	b	b	a	b	b	a	a	a	b	b	b	-
1_62585318_10088	{0}	b	-	a	b	b	a	-	a	b	b	-	b	a	-	a	a	b	b	a	b	b	a	b	a	b	a	b	b	b	a	b	b	b	b	b	b	a	b	b	a	a	b	b	b	a	a	a	b
2_62772235_22078	{1}	-	-	b	-	-	b	-	b	a	b	a	a	b	a	b	b	-	a	b	a	a	b	-	b	-	b	a	a	a	b	a	a	a	-	b	b	b	a	-	b	b	-	-	a	b	-	b	b
3_62986319_11875	{0}	b	b	a	-	-	-	-	a	b	-	b	b	a	-	a	a	b	b	-	b	b	a	b	a	b	-	b	b	b	a	b	b	b	b	b	b	b	b	-	a	a	b	b	b	a	a	b	a
1_62742149_43291	{0}	b	b	a	b	b	-	a	a	b	-	b	b	a	b	-	a	b	b	a	b	b	a	b	a	a	a	b	b	b	a	b	b	b	b	a	-	b	b	b	a	a	b	b	b	-	a	b	-
2_63034793_4232	{0}	-	b	a	b	b	a	a	a	b	-	b	b	a	b	a	a	b	b	a	b	b	b	b	a	a	b	b	-	b	b	b	a	-	b	a	b	-	b	b	b	-	-	b	b	a	a	b	a
1_63132897_21720	{0}	a	-	a	b	b	a	a	a	b	-	b	b	a	b	b	-	b	-	a	b	b	a	b	a	a	-	b	b	b	-	b	a	b	b	a	b	b	b	b	b	a	b	b	b	-	-	b	a
1_63016148_20879	{0}	-	a	a	-	b	a	a	b	b	a	b	b	-	b	b	a	b	b	a	b	b	b	-	-	-	a	b	b	b	a	b	a	b	b	b	b	b	b	b	b	a	b	a	b	-	a	b	-
3_63016148_42111	{0}	-	b	-	-	b	a	a	b	b	a	b	-	a	-	a	a	b	-	-	b	b	b	b	a	a	a	b	b	b	b	-	a	-	b	b	b	b	b	b	b	a	b	a	b	a	a	b	a
1_62917681_50497	{0}	-	a	a	b	b	-	a	-	b	-	b	b	a	b	a	a	b	-	a	b	b	a	b	a	a	a	b	b	b	b	b	a	b	b	a	b	b	b	b	b	a	b	a	b	a	a	b	-
2_63034793_4297	{0}	a	a	a	-	b	a	a	b	b	a	b	b	a	b	a	a	b	b	a	b	b	a	b	a	a	a	b	-	b	b	b	a	b	b	a	b	-	b	-	b	a	b	a	b	a	a	b	a
1_63046397_10352	{0}	a	a	a	b	b	a	a	b	b	-	b	b	b	b	a	a	b	b	a	b	b	a	a	-	a	a	b	-	b	b	b	a	b	b	b	b	b	b	-	b	a	-	a	b	-	b	b	a
1_63097967_5763	{0}	a	a	a	-	b	a	a	b	b	-	b	b	b	b	b	a	b	b	-	b	b	a	a	a	a	a	b	a	b	b	b	a	b	b	a	-	b	b	b	b	b	a	a	b	a	b	b	a
1_63094935_85947	{0}	-	a	a	b	b	b	a	-	b	-	b	b	b	b	a	a	b	b	a	b	b	a	b	a	a	a	b	a	b	b	b	a	b	b	a	b	b	b	-	b	a	a	-	b	-	b	b	a
1_62951803_90128	{0}	a	a	a	b	b	a	a	b	b	-	b	b	b	b	a	a	b	b	b	b	b	-	b	a	b	a	b	-	b	b	b	a	b	b	-	b	b	b	b	b	a	a	a	b	-	b	b	-
1_63066455_13193	{1}	b	b	b	a	a	b	b	b	a	b	a	a	a	a	-	-	a	a	b	a	a	b	b	b	b	b	a	b	-	a	a	b	a	-	b	a	a	a	a	a	b	b	b	a	b	a	a	-
2_63013091_56464	{0}	a	a	a	-	b	a	-	b	b	-	b	b	b	b	-	a	b	b	a	b	-	a	a	a	a	a	b	a	b	b	b	a	b	b	a	-	b	b	b	b	a	a	a	b	a	b	b	a
2_62987356_23610	{0}	-	a	a	b	b	a	a	b	b	-	b	b	b	b	a	a	b	-	-	b	b	a	a	a	a	a	b	a	b	b	b	-	b	b	a	b	b	b	b	b	-	-	a	b	a	b	b	a
2_62977777_2984	{1}	b	b	b	b	a	b	b	a	a	b	a	a	a	a	b	b	a	a	b	a	-	-	b	b	b	b	a	b	a	a	a	b	-	a	b	-	a	a	a	a	b	b	-	a	-	a	a	b
3_63154865_3159	{1}	b	b	b	-	-	b	b	-	-	b	b	a	a	-	-	b	a	a	b	a	a	b	b	b	b	b	a	-	a	a	a	b	a	-	-	a	a	-	-	a	b	b	b	-	b	a	-	b
1_62625977_83439	{0}	a	-	-	-	b	a	a	b	b	-	b	b	b	b	a	a	b	b	a	b	b	a	a	a	-	a	b	a	b	b	b	-	b	b	a	b	b	b	b	b	a	a	a	b	a	b	b	-
2_62533847_52170	{1}	b	b	b	b	-	b	b	a	a	b	-	b	a	a	b	-	a	a	b	a	a	b	-	b	b	b	a	b	-	-	a	b	a	-	b	-	-	a	a	-	b	b	b	b	b	a	a	a
1_62987037_11404	{1}	b	b	b	-	a	b	b	-	a	b	a	b	a	a	-	-	a	a	b	a	a	b	b	b	b	b	a	b	a	a	-	b	a	-	b	a	a	-	a	a	b	b	b	a	b	a	a	a
1_63106907_37812	{0}	-	a	a	-	b	a	a	b	b	-	b	a	b	b	a	b	b	b	-	b	-	a	a	a	-	a	b	a	b	b	b	a	b	b	-	b	b	b	b	b	a	a	a	b	-	b	b	-
1_62674563_14528	{0}	a	a	a	-	b	-	-	b	b	-	b	a	b	b	-	-	b	-	a	b	-	a	a	a	a	a	b	b	b	b	b	a	b	b	-	b	b	b	b	b	a	a	a	b	a	b	b	b
1_59579807_6956	{1}	b	b	b	b	a	b	b	a	b	b	b	b	a	a	-	a	a	a	b	a	a	-	b	b	-	b	a	b	b	-	a	b	a	-	b	b	a	a	a	a	b	b	b	a	b	a	a	a
2_62429093_61387	{0}	a	a	-	-	b	-	-	b	-	-	b	a	b	b	a	b	b	b	a	-	b	a	-	a	a	b	b	a	b	b	b	a	b	b	a	-	b	b	b	b	a	-	a	b	a	b	b	b
2_61173291_1532	{1}	b	b	b	b	a	b	b	-	b	b	a	b	-	a	b	b	-	a	b	b	a	-	b	b	b	-	a	-	a	a	a	b	-	a	b	b	-	a	a	b	b	b	-	a	b	a	-	a
1_63152337_22189	{1}	b	b	b	b	a	b	b	b	b	b	a	b	a	a	b	a	a	a	-	a	-	-	b	b	b	a	a	b	-	a	a	b	a	-	b	b	a	a	a	-	b	b	b	a	b	a	a	a
2_63093438_10158	{0}	a	-	b	-	b	a	a	b	a	-	b	a	b	b	a	b	b	-	a	b	b	b	a	a	a	b	b	-	b	b	-	a	-	b	-	a	b	b	b	b	a	a	-	b	a	b	b	b
1_62824125_7935	{0}	b	a	a	-	b	a	-	b	-	b	b	-	b	b	a	b	b	b	a	b	-	-	a	b	-	b	b	a	b	b	b	a	-	b	a	a	b	b	b	b	a	a	a	b	a	b	a	b
3_62931507_37209	{1}	a	-	a	b	-	b	b	-	b	-	a	b	a	a	b	b	a	a	b	a	-	b	-	a	b	a	a	-	-	a	a	b	a	a	b	b	a	a	a	b	b	a	b	a	b	a	b	b
2_63228536_2662115	{1}	-	b	-	b	a	b	b	-	b	b	-	b	a	a	b	b	b	a	b	a	b	b	b	a	-	a	a	a	a	b	a	b	-	-	b	b	a	a	a	a	b	a	b	b	b	a	b	b
2_63190228_13995	{0}	b	a	b	b	b	a	-	b	-	-	b	a	b	b	a	a	a	b	-	b	b	-	b	b	b	b	b	b	b	b	b	a	b	b	a	-	b	b	b	b	a	-	-	a	-	b	a	b
1_63102992_5746	{0}	b	-	b	-	b	a	a	b	a	a	b	a	b	b	b	-	a	b	-	b	b	-	b	b	b	b	b	b	b	b	b	a	b	b	a	a	b	b	b	b	a	b	a	a	-	b	a	-
1_62867868_21557	{0}	b	b	b	b	b	-	a	b	b	-	b	a	b	b	b	a	a	-	a	b	b	a	a	b	b	b	b	b	b	b	b	a	-	b	a	-	b	b	b	b	a	b	a	a	-	a	-	b
1_59364112_8368	{0}	b	b	b	b	b	-	a	b	a	b	b	a	b	b	b	a	a	b	a	b	b	b	a	b	b	b	b	b	b	b	b	a	b	-	a	a	b	b	b	b	a	b	a	a	a	a	a	-
2_63207227_179195	{0}	b	a	b	b	b	a	a	b	-	-	b	-	b	b	a	a	a	b	-	b	b	b	b	b	b	-	b	b	b	b	b	a	b	a	a	a	b	b	b	-	-	b	a	a	a	a	a	b
1_63134248_8473	{0}	b	-	b	-	b	b	a	b	b	b	b	a	b	b	-	a	a	-	a	b	b	b	a	b	b	a	b	-	b	b	b	a	b	b	a	a	b	b	b	b	a	b	a	a	a	a	-	-
2_62854403_26404	{0}	b	a	b	-	b	a	-	b	a	b	b	a	b	-	a	a	-	b	b	b	b	a	a	b	b	a	b	b	b	b	b	a	-	b	a	a	b	b	-	b	a	b	a	a	a	a	a	b
2_62853765_36467	{0}	b	-	b	-	b	b	a	b	a	b	b	a	b	b	a	-	a	b	a	b	-	a	b	b	b	a	b	b	b	b	b	-	-	b	a	-	-	b	b	b	-	b	-	a	a	a	-	b
2_63112020_68035	{0}	b	b	-	-	b	b	a	-	b	b	b	-	b	b	b	a	a	b	-	b	-	a	a	b	a	a	b	b	b	b	b	a	b	b	a	a	b	b	b	b	a	b	a	a	-	a	a	b
2_63180788_219160	{0}	b	-	b	b	b	-	a	a	-	b	b	a	b	b	b	-	a	-	a	b	b	b	-	b	b	-	b	b	-	b	b	a	-	a	a	-	b	b	b	b	a	-	a	a	a	a	a	-
1_60277345_6081	{0}	b	b	b	-	b	-	a	-	a	-	b	a	b	b	a	a	a	b	a	b	b	a	-	b	b	a	b	b	b	b	b	a	a	a	a	a	b	b	b	b	a	b	a	-	a	a	b	b
2_63017987_49060	{1}	a	b	a	-	a	b	b	b	b	-	a	b	a	a	b	b	b	a	b	a	a	b	b	a	a	b	a	a	a	a	a	b	b	b	b	b	-	a	a	a	b	-	b	b	b	b	b	a
1_62522654_4695	{1}	-	b	a	-	-	b	b	b	b	-	a	b	a	a	-	b	b	a	b	a	-	b	b	a	b	b	a	a	a	a	a	b	b	b	b	b	a	a	a	-	b	a	b	b	b	b	b	a
1_62953703_76554	{0}	b	b	a	b	b	-	a	a	a	b	b	a	b	b	-	a	a	b	a	b	b	a	a	b	b	a	b	b	b	b	b	a	a	a	a	-	b	b	b	b	a	b	a	a	a	a	a	b
2_61518386_47859	{0}	b	b	b	-	b	-	a	a	a	b	b	a	b	b	b	a	-	b	-	b	b	a	b	b	b	a	b	b	b	b	b	a	a	a	a	a	b	b	b	b	a	b	a	a	-	a	a	-
3_62953703_52750	{0}	b	b	a	-	b	b	-	a	-	b	b	a	b	b	-	-	a	b	a	b	-	b	-	b	b	a	b	b	b	b	b	-	a	-	a	a	b	b	b	b	a	b	a	-	b	-	a	b
2_63206802_268938	{1}	a	a	b	b	a	a	b	b	b	-	a	b	a	a	-	b	b	a	b	a	-	-	b	a	b	b	a	a	a	a	a	b	b	b	b	b	a	a	b	a	b	a	b	b	b	b	b	b
2_63017785_14895	{0}	b	b	a	-	b	b	-	a	a	b	b	a	b	b	b	a	-	b	a	b	b	b	b	b	a	b	-	-	b	b	b	-	a	a	b	-	b	-	b	b	a	b	a	a	-	a	a	b
2_63066572_12767	{0}	b	b	a	-	b	b	b	a	-	b	b	-	b	b	b	-	a	b	-	b	b	-	b	b	-	a	b	-	b	b	b	a	a	b	a	a	b	a	b	b	a	b	a	-	a	a	-	a
2_63051007_23196	{0}	b	b	a	-	b	b	a	a	a	-	b	a	b	b	b	a	a	b	a	b	-	b	b	b	-	a	-	-	b	b	b	a	a	a	a	-	b	a	b	b	-	b	a	a	a	a	a	a
2_62756808_12814	{0}	b	b	b	-	b	b	-	b	a	-	b	a	b	b	b	a	a	b	a	b	-	b	-	b	a	a	a	-	b	b	b	-	a	a	-	a	b	a	b	b	a	-	a	a	a	a	a	a
2_62957965_54344	{0}	b	b	a	b	b	b	a	b	-	b	b	a	b	-	b	a	a	b	a	b	b	b	b	b	a	-	a	a	b	a	b	-	a	a	a	a	b	a	b	b	a	b	a	a	-	a	a	b
2_62962871_11211	{0}	b	b	a	b	b	b	a	a	a	b	b	a	b	b	-	a	a	b	-	b	b	b	b	b	-	a	a	a	b	a	b	a	a	a	-	a	b	-	b	b	a	b	a	a	a	-	a	a
1_62306342_3014	{0}	b	b	a	-	b	-	a	a	a	b	b	a	b	b	b	a	a	-	a	-	b	b	b	b	a	a	a	b	b	a	b	a	a	a	a	a	b	a	b	b	a	-	a	a	a	a	a	a
1_63038861_97472	{1}	a	a	b	b	-	a	b	b	b	b	a	b	a	a	a	b	b	a	b	a	a	b	a	a	b	b	b	b	a	b	a	b	b	b	b	b	a	b	a	-	b	a	b	b	b	b	b	b
2_63015493_16840	{1}	-	-	b	b	-	b	b	-	b	-	-	b	a	a	a	b	b	a	b	-	a	a	a	a	b	b	-	b	a	b	a	b	b	b	b	b	a	b	a	-	b	a	b	b	b	b	b	-
2_63178873_20371	{0}	b	b	a	-	b	b	a	a	a	b	b	a	b	b	b	-	a	b	b	b	b	b	b	b	-	a	a	-	b	a	b	a	a	a	-	a	b	a	b	b	-	b	-	a	a	a	a	a
2_62637350_16418	{0}	b	b	a	-	b	b	a	b	a	b	b	a	b	b	b	a	a	b	b	b	b	b	-	b	a	-	a	a	b	a	b	a	-	-	a	-	b	a	b	b	a	b	a	a	-	a	a	a
2_63193141_27188	{0}	b	b	-	b	b	b	-	-	a	b	b	a	b	b	b	-	-	b	b	b	b	b	b	b	a	a	a	a	b	a	b	-	-	-	a	-	b	a	-	b	-	b	a	-	a	-	-	a
3_63083301_37662	{0}	b	-	-	b	-	b	a	-	a	-	b	a	b	a	b	b	-	b	-	a	b	a	a	b	a	-	a	a	b	-	a	-	a	a	a	-	-	-	a	b	a	-	-	a	-	a	-	-
3_63141578_17013	{0}	b	a	a	b	a	-	a	-	b	-	b	a	b	a	b	a	-	b	-	a	b	b	a	b	-	-	a	a	b	-	a	-	-	a	a	-	a	-	a	a	a	b	-	-	-	a	-	-
2_63059841_32366	{1}	b	a	a	b	a	b	b	b	a	-	-	a	b	-	b	a	b	-	a	b	b	-	b	a	a	b	-	a	b	a	b	a	a	b	b	b	a	a	a	b	b	b	-	b	b	b	a	a
1_63227442_187174	{0}	b	b	-	-	b	a	a	-	b	b	b	b	a	b	a	b	a	-	b	b	a	b	a	b	b	-	b	b	a	b	a	b	-	b	-	b	b	b	b	b	a	a	a	a	-	a	b	b
1_62864777_7004	{0}	a	b	b	-	b	-	a	-	b	b	b	b	-	b	a	b	a	b	b	a	a	a	-	b	b	-	b	b	a	b	-	b	-	a	a	b	b	b	b	a	a	a	a	b	a	a	b	b
2_61423788_825	{0}	a	b	-	b	b	-	a	-	b	b	b	b	a	b	a	b	-	b	b	a	-	a	-	b	b	-	b	-	a	b	a	b	b	a	a	-	b	b	b	-	-	a	a	-	-	a	b	b
2_62979829_43792	{0}	a	b	b	b	b	b	a	b	b	b	b	b	a	b	a	b	a	b	b	b	a	a	b	b	b	a	b	b	a	b	-	b	b	a	-	b	b	b	b	a	a	a	a	a	-	a	b	b
2_62832680_7237	{0}	b	b	b	-	b	b	a	a	-	b	b	b	a	b	a	b	a	b	b	a	a	a	-	b	b	a	b	b	a	b	-	b	b	a	a	b	b	b	-	-	a	a	a	a	a	a	b	b
1_62515916_4452	{0}	-	b	b	-	b	b	a	a	a	b	b	a	-	b	a	b	a	b	b	-	b	a	b	b	b	-	b	-	a	b	-	b	b	a	a	-	b	b	a	a	-	-	a	a	a	a	b	b
1_63177374_21932	{0}	-	b	b	b	b	b	a	-	a	b	b	a	a	b	-	b	a	b	b	b	b	a	b	b	b	a	b	b	a	b	-	b	b	a	-	b	b	b	a	a	a	a	-	a	a	a	b	b
1_63182003_13625	{0}	b	b	b	-	b	a	-	a	a	-	b	b	-	b	a	b	a	b	b	a	b	a	b	b	b	a	b	b	a	b	b	b	b	b	a	b	b	b	-	b	-	a	-	-	a	a	b	b
2_62968046_26996	{0}	b	-	b	b	b	a	-	-	-	-	b	a	a	-	-	b	a	b	b	a	b	a	b	b	b	a	b	-	a	b	b	-	-	a	b	b	b	b	b	a	a	a	a	b	a	a	b	b
2_62936580_24028	{0}	a	b	b	-	b	a	a	a	-	-	b	-	-	b	a	b	a	b	b	a	b	a	b	b	b	a	b	-	-	b	b	b	b	a	b	b	b	b	a	-	a	a	a	b	-	a	b	b
1_63223389_29025	{0}	a	-	b	b	b	b	a	a	a	b	b	a	a	b	-	b	a	-	b	a	b	a	-	b	b	a	b	b	a	b	b	b	b	a	-	b	b	b	a	-	b	-	a	b	-	-	b	b
2_63207283_357462	{0}	-	a	b	-	b	-	a	-	a	-	b	a	a	b	-	b	a	b	b	a	b	b	b	b	b	a	b	b	a	b	b	b	b	a	-	b	b	b	b	a	a	a	a	b	a	a	b	b
2_63204683_77530	{0}	a	a	b	-	-	b	a	a	a	b	b	-	-	b	b	b	-	b	b	-	b	-	-	b	b	a	b	b	a	b	b	b	b	a	b	b	b	b	a	-	b	a	b	b	-	a	b	b
1_62952275_241224	{0}	a	-	b	-	b	-	a	b	a	b	b	-	a	b	b	b	a	b	b	a	b	a	b	b	b	a	b	b	a	b	b	b	b	a	b	b	b	b	a	a	a	a	b	b	a	a	b	b
2_62936580_23198	{0}	a	-	b	-	b	a	a	a	a	b	b	a	a	b	a	b	a	b	b	a	b	a	b	b	b	a	b	-	a	b	b	b	b	-	b	b	b	b	a	a	a	a	b	b	a	a	b	b
1_63227987_110150	{1}	b	b	a	b	b	b	b	b	b	a	a	b	b	a	b	a	b	a	b	b	a	b	a	a	a	b	-	b	b	a	-	a	a	b	a	b	a	-	b	b	a	b	b	a	b	b	a	a
2_63227987_110807	{0}	a	-	b	-	a	a	-	-	a	b	b	a	a	b	a	b	a	-	a	a	b	a	b	b	b	a	-	-	a	b	-	b	b	a	b	b	b	b	a	b	b	a	b	b	a	a	b	b
2_62976040_134967	{0}	a	-	b	b	a	a	a	b	a	b	b	a	a	b	a	b	a	b	a	-	b	-	-	b	b	a	b	a	a	b	b	b	-	b	b	b	b	b	a	a	b	a	b	b	-	a	b	b
1_62959514_22432	{0}	a	a	b	b	-	b	-	-	-	b	b	-	a	b	b	b	a	b	a	a	b	-	b	b	b	a	b	a	-	b	b	b	b	a	b	b	b	b	a	a	b	-	b	b	a	a	b	b
2_62533794_15324	{0}	a	a	b	b	-	b	a	-	-	b	-	a	-	b	b	b	-	b	a	-	b	a	b	b	b	-	b	a	b	b	b	b	b	-	b	b	b	b	a	a	b	a	b	b	a	a	b	b
1_62962452_22638	{0}	-	a	b	b	a	a	a	b	a	-	b	a	a	b	a	b	a	-	a	a	-	a	b	b	b	a	b	a	a	b	b	b	b	a	b	b	b	b	a	-	b	a	b	b	-	-	b	b
2_62516123_34872	{1}	b	b	-	-	b	b	b	-	b	-	-	b	b	-	b	a	b	-	b	b	a	b	b	a	a	b	a	-	b	-	a	-	a	b	-	a	-	b	b	b	a	b	a	a	b	b	a	a
1_62961737_7822	{0}	-	a	a	b	-	a	-	b	a	b	b	b	a	b	a	b	a	-	a	a	-	b	b	b	a	-	b	-	a	b	b	b	b	-	b	b	b	a	a	a	b	a	b	b	a	a	b	b
2_62309363_33894	{0}	-	-	a	b	-	-	-	b	-	b	b	a	a	b	a	b	a	-	-	a	b	-	b	b	b	b	b	a	a	b	b	b	b	b	b	b	b	a	a	-	b	a	b	b	a	-	b	b
1_62777785_10304	{0}	a	a	b	b	-	a	-	b	a	b	b	a	a	b	a	b	a	b	a	a	b	b	b	b	a	-	b	-	-	b	b	b	b	b	b	b	b	a	a	a	b	a	b	b	a	a	b	b
1_63220247_132356	{0}	a	a	a	-	a	b	b	b	-	b	b	a	a	b	a	b	a	b	a	a	a	b	b	b	a	-	b	a	b	b	b	b	b	b	b	b	b	a	a	a	-	a	b	b	b	a	b	b
1_62955258_58504	{0}	a	a	a	b	a	a	b	b	a	b	b	b	a	b	a	b	-	-	a	-	a	a	b	b	b	b	b	-	-	b	b	b	b	b	b	b	b	a	a	a	b	a	b	b	b	a	b	b
1_62051648_18269	{0}	a	a	a	b	a	a	b	b	a	b	b	-	a	b	a	b	b	b	a	a	-	a	b	b	-	b	b	a	a	b	b	b	b	b	b	b	b	a	b	-	b	a	b	b	a	a	b	b
1_63203369_63056	{0}	a	b	a	-	b	a	b	b	-	b	b	a	a	-	a	b	a	b	b	a	a	a	b	b	a	b	b	a	-	b	b	b	b	b	b	b	a	-	b	b	b	a	b	b	-	a	b	b
1_62529430_53204	{0}	-	a	a	-	b	a	b	-	-	b	b	a	a	b	a	b	a	b	a	-	a	a	-	b	-	b	b	a	-	b	b	b	b	b	b	b	b	a	b	b	-	a	b	b	a	a	b	b
2_62931817_139181	{0}	a	a	a	-	b	a	b	b	a	b	b	a	a	b	a	b	a	b	a	-	a	a	b	b	-	b	b	a	a	b	b	b	b	b	b	b	-	a	-	-	b	a	b	b	a	a	b	a
1_63182737_98143	{1}	b	-	b	-	a	b	a	b	b	b	a	b	b	a	b	-	b	a	b	b	b	-	b	a	b	a	a	b	b	a	a	a	a	a	a	a	-	b	a	b	a	b	a	a	b	b	-	a
2_63096137_41068	{0}	-	-	b	b	b	a	b	b	a	b	b	-	a	b	a	b	-	-	-	a	a	b	a	b	a	b	b	a	-	b	b	b	-	b	b	b	a	-	b	a	-	-	b	b	a	a	b	a
1_62800720_7246	{0}	a	b	b	b	b	a	b	b	a	b	b	a	a	b	a	b	a	-	a	-	a	a	a	b	a	b	b	a	a	b	b	b	b	b	b	b	a	a	b	-	b	a	b	b	a	a	b	a
2_58681449_13579	{1}	b	b	b	b	b	b	a	a	b	-	a	b	b	a	b	a	b	a	b	b	b	b	b	a	b	-	a	b	b	a	a	a	a	a	a	a	b	b	a	b	-	b	-	a	b	b	a	b
2_62947985_66360	{0}	-	a	b	-	b	a	b	b	a	-	b	-	a	b	a	b	a	b	-	a	a	a	-	b	a	b	b	a	-	b	a	b	-	b	b	b	a	a	-	-	b	a	-	b	-	-	b	a
1_63005579_42265	{1}	b	b	b	b	b	b	a	a	b	a	a	b	b	a	b	a	b	a	b	b	b	-	b	-	b	-	a	b	b	a	a	a	b	a	a	-	b	b	-	b	a	b	-	a	b	b	a	a
2_62615238_60608	{1}	b	b	b	b	a	b	a	-	b	-	-	b	b	a	-	a	b	a	b	b	b	b	b	a	b	a	a	b	b	a	a	a	a	a	a	a	b	b	a	-	a	b	a	a	b	b	a	b
1_62954127_8432	{0}	a	a	-	-	b	a	b	b	a	b	b	-	a	b	a	b	a	-	-	a	a	-	a	b	a	b	b	a	a	b	a	b	a	b	-	b	a	b	b	-	-	b	b	b	a	a	b	b
1_62077805_17654	{1}	b	b	a	-	-	b	a	a	b	-	a	b	b	a	b	a	b	b	b	b	b	b	b	a	b	a	a	b	b	a	b	-	b	-	a	-	b	a	a	b	-	b	a	a	b	b	a	-
1_63071711_21272	{0}	a	a	-	b	b	a	b	b	a	b	b	a	a	b	a	b	a	-	a	a	a	a	a	b	a	-	b	a	b	b	a	b	a	-	a	b	a	b	b	-	b	b	b	b	-	a	b	a
1_63060486_17387	{1}	b	b	a	b	a	b	a	a	b	a	b	b	b	a	b	a	b	b	-	b	b	b	b	a	b	a	a	b	a	a	b	a	-	b	b	a	b	a	a	b	a	b	a	a	b	b	a	b
1_63060486_26557	{1}	b	b	a	b	-	b	a	a	b	a	a	b	b	a	b	a	b	b	b	b	b	b	b	a	b	a	a	b	a	b	b	a	-	b	b	a	b	a	a	b	a	b	a	-	b	b	a	-
1_63060486_17318	{1}	b	b	a	-	a	b	a	-	b	b	a	b	b	a	b	a	b	b	b	b	b	b	b	a	b	a	a	b	a	b	b	b	b	b	b	-	b	a	a	b	a	-	a	a	b	b	a	-
2_63060486_17287	{1}	b	b	a	-	-	b	a	-	b	-	a	b	b	a	b	a	b	b	b	b	b	b	b	a	b	a	-	b	-	-	b	a	b	b	b	a	b	-	a	b	-	b	a	-	b	b	a	-
2_62956525_27682	{1}	b	b	b	-	-	b	a	-	b	b	-	b	b	a	b	a	b	b	b	b	b	b	b	a	b	a	a	b	-	a	b	a	-	b	b	a	b	a	-	b	a	b	a	a	b	b	a	-
1_62529028_11051	{1}	b	b	b	-	b	b	-	-	b	b	a	b	b	a	b	-	b	b	a	b	b	b	b	-	b	b	a	b	a	a	-	a	b	b	b	b	b	a	a	b	a	b	a	a	b	b	a	b
2_58841352_10403	{1}	-	b	b	-	a	b	b	-	b	b	a	b	b	a	b	-	b	b	a	b	b	b	-	a	b	b	a	b	b	a	b	a	b	b	b	b	b	b	-	b	b	b	-	a	b	b	a	-
1_63110457_15314	{1}	b	b	b	-	-	b	-	-	b	-	-	b	b	-	b	a	b	b	-	b	b	b	b	-	b	b	-	b	a	-	-	-	b	b	b	b	a	-	b	b	b	b	-	a	b	b	a	b
1_62777357_72738	{1}	b	b	b	-	a	b	a	-	b	-	-	b	b	a	b	-	b	b	a	b	b	b	b	a	b	b	a	b	a	a	b	a	b	b	b	b	a	a	b	b	b	b	a	a	b	b	b	-
1_60452330_1587	{0}	-	a	-	b	b	a	b	b	-	b	b	b	a	b	b	b	a	a	b	a	b	a	a	b	a	a	b	-	b	b	a	b	b	-	a	a	b	b	a	a	a	-	b	b	a	a	a	b
1_62969455_12489	{0}	b	a	a	b	b	-	b	b	a	b	b	b	a	b	a	b	a	a	b	a	-	b	b	b	a	a	b	-	b	b	a	b	a	a	a	a	b	b	a	-	a	a	b	b	b	a	a	b
2_62879917_7461	{1}	a	b	b	-	a	-	a	a	b	-	a	a	b	a	b	a	b	b	-	b	a	-	b	-	b	b	a	b	a	-	b	a	b	b	b	b	-	a	b	-	b	b	-	-	b	a	b	a
1_62766117_5268	{1}	b	b	b	b	a	-	a	-	b	a	-	a	b	a	b	a	b	b	a	b	a	b	b	a	b	b	a	b	a	a	b	a	b	b	b	b	a	a	b	a	b	b	a	a	b	a	-	a
1_62766117_3320	{1}	a	b	b	-	b	b	a	a	b	-	-	a	b	a	b	a	b	b	a	b	b	-	-	a	b	b	a	b	a	a	b	a	b	b	b	b	-	a	b	-	b	b	a	a	b	a	b	a
2_61585579_36736	{0}	b	-	a	b	b	b	b	b	a	-	b	b	a	b	b	b	a	a	b	-	b	a	-	b	a	a	b	-	b	b	a	b	a	a	a	-	b	b	a	-	-	a	b	b	a	b	a	b
2_63189447_28753	{0}	b	a	a	b	b	a	b	b	a	b	b	b	a	b	a	-	a	a	b	b	-	b	-	b	b	a	b	a	b	b	-	b	a	a	a	a	b	b	a	b	b	a	b	b	a	b	a	b
2_62832055_3719	{0}	b	-	a	b	b	-	b	b	-	b	b	b	a	b	a	b	a	a	b	a	b	a	a	b	a	a	b	-	b	b	a	b	a	-	a	a	b	b	a	b	a	a	b	b	b	b	-	a
1_63013519_42100	{0}	b	-	-	b	b	b	b	b	-	b	b	b	a	b	a	b	a	-	b	a	b	a	b	b	a	a	b	b	b	b	a	b	a	a	b	b	b	b	a	b	a	b	b	-	a	b	a	b
2_62683956_27568	{0}	b	-	-	b	b	b	b	b	-	-	b	b	a	b	a	b	a	a	b	a	b	a	b	b	a	a	b	b	b	b	a	b	-	a	b	a	b	b	a	b	-	-	b	b	a	b	-	a
2_62927256_40634	{0}	-	a	-	b	a	b	b	b	-	b	b	b	-	b	a	b	a	-	b	a	b	a	-	b	b	-	b	b	b	b	a	b	-	a	b	a	b	b	a	b	b	b	b	b	b	b	b	a
2_63206898_135179	{0}	b	-	b	b	-	b	a	-	b	-	b	-	-	a	b	a	a	a	a	b	a	b	b	a	a	b	b	a	b	a	a	-	b	b	b	b	b	a	a	b	b	b	a	b	b	b	b	a
1_63003072_28023	{0}	b	a	b	b	a	b	-	a	b	a	b	a	a	a	b	a	a	b	a	b	a	b	b	a	a	b	-	a	a	a	a	a	b	b	-	a	b	a	a	b	b	a	a	b	b	b	b	b
2_62693286_23483	{0}	b	a	b	b	a	b	a	a	b	a	b	a	a	a	-	a	a	a	b	b	a	b	b	a	a	b	a	a	a	a	a	a	-	b	a	a	b	a	a	b	b	a	b	b	b	b	b	a
2_63034678_17993	{1}	a	b	a	-	b	a	b	-	a	b	b	b	b	b	b	b	b	-	-	a	b	a	-	b	b	a	b	b	b	b	b	b	-	-	b	b	a	-	b	b	-	b	a	a	-	b	a	b
2_63226472_19557	{1}	b	b	-	-	b	-	b	b	a	b	a	b	b	b	a	b	b	b	b	a	b	a	-	b	b	a	b	b	b	b	b	b	a	a	b	b	a	b	-	-	a	b	b	-	a	a	a	b
2_63184119_44574	{1}	b	b	-	b	b	-	b	b	a	b	a	b	b	b	b	b	b	b	b	a	b	-	-	b	b	a	b	b	b	b	b	b	-	-	b	b	-	b	-	b	-	b	b	a	a	a	a	b
2_63180466_38469	{1}	a	b	-	-	b	a	b	b	a	-	a	b	b	b	a	b	b	b	b	a	b	b	b	b	b	a	b	b	b	b	b	b	a	a	b	b	a	b	b	a	a	b	a	a	a	b	a	b
1_62922578_11766	{1}	a	b	a	-	b	-	b	b	-	b	a	b	b	b	a	b	b	b	b	a	b	a	a	b	-	a	b	b	b	b	b	b	a	a	b	b	a	b	b	a	a	a	a	a	a	b	a	-
2_62890997_43304	{0}	b	a	b	-	a	b	a	a	b	a	b	a	a	b	b	a	a	b	a	b	a	-	-	a	-	b	a	-	b	a	a	a	b	b	a	-	b	a	a	b	b	b	b	b	b	a	b	a
1_59311292_11154	{1}	a	b	a	b	b	a	b	b	a	b	a	b	b	a	a	b	b	b	b	b	b	a	a	b	b	a	b	b	b	b	b	b	-	-	b	b	a	b	b	b	a	-	a	-	a	-	-	b
2_62969381_57525	{1}	a	b	a	-	b	b	b	b	-	b	a	b	b	a	a	b	b	b	b	a	b	b	a	b	b	-	b	b	b	b	b	b	-	a	b	b	a	b	b	a	a	a	a	-	a	b	-	-
2_59311292_10869	{1}	-	b	a	-	b	b	b	b	a	b	-	b	b	a	a	b	b	b	b	a	b	b	b	b	b	-	b	b	b	b	b	b	a	a	b	b	-	b	b	b	a	a	a	a	a	b	a	b
2_59294385_32272	{1}	-	b	b	b	b	b	b	b	a	-	a	b	b	a	-	b	b	b	b	a	b	a	a	b	b	a	b	b	b	a	b	b	a	a	b	b	a	b	b	a	a	a	a	a	a	b	a	b
2_62883735_44755	{1}	a	b	b	-	b	b	b	b	a	b	a	b	b	a	a	b	b	b	b	a	a	b	b	b	b	a	b	b	b	-	b	b	a	b	-	b	a	b	b	a	a	a	-	a	-	b	a	b
1_46768092_443	{1}	a	b	b	b	b	b	b	b	a	-	a	b	b	a	a	b	b	b	b	-	b	-	a	b	b	a	b	b	b	b	b	b	a	-	a	b	-	b	-	a	a	a	-	a	-	b	a	-
1_63043817_11079	{1}	a	b	b	b	b	b	b	b	-	-	-	b	b	a	a	b	b	b	b	b	a	a	a	b	b	a	b	b	b	a	b	b	a	a	b	b	-	b	b	-	a	a	a	a	a	b	a	b
1_62511820_6962	{1}	a	b	b	b	b	b	b	b	b	a	a	b	b	-	a	b	b	b	b	a	a	b	a	b	b	-	b	b	b	a	b	b	a	a	a	b	a	b	-	b	a	a	a	b	a	b	a	b
3_63055824_6340	{1}	a	b	b	-	b	b	b	b	a	-	-	b	b	a	a	-	b	-	b	b	a	b	-	b	b	a	b	b	b	a	b	b	-	a	a	b	a	b	b	a	-	a	a	b	a	b	-	-
2_63192034_15247	{1}	a	b	b	b	-	a	b	b	-	-	-	b	b	a	a	a	b	b	b	-	a	b	b	b	-	a	a	b	b	-	a	b	b	-	a	b	-	b	b	-	-	a	-	b	-	b	-	-
2_63025860_10025	{1}	a	b	b	b	b	b	b	-	b	-	b	a	b	a	a	a	b	b	b	b	a	b	a	b	a	a	a	-	b	-	-	b	a	-	-	b	a	b	b	a	a	a	a	b	a	b	a	b
2_63070840_15130	{1}	a	b	b	b	b	b	b	-	a	b	b	a	b	a	a	a	b	b	b	b	a	b	a	b	b	a	a	b	b	a	-	b	a	-	a	b	-	b	b	b	b	-	-	b	a	b	a	b
2_59798832_16945	{1}	a	b	b	-	b	-	b	b	a	-	-	-	-	a	a	a	b	b	b	b	a	b	a	b	b	a	a	b	b	a	a	b	-	-	-	b	a	b	-	b	-	b	a	b	a	b	a	b
1_63204602_174680	{1}	a	b	b	b	b	-	b	b	b	-	b	-	a	a	a	a	b	b	b	b	a	b	a	b	a	b	a	-	b	a	a	b	b	-	a	b	-	b	b	a	a	a	a	b	a	b	a	-
1_62971698_38295	{0}	b	a	a	b	-	b	a	b	b	b	b	b	a	b	b	b	a	-	a	a	b	a	b	a	b	b	b	a	-	-	b	a	b	b	b	a	b	a	a	b	b	b	b	a	b	a	b	-
2_63204602_117107	{0}	b	a	a	b	a	b	-	b	b	b	a	b	b	b	b	b	a	a	a	-	b	b	-	a	b	b	b	a	a	b	b	a	b	b	b	a	b	a	a	b	b	-	-	a	b	a	b	a
1_60552701_4203	{0}	b	a	a	-	-	b	a	b	b	b	a	b	b	b	b	b	a	a	-	a	b	a	b	a	b	b	b	a	a	b	b	b	b	b	b	a	b	-	b	b	b	b	b	-	b	a	b	a
3_62931780_45694	{1}	a	-	b	b	b	-	a	b	a	-	b	a	a	-	a	a	b	-	b	b	a	b	-	-	a	b	a	b	b	a	a	b	-	a	-	b	a	a	-	-	a	b	a	b	a	b	a	a
3_62931780_67456	{1}	-	b	b	b	b	-	a	a	-	a	b	-	-	a	a	a	b	b	b	b	-	b	-	a	a	a	a	b	b	a	-	b	a	a	-	b	-	a	-	b	a	b	-	b	a	b	-	a
2_63206366_100258	{1}	-	b	b	b	b	-	a	-	a	a	b	a	a	a	a	a	b	-	b	b	b	-	b	a	a	b	a	b	b	a	a	b	-	-	b	b	a	b	b	a	b	a	a	b	a	b	a	a
1_63206958_352277	{1}	b	b	b	b	b	a	a	a	a	-	b	a	a	a	a	a	b	b	b	b	a	-	a	a	a	a	a	-	b	a	a	b	a	a	b	b	a	a	-	a	b	a	a	b	a	b	a	a
3_63089545_4286	{1}	b	-	b	-	b	a	-	a	a	-	b	a	a	a	b	-	b	-	b	b	a	b	-	a	a	a	a	b	b	-	a	b	a	-	b	b	a	b	a	-	b	b	b	b	-	b	a	a
2_63177503_30587	{1}	b	b	b	-	b	-	a	a	-	a	b	a	a	a	b	-	b	b	b	b	a	-	-	a	a	a	a	-	b	a	a	b	a	a	b	b	a	a	a	-	b	-	b	b	a	b	a	a
1_61057508_14496	{1}	b	b	b	b	b	a	a	a	a	-	b	a	a	a	b	a	b	b	b	b	-	b	a	a	a	b	a	-	b	a	a	b	a	-	b	b	a	a	a	-	b	b	b	b	a	b	a	a
1_63027340_61256	{0}	a	a	a	-	a	b	b	b	b	b	a	b	b	b	-	b	a	b	a	-	b	a	b	b	b	a	b	a	-	b	b	a	b	b	a	a	b	b	b	b	b	b	a	-	a	a	b	b
1_63051077_25612	{0}	-	-	-	-	a	b	b	b	b	b	-	b	b	b	-	b	a	a	-	a	b	a	b	b	b	b	b	b	a	b	b	a	b	b	a	-	b	b	b	b	a	b	a	a	b	a	b	b
2_63201606_33454	{0}	a	-	a	b	-	b	b	b	b	b	-	b	b	b	-	b	a	a	a	-	b	-	b	b	b	a	b	a	a	b	b	b	b	b	a	-	-	b	b	b	-	b	a	-	-	-	b	b
2_63197537_10371	{0}	a	b	a	b	a	b	b	b	b	-	-	b	b	b	a	b	b	a	a	a	b	a	b	b	-	-	b	b	-	b	b	b	b	b	a	a	-	b	b	b	-	b	-	b	b	a	b	b
2_63051697_23260	{0}	a	-	-	-	a	b	b	b	b	-	-	b	b	b	-	b	-	b	a	a	b	-	b	b	b	a	b	-	a	b	b	b	b	b	a	-	b	b	-	b	a	b	-	-	a	a	b	b
1_62986638_32103	{0}	-	-	a	b	-	b	b	b	b	-	a	b	b	b	-	b	b	a	a	a	b	a	b	b	b	a	b	b	a	b	-	b	b	b	a	b	-	b	b	b	a	b	a	-	a	a	b	b
1_62968859_39827	{0}	-	-	a	-	-	b	b	b	b	-	-	b	b	b	-	b	b	b	a	a	b	a	b	b	b	-	b	b	a	b	b	b	b	b	a	a	b	b	b	b	a	b	a	b	a	-	b	b
2_62908514_97837	{1}	b	-	b	b	b	a	a	a	a	-	b	a	a	a	b	a	a	-	b	b	-	b	-	a	b	b	a	-	b	-	a	-	-	a	b	-	a	a	-	b	b	a	-	a	b	b	a	a
1_62768291_12577	{0}	b	a	a	b	a	b	b	b	b	a	a	b	b	b	a	b	b	a	a	a	b	-	b	b	a	a	b	b	a	b	b	b	b	b	-	a	b	b	b	-	a	b	-	b	a	a	b	b
1_63173448_15831	{0}	-	a	a	-	a	a	b	b	b	b	a	b	b	b	a	b	b	a	a	a	b	a	-	b	a	a	b	b	a	b	b	b	b	b	a	-	b	b	b	b	-	b	a	b	a	a	b	b
2_62942601_184896	{0}	a	a	a	-	a	b	b	b	b	-	-	b	b	b	a	b	b	a	a	a	b	a	-	b	a	-	b	-	a	b	b	b	b	b	-	a	b	b	b	b	a	b	a	b	a	a	b	b
2_62310224_18667	{0}	-	-	a	b	-	b	b	b	b	-	a	b	b	b	a	b	b	a	a	a	b	-	b	b	a	a	b	b	a	b	b	b	b	b	b	b	b	b	b	b	-	b	a	b	-	a	b	b
1_62310224_18538	{0}	a	b	a	b	-	-	b	b	b	-	a	b	b	b	b	b	b	a	a	a	-	a	b	b	a	a	b	b	a	b	b	b	b	b	a	b	b	b	b	b	a	b	a	b	a	a	b	b
1_62997182_2599	{0}	a	-	a	-	a	a	b	b	b	b	a	b	b	b	-	b	b	-	a	-	-	a	b	b	a	-	b	b	a	b	b	b	b	b	a	b	b	b	b	b	b	-	a	b	a	-	b	b
1_63194248_17466	{1}	b	b	b	b	b	b	a	-	a	-	b	a	-	a	b	-	-	b	b	b	b	b	a	a	b	b	-	a	b	-	a	a	a	a	b	-	-	a	a	a	b	b	b	a	b	b	a	-
2_63051365_7146	{0}	a	b	a	-	a	-	b	b	b	b	a	b	-	b	a	-	b	a	-	b	b	a	b	b	a	a	-	b	a	b	b	b	b	b	a	b	b	b	b	b	a	a	a	b	a	a	b	b
1_62847608_6771	{0}	a	b	-	-	a	-	b	a	b	b	a	b	a	b	b	a	b	a	b	a	b	a	b	b	b	b	-	b	a	b	b	b	b	b	a	b	b	b	b	b	-	a	a	b	a	a	b	b
2_63051365_7352	{0}	a	b	a	-	a	-	-	a	b	b	a	b	a	b	a	a	b	-	b	a	b	a	b	b	a	a	-	-	a	b	b	b	b	b	a	b	b	b	b	b	a	a	a	-	a	a	b	b
3_63092019_7902	{0}	-	-	a	b	-	-	b	a	b	b	a	b	a	b	a	b	b	-	b	-	b	a	b	b	b	a	b	-	b	b	b	b	b	b	a	-	b	b	b	-	a	a	-	b	-	a	b	b
1_63092019_7853	{0}	a	-	a	b	b	b	b	a	b	b	a	b	a	b	a	a	b	a	b	a	b	a	b	b	b	a	b	-	a	b	b	b	b	b	a	-	b	b	b	b	b	a	a	b	a	a	b	b
1_63092019_7875	{0}	a	-	a	b	a	-	b	a	b	b	a	b	a	b	a	b	b	-	b	a	b	a	b	b	b	a	b	-	a	b	b	b	b	b	b	-	b	-	b	b	b	a	a	b	a	a	b	b
2_62300453_20932	{0}	a	b	a	b	a	b	b	-	b	b	b	b	-	b	a	b	b	-	b	a	b	-	b	b	b	a	-	b	-	b	b	b	b	b	b	b	b	b	b	b	a	a	-	b	-	-	b	b
1_62833462_64010	{0}	-	b	-	-	a	-	b	-	b	b	-	b	a	b	b	a	b	-	b	a	b	-	b	b	b	a	a	b	a	b	b	b	b	b	b	b	-	b	-	b	a	a	-	b	a	a	b	b
2_62535098_7674	{0}	-	b	a	b	a	a	b	a	b	-	b	b	a	b	-	b	a	a	-	a	b	a	b	b	b	a	a	b	a	a	b	b	b	b	b	b	b	b	b	b	b	-	-	b	a	b	b	b
2_62924301_27323	{0}	b	b	a	-	a	a	b	a	b	b	b	b	a	b	a	a	a	a	b	-	b	a	-	b	b	a	a	b	a	-	b	b	b	b	b	b	b	b	-	b	a	-	-	b	a	-	b	b
1_62685966_10949	{0}	b	b	a	-	a	-	b	a	b	-	b	b	a	b	a	a	a	b	-	a	b	a	b	b	b	a	a	b	a	-	b	b	b	b	b	b	b	-	b	b	a	-	-	b	a	b	b	b
2_62969350_31645	{0}	b	b	b	-	-	-	-	a	-	b	b	b	a	b	a	b	-	-	b	a	b	a	b	b	b	-	-	b	a	a	b	b	b	b	b	-	b	b	b	b	a	-	a	b	a	b	b	b
1_62956822_29433	{0}	b	b	a	a	-	-	b	b	b	-	b	b	a	b	a	a	a	a	b	-	b	-	b	b	b	a	a	b	a	a	b	b	b	b	b	b	b	b	-	b	-	a	a	b	a	b	b	b
1_63141341_62152	{0}	b	b	a	-	a	-	b	a	b	-	b	b	a	b	a	a	a	a	b	a	b	a	b	b	b	a	a	b	a	a	b	b	b	b	b	b	b	b	b	b	a	a	a	b	a	b	b	b
2_62952626_379924	{0}	b	b	-	-	a	a	b	b	b	b	b	b	-	b	a	a	-	a	-	a	-	a	-	b	b	-	a	b	a	a	b	b	b	b	b	b	b	b	b	b	-	-	a	b	a	b	b	b
2_62952626_379595	{0}	b	b	b	b	a	-	b	a	b	b	b	-	-	b	a	-	-	-	b	a	-	a	b	b	b	a	a	b	a	a	b	b	b	b	b	b	b	b	-	b	-	a	a	b	-	b	b	-
1_63184661_6292	{0}	b	b	a	b	-	a	b	a	b	b	b	b	a	b	a	a	a	a	b	b	b	a	-	b	b	b	a	b	a	a	b	b	b	b	b	b	b	b	-	b	a	b	b	b	a	b	b	b
1_62951822_126288	{0}	b	b	-	-	a	a	b	b	b	b	b	b	a	b	a	a	a	-	b	a	b	a	b	a	b	-	a	b	-	a	b	b	b	b	b	b	-	b	b	b	a	a	a	b	a	b	b	b
1_63177562_8634	{0}	b	b	a	-	a	b	a	a	b	b	b	b	a	b	a	a	a	a	b	a	b	a	b	a	b	a	a	b	a	a	b	-	b	b	b	b	b	b	b	b	-	a	a	b	a	b	b	-
1_63016409_79349	{0}	b	b	a	b	b	-	a	a	b	b	b	b	a	b	a	a	a	a	b	a	b	a	b	a	b	a	a	b	-	a	b	-	-	b	b	b	b	b	b	b	a	-	a	b	a	b	b	b
2_63158141_17284	{0}	b	b	-	-	b	-	a	-	b	b	b	b	a	b	-	a	a	-	b	a	b	a	b	a	b	a	a	b	a	a	b	a	-	b	b	b	b	b	b	b	-	a	b	b	a	b	b	b
1_63200385_35006	{0}	b	b	a	-	b	a	a	b	-	-	b	b	a	b	a	a	a	a	b	-	b	a	-	a	b	a	-	b	b	a	b	b	b	b	b	b	b	b	b	b	a	a	-	b	b	b	b	b
1_63154902_20190	{0}	b	b	-	-	-	b	a	b	b	-	b	b	a	b	-	a	a	-	b	-	b	a	b	a	b	-	a	-	a	a	b	a	b	b	b	b	b	b	b	b	a	-	a	b	a	b	b	b
3_62982139_82594	{1}	b	b	b	b	b	b	a	b	-	b	a	b	-	b	b	a	b	-	b	b	-	-	a	a	b	b	a	a	b	a	a	b	-	b	b	a	a	a	-	b	b	a	b	b	-	b	b	b
2_62982139_86496	{1}	b	b	b	-	b	b	a	b	a	b	a	b	a	b	b	a	b	b	b	b	a	-	b	a	b	b	a	-	b	-	a	b	a	b	b	-	a	a	b	b	b	a	-	-	a	a	b	a
1_63111220_26796	{1}	b	b	b	b	b	b	a	b	a	-	-	b	a	b	b	a	b	-	b	b	-	b	b	-	b	b	a	a	b	b	a	b	-	b	b	a	a	a	b	b	b	a	b	a	-	a	-	a
1_63120383_11556	{1}	b	b	b	-	b	b	a	b	-	b	a	b	a	b	b	a	b	b	b	b	a	b	a	a	b	b	a	a	b	-	a	a	a	b	b	a	a	a	b	b	b	a	-	-	a	-	b	a
2_63037425_32301	{0}	a	a	a	b	-	-	-	a	b	b	b	a	b	a	a	b	a	a	a	-	-	-	b	b	a	a	b	b	a	a	b	b	b	a	a	b	b	b	a	b	a	b	a	b	a	b	a	b
3_62705837_12029	{0}	-	b	-	a	-	a	a	b	b	-	b	a	b	a	b	b	a	-	-	a	b	b	-	b	a	-	b	b	a	a	b	b	b	a	-	b	b	b	-	-	a	-	a	b	-	b	a	-
2_62976380_14030	{0}	b	-	a	-	-	a	b	-	a	b	b	b	b	a	a	b	a	a	a	-	b	b	a	b	-	a	b	b	a	-	b	b	b	a	-	b	b	b	a	a	a	b	a	b	-	b	a	-
2_59231984_20956	{0}	-	-	a	b	a	a	a	-	a	b	b	a	b	a	-	b	-	a	a	a	-	-	-	b	a	b	b	b	a	a	b	b	b	a	a	b	b	b	a	-	a	b	a	b	a	b	a	b
2_59231984_20811	{0}	a	-	a	b	-	a	a	-	a	b	b	a	b	a	a	b	a	-	a	a	b	-	-	b	-	a	b	b	a	a	b	b	b	a	a	b	b	b	-	a	a	b	a	b	a	b	a	-
2_62958643_14798	{0}	a	-	a	-	a	a	a	a	a	b	b	a	b	a	-	b	a	a	-	a	b	b	a	b	-	a	b	b	-	b	b	-	b	a	a	-	-	b	a	a	a	b	-	b	a	b	a	-
2_62998662_5958	{0}	-	a	a	b	a	-	a	a	a	b	b	a	b	b	-	a	b	-	-	a	b	-	a	b	-	-	b	-	a	a	b	b	b	a	a	-	b	b	-	-	-	b	a	b	a	b	-	-
1_62307640_7100	{1}	b	b	b	b	b	b	b	b	b	-	a	b	a	a	b	b	b	b	b	b	a	a	b	a	b	b	a	b	b	b	a	a	a	b	b	a	a	a	b	b	b	a	b	a	b	-	b	b
2_62533852_13830	{1}	b	b	b	b	b	b	b	b	b	-	a	b	a	a	b	b	b	b	b	b	a	-	-	a	b	b	-	a	b	b	a	a	a	b	b	a	a	b	-	b	a	a	b	a	b	a	b	b
1_62533852_17608	{0}	a	a	a	b	a	-	a	a	b	b	b	a	b	b	-	a	a	-	a	a	b	b	a	b	a	a	b	b	a	a	b	b	b	-	a	b	b	b	-	b	b	b	a	b	a	b	a	a
1_63144304_25895	{0}	a	-	a	-	a	a	-	a	a	b	b	a	b	b	b	a	a	a	-	a	b	b	-	b	b	-	b	b	a	-	b	b	b	b	-	b	b	b	b	b	b	b	a	b	-	b	a	-
1_62900632_3625	{1}	b	b	b	-	b	b	b	b	b	a	-	b	a	-	a	b	b	b	b	b	-	a	b	a	b	b	-	a	b	b	a	a	a	a	b	-	a	b	-	-	-	a	b	a	b	-	b	b
1_63038322_32085	{0}	a	a	a	b	a	a	a	a	a	b	b	a	b	b	b	a	b	b	a	-	b	b	a	b	a	a	a	b	a	a	b	b	b	b	-	b	b	a	a	b	b	-	a	b	a	b	a	a
1_63021352_1419	{0}	a	a	a	b	a	-	a	a	a	b	b	a	b	b	b	a	b	b	a	b	-	b	a	a	a	a	b	b	a	a	b	b	b	b	a	b	b	a	a	b	b	b	a	b	b	b	a	-
1_62990924_31099	{1}	b	b	b	b	-	b	b	b	b	b	a	b	a	a	a	b	a	a	b	b	a	a	b	a	b	b	b	-	b	b	a	a	-	a	b	a	a	b	b	a	b	a	b	a	b	a	b	b
2_62601837_38346	{1}	b	b	b	b	b	b	b	b	b	-	-	b	a	b	a	b	-	-	b	a	-	-	b	b	b	b	b	-	b	b	a	a	a	b	b	a	a	b	b	-	a	-	-	a	b	b	b	b
1_62601837_36363	{1}	b	b	b	b	b	b	b	b	b	-	a	b	a	a	a	-	a	a	b	a	a	b	b	b	b	b	b	b	b	b	a	-	a	a	b	a	a	b	b	b	-	a	b	-	b	b	b	b
1_59952246_9575	{1}	b	b	b	b	b	b	b	b	b	-	a	b	-	a	a	b	a	a	-	a	b	a	b	b	b	b	-	b	b	b	a	a	a	a	b	a	a	b	b	b	-	-	b	a	b	a	b	b
3_63046913_14545	{0}	a	-	a	-	a	-	-	b	a	-	b	a	b	b	-	a	b	b	b	b	-	a	-	a	a	-	a	a	a	a	b	b	b	b	a	b	b	-	-	b	b	b	a	b	a	-	a	a
1_62874238_152594	{0}	a	b	a	b	a	a	a	b	a	b	b	a	b	b	b	a	b	b	-	b	b	b	-	a	-	b	a	a	b	a	b	b	b	b	a	b	b	a	a	b	b	b	-	b	-	a	a	a
2_62927073_10416	{0}	a	b	a	-	-	a	a	a	b	-	b	a	b	b	b	a	b	b	-	b	-	a	b	a	a	a	a	-	b	a	b	b	b	b	a	b	b	b	-	b	b	b	a	-	a	a	a	a
2_59738471_21207	{0}	b	b	a	b	a	a	b	-	a	b	b	a	b	b	b	a	b	b	a	b	b	b	b	a	a	b	a	b	b	a	b	b	b	b	-	b	b	-	a	b	b	a	b	b	a	a	a	a
3_63013865_3023	{0}	b	-	a	-	-	b	b	b	a	b	b	a	b	b	b	a	b	-	a	b	-	a	b	a	a	b	a	-	b	-	b	b	b	b	a	b	b	-	a	b	-	-	b	-	a	a	-	a
2_62968861_50703	{0}	b	b	a	-	b	a	b	a	b	b	b	a	b	b	b	-	b	b	a	b	-	a	b	a	a	b	-	a	b	b	b	b	b	b	a	b	b	-	-	b	b	a	b	b	a	a	-	a
2_59382799_11424	{0}	b	b	-	b	a	-	b	a	b	-	b	a	b	b	b	a	b	b	-	b	a	a	b	a	a	b	a	-	b	b	b	b	b	b	a	b	b	a	b	b	b	a	b	-	a	a	a	-
2_63205277_19194	{0}	b	-	-	-	-	-	b	a	b	b	b	a	b	b	b	a	b	b	a	b	-	a	b	a	a	b	a	a	b	a	b	b	b	b	a	b	b	a	a	-	b	a	b	a	a	a	a	-
1_62382221_2389	{0}	b	b	a	-	-	a	b	a	a	b	b	a	b	b	b	a	b	b	a	b	a	a	b	a	a	b	b	a	b	a	b	b	b	b	a	b	b	-	a	b	b	a	b	a	a	a	a	a
2_62519970_19298	{0}	b	b	a	-	-	a	b	b	b	b	b	a	b	b	b	a	b	b	a	-	a	b	b	a	a	b	a	a	b	a	b	b	b	b	a	b	b	a	a	b	b	a	-	-	a	a	a	a
1_62560201_14658	{0}	b	b	a	b	a	a	b	-	b	b	b	a	b	b	b	a	a	-	a	a	a	b	a	a	a	b	a	a	b	b	b	b	b	b	a	b	b	a	a	b	b	-	b	-	a	-	a	-
1_58785659_14301	{0}	b	b	-	b	a	a	b	a	b	-	b	a	b	b	-	a	a	b	a	a	a	b	b	a	b	b	a	-	b	a	b	b	b	b	a	b	b	a	a	b	a	a	b	a	a	a	a	-
2_62972008_36747	{0}	b	b	a	-	a	a	b	a	b	-	b	a	b	b	b	a	a	-	b	a	a	b	a	a	a	b	a	a	b	a	b	b	b	b	-	b	b	a	a	b	-	a	b	-	a	a	a	a
1_62555339_37088	{1}	a	-	b	b	b	b	-	b	a	a	-	b	a	-	-	b	a	b	b	b	b	a	b	b	b	a	b	b	a	b	a	a	a	-	b	-	-	b	b	-	-	b	a	b	b	-	b	b
2_62976534_2995	{1}	a	a	b	b	b	b	a	b	-	a	a	b	a	a	a	b	b	a	b	b	b	a	b	b	b	a	b	b	a	b	a	a	a	a	b	-	a	b	b	a	b	b	a	b	b	b	b	b
1_62927932_42953	{0}	b	b	a	b	a	a	b	a	b	b	b	b	b	-	a	a	-	-	a	a	a	-	a	a	a	b	a	-	b	a	b	b	b	b	a	b	b	-	a	b	-	a	b	a	-	a	-	a
2_62689553_10325	{1}	-	-	b	b	b	b	a	b	a	-	a	b	a	a	b	b	b	b	b	b	b	b	b	b	b	a	b	b	a	b	-	a	a	a	b	a	a	b	b	-	b	b	-	b	b	b	b	b
1_62913529_16657	{1}	a	a	b	b	b	b	a	b	a	a	a	b	a	b	b	b	b	b	b	b	b	a	-	b	b	b	b	b	a	b	a	a	a	a	b	a	a	b	-	-	b	b	a	b	b	b	b	b
3_63174500_46953	{1}	a	a	b	b	b	b	-	-	a	-	b	b	a	-	b	b	b	-	b	b	b	a	b	b	b	a	b	-	a	b	a	-	a	a	b	b	-	b	b	-	b	b	a	b	b	b	b	b
1_63140671_27782	{1}	a	-	b	-	b	b	a	b	a	a	a	a	a	b	b	b	-	b	b	b	b	a	b	b	b	b	b	b	a	b	a	a	a	a	b	a	a	b	b	b	b	b	-	b	b	b	b	b
2_63033128_64373	{1}	-	b	b	b	b	b	a	-	a	-	-	b	a	a	b	b	b	b	b	b	b	b	b	b	b	a	b	b	a	b	-	a	a	a	b	a	-	b	b	-	b	b	a	b	b	b	b	b
2_63033128_64521	{1}	a	a	b	-	b	b	-	b	a	a	a	b	a	a	b	b	b	b	b	b	b	b	b	b	b	b	b	b	a	b	a	-	b	-	-	b	a	b	b	b	b	b	-	b	-	b	b	-
1_62970937_29325	{1}	-	-	b	b	b	b	a	b	a	-	a	b	a	b	b	b	b	b	b	b	b	b	-	b	b	b	b	b	a	b	-	a	a	a	b	a	b	b	b	b	b	b	a	b	b	b	b	b
1_62867846_129147	{1}	a	-	b	b	b	b	a	b	-	-	a	-	a	b	b	a	b	b	b	b	b	a	b	b	b	b	b	b	-	b	a	a	-	a	b	a	b	b	b	a	b	b	a	b	b	b	b	b
1_63013063_61577	{1}	a	-	b	b	b	b	a	b	a	a	a	b	a	b	b	a	b	b	b	b	b	b	b	b	b	b	b	a	a	b	a	a	a	-	b	a	b	b	b	b	b	b	a	-	b	b	b	b
1_63115914_14757	{1}	-	a	b	b	b	b	a	b	a	a	a	a	a	b	b	-	b	b	b	b	b	b	b	b	-	b	b	b	b	b	a	a	b	a	b	a	b	b	b	b	b	b	a	b	b	b	b	b
2_62953808_93082	{1}	a	-	b	b	b	b	a	b	a	-	a	a	a	b	b	a	b	b	b	b	b	b	-	b	b	b	b	a	a	b	b	a	b	-	b	b	b	b	b	b	-	b	a	b	b	b	b	b
2_61595251_6105	{1}	a	a	b	-	b	b	b	b	a	-	a	b	a	b	b	a	b	b	b	b	-	b	b	-	b	b	a	a	b	b	a	a	b	a	b	a	-	b	b	-	b	b	a	b	-	b	b	b
1_63023201_39121	{1}	-	a	b	b	b	b	-	b	a	-	a	a	a	b	b	a	b	b	b	b	b	a	b	b	b	b	-	-	b	b	a	a	b	-	b	a	b	b	b	-	b	b	a	b	b	b	b	b
1_62794234_1731	{1}	a	a	b	b	b	b	b	-	b	a	a	a	a	b	b	a	b	b	b	b	-	b	b	b	b	b	b	-	b	b	a	a	b	a	b	a	b	b	b	a	b	b	a	b	b	b	b	b
2_63210130_134040	{1}	a	-	b	-	-	b	a	b	-	-	-	a	a	b	b	a	b	b	b	b	b	b	b	b	b	b	a	b	b	b	-	a	b	a	b	a	b	b	b	-	b	b	-	b	b	b	b	b
1_62755258_8923	{1}	a	a	b	b	b	b	a	b	-	-	a	a	a	b	-	a	b	b	b	b	b	b	b	b	b	b	a	a	b	-	a	a	b	-	b	a	b	b	b	b	b	b	-	b	b	b	b	b
1_63117493_15631	{1}	a	a	b	b	b	b	a	b	a	a	a	a	a	b	b	a	b	b	b	b	b	b	b	b	b	b	a	a	b	b	-	b	b	a	b	a	b	b	b	a	b	b	a	b	b	b	b	b
1_63228512_1705921	{1}	b	a	b	b	a	b	a	b	a	a	a	a	a	b	b	a	b	b	b	b	b	b	b	b	b	b	-	b	b	b	b	b	b	-	b	a	b	b	b	a	b	b	a	-	b	b	b	b
2_63139994_11394	{1}	b	-	b	b	-	b	a	b	-	b	a	a	-	b	b	a	b	b	b	b	b	b	b	b	b	b	a	-	b	b	a	a	b	a	b	b	b	b	-	b	b	b	a	a	b	b	-	a
2_63139587_70104	{1}	b	a	b	b	a	b	a	b	-	-	-	a	a	b	b	-	b	b	b	b	b	b	b	b	b	b	a	b	b	b	b	a	b	a	b	a	b	b	-	a	b	b	a	a	b	b	b	a
2_60272652_8102	{1}	a	a	b	b	-	b	a	b	a	b	-	a	a	b	b	a	b	b	b	b	b	b	b	b	b	b	-	-	b	b	a	b	b	a	b	a	b	b	b	a	b	b	a	a	b	b	b	b
1_62511567_17941	{0}	b	b	a	-	b	a	b	a	b	b	b	b	b	a	a	b	-	a	a	-	a	a	-	a	a	a	b	b	a	a	b	b	-	b	a	b	a	a	-	b	a	-	b	b	b	a	-	a
2_63077570_55820	{0}	b	-	a	-	b	-	b	-	b	b	b	b	b	a	a	b	a	b	a	a	-	a	-	a	a	a	b	b	a	a	b	b	-	b	-	b	a	a	b	b	a	a	b	b	b	a	a	b
2_63006048_34018	{0}	b	b	a	-	b	-	b	a	b	b	b	-	b	a	a	b	a	a	a	a	a	b	a	a	a	a	b	b	a	a	b	b	a	b	-	b	-	a	-	-	-	a	-	b	a	a	a	-
2_61613879_4973	{0}	b	b	a	b	b	a	b	-	b	-	b	b	b	a	a	b	a	a	b	a	a	a	-	-	b	a	b	b	-	-	b	b	a	b	a	b	a	a	b	b	a	a	b	b	-	a	a	b
2_59442769_12496	{0}	b	b	a	b	b	a	b	-	b	b	b	b	b	-	a	b	a	a	a	a	-	-	a	a	b	a	a	b	a	a	b	a	a	b	a	b	a	a	b	b	a	a	b	-	a	b	-	b
2_59442769_11043	{0}	b	b	a	-	b	-	b	-	b	-	b	b	b	a	a	b	a	a	-	a	b	a	a	a	b	a	b	b	a	-	b	b	a	b	-	-	a	a	b	b	a	a	b	-	-	b	a	-
1_62736216_20622	{0}	b	b	a	b	b	-	b	-	b	b	b	b	b	a	a	b	a	a	b	b	a	a	a	a	a	a	b	b	a	-	b	a	a	b	b	b	a	a	b	b	a	a	b	b	a	a	-	b
1_63201400_113426	{0}	b	b	-	-	b	a	b	-	b	-	b	b	b	a	a	b	a	-	-	b	a	-	a	a	-	b	b	-	a	a	b	b	-	b	a	b	-	a	b	b	a	a	b	b	a	b	b	-
3_63114736_28715	{0}	b	-	a	b	b	a	b	a	b	b	b	b	b	a	a	b	-	a	b	a	-	b	-	-	a	-	b	-	a	a	b	a	-	b	a	b	a	a	b	b	a	a	b	b	-	a	a	b
1_63201400_111377	{0}	b	b	-	-	b	-	b	-	b	b	b	b	b	a	a	b	a	a	b	b	-	b	a	a	b	b	-	b	a	a	b	b	-	b	a	b	-	a	-	b	a	-	b	b	a	b	a	-
3_63210616_159626	{0}	b	b	a	-	b	-	b	-	-	-	b	b	b	a	a	b	a	a	-	a	b	a	b	a	-	b	a	b	-	a	b	-	a	b	b	b	a	-	b	b	-	-	b	b	-	b	-	-
3_62714883_67845	{0}	b	-	a	b	b	a	b	a	b	-	b	b	b	-	a	b	a	a	b	a	a	b	a	-	b	b	-	-	a	-	b	b	a	b	b	b	a	a	-	b	a	a	b	b	a	b	a	-
1_62963666_33596	{1}	a	b	b	-	a	b	b	a	b	b	a	a	a	a	a	b	b	b	b	a	-	a	b	a	a	b	a	a	a	b	b	b	b	a	b	b	-	b	-	a	b	-	b	a	a	a	b	b
1_62978435_1167	{1}	a	b	b	-	a	b	b	a	a	-	a	a	a	a	a	b	b	-	b	a	a	a	b	a	a	b	a	b	-	b	b	b	b	-	b	b	b	b	b	a	-	a	b	a	a	-	b	b
2_63199766_12894	{1}	b	b	b	b	-	b	b	-	a	b	a	a	a	a	-	b	b	-	b	b	a	a	b	a	a	b	a	-	-	b	b	-	b	-	-	b	b	b	b	a	b	a	b	a	a	a	b	b
2_62870854_54306	{0}	b	b	b	b	b	a	a	b	b	-	b	b	b	b	a	a	a	a	a	b	b	-	a	b	b	-	b	-	b	a	a	a	a	b	a	a	a	-	a	b	a	b	a	b	b	b	a	b
1_62952734_41601	{1}	b	a	a	-	a	b	b	a	a	b	a	a	a	a	b	b	b	b	b	a	a	a	b	a	a	b	a	a	a	b	b	b	b	a	b	b	b	b	b	b	b	a	b	a	a	a	-	a
2_63207333_321244	{1}	a	b	a	-	a	b	b	a	a	-	-	a	a	-	b	b	b	b	b	a	a	a	b	a	-	b	a	a	b	b	b	b	b	a	b	b	b	b	b	b	b	b	-	a	-	a	b	b
1_62979465_25354	{1}	a	b	a	-	a	b	b	-	a	b	a	a	a	a	b	b	b	b	b	a	-	b	b	a	-	b	-	a	a	b	b	b	b	a	b	b	b	b	b	b	b	a	b	a	a	a	b	b
2_62772720_9836	{1}	a	a	a	-	a	b	b	-	-	b	a	a	a	a	b	b	b	b	b	a	b	a	-	a	-	b	-	a	a	b	b	b	b	a	b	b	b	b	b	-	-	a	b	a	a	a	b	b
2_62671043_25519	{1}	-	b	a	-	b	b	b	-	a	b	-	-	a	a	b	b	b	b	b	a	a	a	b	a	a	b	a	-	a	b	b	b	b	b	b	b	b	b	b	b	b	b	-	a	a	a	b	b
2_62952734_42798	{1}	a	-	a	-	-	b	b	-	a	b	-	-	a	a	b	b	b	b	b	-	b	a	-	a	-	b	a	a	a	b	b	b	b	-	b	b	b	b	b	b	b	b	b	-	-	a	b	a
2_59508218_3087	{1}	a	b	a	b	-	b	b	a	-	b	a	a	a	-	b	b	b	b	b	a	b	-	b	-	b	b	a	-	a	b	b	b	b	a	b	b	b	b	b	-	b	b	-	a	-	a	b	a
1_63179810_36683	{1}	-	a	a	-	a	b	b	a	-	b	a	-	a	a	b	b	b	b	b	-	b	a	b	a	b	b	a	b	-	b	b	b	b	b	b	b	a	b	b	a	b	b	b	a	a	a	b	a
1_63179810_36563	{1}	a	-	a	b	b	b	b	-	a	-	a	a	a	a	b	b	b	b	b	a	b	b	b	a	b	b	a	a	a	b	b	b	b	b	b	b	-	b	b	b	b	b	b	a	a	a	b	b
2_63030071_12668	{1}	b	-	a	-	a	b	b	-	a	b	-	a	a	a	b	b	b	b	b	b	b	a	b	a	b	b	a	a	a	b	b	b	b	b	b	b	-	b	-	-	-	b	a	a	a	a	b	a
1_63027102_39473	{1}	a	-	-	-	a	b	b	a	-	b	a	a	a	a	b	b	b	b	b	a	b	a	b	a	b	b	a	a	a	b	b	b	-	b	b	b	a	b	b	a	b	b	b	a	a	a	b	a
1_63030071_16304	{1}	b	a	a	a	a	b	b	-	-	b	a	-	a	a	b	b	b	b	b	-	b	a	b	a	b	b	-	b	a	b	b	b	b	b	b	b	a	b	b	a	b	b	b	-	a	-	b	b
2_63030071_15723	{1}	-	-	a	-	a	b	b	a	-	b	a	-	a	-	b	b	b	b	b	a	b	a	b	a	b	b	a	a	b	b	b	b	b	b	b	b	a	b	b	-	b	b	b	a	a	a	b	a
2_62952565_275505	{0}	b	b	b	b	b	a	a	b	b	-	b	b	b	-	a	a	a	a	a	b	a	b	b	b	a	a	b	b	b	a	a	a	a	a	-	-	b	a	a	b	a	a	b	b	b	b	a	-
2_63030071_17710	{1}	a	b	a	b	a	-	b	a	a	-	-	a	a	a	b	b	b	b	b	a	b	a	b	a	b	b	a	a	a	b	b	b	b	b	b	b	-	b	-	a	b	b	a	-	a	a	b	a
2_63030071_16284	{1}	b	b	-	-	a	b	b	-	a	b	a	a	a	a	b	b	b	b	b	-	-	a	b	a	b	b	-	-	a	b	b	b	b	b	b	b	a	b	b	a	b	b	a	b	a	a	b	-
2_62521808_16707	{1}	-	-	a	a	b	b	b	a	b	b	a	a	-	a	b	b	b	b	b	a	b	a	b	a	b	b	a	b	a	b	b	b	b	b	b	b	a	b	b	-	-	b	a	-	a	a	a	-
1_62763853_21181	{1}	a	b	a	a	b	b	b	a	-	b	a	a	-	a	b	b	b	b	b	a	b	-	b	a	b	b	a	a	a	b	b	b	b	b	b	b	a	b	a	-	b	b	a	a	-	a	-	-
1_63195504_37607	{1}	a	-	a	b	b	b	b	b	a	b	a	a	a	a	b	b	b	b	b	a	b	a	-	a	b	b	a	a	a	b	b	b	-	b	b	b	a	b	-	a	b	b	a	a	a	a	a	a
2_62941178_9105	{1}	a	a	-	-	b	b	b	-	-	-	a	a	a	a	b	b	b	b	b	a	b	-	-	a	b	b	a	-	-	b	b	b	b	b	b	b	a	b	a	b	b	b	a	-	a	a	a	a
1_62959362_20117	{1}	a	a	-	-	b	b	b	a	a	b	-	a	b	a	b	b	b	b	b	b	b	a	b	a	b	b	-	-	a	b	b	b	b	b	b	b	a	b	a	a	b	b	-	a	a	a	a	a
2_63200292_12037	{0}	b	b	b	b	b	b	-	b	b	-	b	b	b	b	a	-	a	a	a	b	a	b	a	b	a	a	b	b	b	-	b	a	a	-	a	a	b	a	-	b	a	a	b	b	-	b	b	b
1_62845279_54933	{0}	b	b	b	b	a	b	a	b	b	a	b	b	a	b	-	a	a	a	b	b	-	-	a	b	a	a	b	b	b	-	a	a	a	a	a	-	b	a	b	b	a	a	b	b	b	b	b	b
2_60179551_16761	{0}	b	b	b	b	b	a	b	b	b	-	b	b	a	b	a	a	a	a	a	b	a	-	a	a	-	a	b	b	b	b	a	a	a	a	-	a	b	a	b	b	-	a	b	b	b	b	b	-
1_63176176_22468	{0}	b	b	b	b	a	-	a	b	b	-	b	b	-	b	-	a	a	-	a	b	a	-	-	a	a	-	b	a	b	-	-	a	a	a	a	a	b	a	b	b	a	-	b	b	b	b	b	b
1_63018198_72993	{1}	a	b	a	b	b	b	b	-	a	b	a	a	b	a	b	-	b	a	b	a	b	a	b	b	b	b	a	b	a	b	b	b	b	b	b	b	b	b	a	a	b	b	a	-	a	a	a	a
2_59859201_15861	{1}	a	a	a	b	b	b	b	-	a	-	a	a	b	a	b	b	b	-	b	a	b	a	b	b	b	-	a	b	a	b	b	b	b	b	-	b	a	b	a	a	b	b	b	-	a	a	a	a
2_62979122_3696	{0}	a	b	b	b	-	-	a	b	b	b	b	b	a	b	a	-	a	-	-	b	a	b	-	a	a	-	b	a	b	a	b	-	a	-	-	-	-	a	b	b	a	b	b	b	b	b	b	b
2_63180590_9416	{0}	-	b	b	b	-	a	-	b	b	b	b	b	a	b	a	a	-	b	a	b	b	b	a	a	-	a	b	b	b	a	b	-	b	a	a	-	a	-	b	b	-	b	b	a	b	b	b	b
1_58974239_18736	{0}	a	b	b	-	a	a	a	b	b	a	b	b	a	b	a	a	a	b	a	b	a	b	-	a	-	a	b	a	b	a	b	a	a	a	a	a	a	a	b	b	a	b	b	a	b	b	b	-
2_63004859_26418	{0}	a	b	b	-	-	b	a	b	b	-	b	b	a	b	b	a	a	b	a	b	a	b	a	a	b	-	b	-	b	a	b	-	b	a	a	a	a	a	-	b	a	-	b	a	b	b	b	-
2_62369077_19665	{0}	a	b	b	b	a	a	a	b	b	a	b	b	a	b	b	-	-	b	-	b	a	-	-	a	-	a	b	a	b	a	b	-	a	a	b	a	a	a	-	b	a	b	b	b	b	b	b	b
1_62673155_8780	{1}	b	a	a	b	b	b	b	a	a	b	a	-	b	a	a	b	b	a	b	-	b	a	b	b	b	b	a	b	a	b	a	b	b	b	-	b	b	b	a	b	b	a	b	b	a	a	a	a
1_62693702_17147	{0}	a	b	a	b	-	a	b	b	b	b	b	b	a	b	-	a	a	b	a	b	a	b	a	-	a	a	b	b	b	a	b	a	-	b	b	-	a	a	b	b	a	b	a	-	-	b	b	b
1_63227744_15419	{0}	-	b	a	b	-	a	b	b	b	-	b	b	-	b	b	a	a	b	a	b	a	b	a	a	a	a	b	a	b	a	b	a	a	b	b	a	a	b	b	b	a	b	b	a	a	b	b	-
2_62940577_79483	{0}	-	b	-	b	-	b	b	b	b	a	b	b	a	b	b	-	a	b	a	b	a	b	b	a	a	a	b	b	b	a	b	a	-	b	b	a	a	b	b	b	a	b	a	a	a	b	b	b
1_62940577_79526	{0}	b	b	a	b	a	-	b	b	b	a	b	b	a	-	b	-	a	b	a	b	a	b	a	a	a	a	b	a	b	a	b	a	a	b	b	a	a	a	-	b	a	b	a	a	a	b	b	b
3_63227065_99038	{0}	-	b	a	b	-	b	b	b	-	-	b	b	a	b	b	a	a	b	a	b	a	-	-	a	a	a	b	b	b	-	b	-	a	b	b	a	a	a	-	b	a	b	a	-	a	b	b	-
1_62639247_50283	{0}	a	b	a	b	a	a	b	b	b	a	b	-	a	b	b	a	-	b	a	b	a	b	a	a	a	a	b	b	b	a	b	-	a	b	b	a	a	a	b	b	a	b	b	a	a	b	b	-
1_63227809_1611099	{0}	a	b	a	b	a	-	b	b	-	-	b	a	a	b	b	a	b	b	a	b	a	b	b	a	a	a	b	b	b	a	b	a	b	b	b	-	a	b	b	b	-	b	b	-	a	b	b	b
2_63227809_1611136	{0}	a	b	-	b	a	a	b	b	b	-	b	a	a	b	b	a	b	b	a	b	a	b	a	a	-	a	b	b	b	a	b	a	a	b	b	-	a	a	b	b	a	b	b	a	a	b	-	b
2_63137315_28958	{1}	b	-	b	-	b	b	a	-	b	b	-	b	b	a	a	b	a	a	b	a	b	a	b	b	b	b	a	-	a	b	a	b	b	a	a	b	b	b	a	a	b	a	a	b	b	a	a	a
1_62639247_50271	{1}	b	a	b	-	b	b	-	a	-	b	a	b	-	a	a	b	a	-	b	a	-	a	b	b	b	b	a	a	a	b	-	b	b	b	-	b	b	b	-	-	b	-	a	b	b	-	a	a
1_63073555_5516	{0}	-	b	a	b	a	-	b	b	b	-	b	a	a	b	b	-	b	b	a	b	a	-	a	b	a	-	b	b	b	a	b	a	a	b	-	a	a	-	b	b	a	b	b	a	a	b	b	b
1_62307771_6025	{0}	a	b	b	b	a	a	-	b	b	-	b	a	a	b	b	a	b	b	-	b	a	b	a	b	a	a	b	b	b	-	b	-	a	b	a	b	a	a	b	b	a	b	b	b	a	b	b	b
2_63030012_13340	{1}	b	-	b	-	b	b	b	a	-	b	-	b	b	a	a	b	-	-	b	a	b	a	b	a	b	b	a	-	a	b	a	b	-	b	-	b	b	b	-	a	-	a	a	-	b	-	a	a
1_62994677_38929	{1}	b	a	b	b	b	b	b	a	a	b	a	b	b	a	-	b	a	a	b	a	b	a	b	a	b	b	-	a	a	b	a	b	b	a	b	b	b	b	-	a	b	b	a	a	b	a	a	a
1_62803200_50611	{0}	a	b	-	b	a	a	a	b	b	b	b	a	a	b	b	a	b	b	-	b	a	b	a	b	-	a	b	-	b	a	b	a	a	b	a	a	a	-	b	b	a	b	b	b	a	b	b	b
3_63206860_354366	{0}	a	b	a	-	a	a	b	b	b	-	a	a	a	b	b	a	b	b	b	b	a	-	-	b	a	a	b	-	b	-	b	a	a	b	a	-	a	a	b	b	-	b	b	b	-	b	b	b
2_62627308_38522	{0}	-	b	a	b	a	-	a	b	b	b	a	a	a	b	b	a	b	b	a	b	a	b	a	b	a	a	b	b	b	a	b	-	a	b	-	a	-	b	b	b	-	b	b	-	a	b	b	b
2_62602260_51477	{1}	b	a	-	-	b	b	b	b	a	-	b	b	b	a	a	b	a	a	b	a	-	a	b	a	b	b	a	a	a	b	-	b	b	a	b	-	b	b	-	a	b	a	a	a	b	a	a	b
2_63027113_65167	{1}	b	-	b	b	-	b	b	-	-	-	b	b	b	-	a	b	a	-	b	-	b	b	b	a	b	b	-	b	a	b	a	b	b	a	b	b	b	b	a	b	b	a	a	-	b	a	a	a
1_63206860_351968	{1}	b	a	b	-	b	b	b	-	a	-	b	b	-	a	-	b	a	a	b	a	b	a	b	a	b	b	-	b	a	b	a	b	b	a	b	b	b	b	a	-	-	b	a	-	b	a	-	-
1_62976126_37819	{0}	-	b	a	-	a	a	-	b	b	-	a	a	b	b	b	a	b	b	-	b	-	b	a	b	a	a	b	b	b	a	b	a	a	b	a	a	a	-	b	b	-	b	b	a	a	b	b	b
2_63012384_9558	{1}	b	-	b	-	b	b	b	a	a	-	b	b	a	a	a	-	a	a	b	a	b	b	b	-	b	b	b	a	a	b	-	b	b	a	b	b	b	b	a	-	b	b	-	b	b	a	b	a
1_62991126_65802	{1}	b	a	b	-	b	b	b	b	a	-	b	b	a	a	a	a	a	-	b	a	b	a	b	-	b	b	b	-	a	b	a	b	-	a	b	b	b	b	a	-	b	b	a	b	b	a	a	a
2_63065685_56106	{1}	b	a	-	-	-	-	b	a	a	-	b	b	a	a	a	a	a	a	b	a	b	a	-	a	b	b	b	a	a	b	a	b	b	a	b	b	b	b	b	a	b	a	a	b	-	-	a	b
1_62892947_6759	{1}	b	-	b	b	b	b	b	a	a	-	b	b	a	a	a	a	-	a	b	a	b	a	b	a	b	b	b	a	a	b	a	b	b	a	b	-	b	b	a	a	b	a	a	b	b	a	a	a
2_62892947_7355	{1}	b	a	b	-	b	b	b	a	a	a	b	b	a	b	a	a	a	a	b	-	b	a	-	b	b	b	b	a	a	b	a	b	b	a	b	b	b	b	a	a	b	a	a	b	b	-	a	a
1_63204162_17678	{1}	b	b	b	b	-	b	b	b	-	a	b	b	a	a	a	a	a	a	b	-	b	-	-	a	b	b	-	a	a	b	a	b	b	a	b	b	b	b	a	a	b	b	a	b	b	a	a	a
2_62639656_11879	{1}	b	b	b	-	b	b	b	b	-	-	b	b	a	a	-	a	a	a	b	a	-	a	-	a	b	b	b	a	a	b	a	b	b	a	b	b	b	b	a	b	b	b	-	b	b	a	a	-
2_60208902_3891	{1}	-	b	b	b	a	b	b	a	a	a	b	b	a	a	a	a	a	-	b	a	b	a	a	a	b	b	b	a	a	b	a	b	-	a	-	b	b	b	a	b	b	-	a	b	b	a	a	b
1_63099687_15542	{1}	a	b	b	-	a	b	b	a	a	a	b	b	a	a	a	a	a	a	b	a	b	a	a	a	b	b	b	b	a	b	a	b	-	a	b	b	-	b	a	b	b	-	a	b	b	a	a	a
2_61173524_3995	{0}	a	-	a	-	b	a	a	b	-	-	a	a	b	b	-	b	b	b	b	b	-	b	b	b	a	a	a	b	b	a	b	a	a	b	b	a	a	-	b	b	a	b	b	a	a	-	b	b
2_59415156_22042	{0}	a	b	b	-	b	a	a	b	b	b	a	-	b	b	b	b	b	b	a	b	a	-	b	b	a	b	a	-	b	-	b	a	a	b	-	a	a	a	b	b	-	b	b	a	-	b	b	b
2_63000874_49646	{0}	-	-	-	b	b	-	a	b	b	-	a	a	b	b	b	b	b	b	-	b	a	b	b	b	b	-	-	-	b	a	b	-	a	b	a	-	-	-	b	b	a	b	b	a	-	b	b	b
2_62955399_50879	{0}	-	-	b	b	b	-	a	b	b	b	a	a	b	b	b	b	b	b	a	b	b	b	b	b	a	b	a	-	b	-	b	a	a	-	a	a	a	a	b	b	-	b	b	a	a	b	b	b
3_62699552_199591	{1}	b	-	a	b	-	a	a	a	-	-	a	b	b	b	b	b	b	a	-	b	a	-	a	a	b	b	a	a	a	a	b	a	a	a	a	a	b	-	b	b	a	b	-	-	b	b	b	-
1_62643240_14820	{1}	b	a	a	b	-	a	a	a	a	b	-	b	b	b	b	b	b	a	a	b	a	-	a	a	b	b	a	a	a	a	-	a	a	a	a	-	b	a	a	a	a	a	a	a	b	b	b	a
2_62963698_29299	{0}	a	-	b	-	b	b	b	b	b	-	b	a	a	-	a	a	a	-	b	-	b	b	b	b	a	a	b	b	b	b	a	b	b	b	b	b	a	b	b	b	b	b	b	b	a	a	-	b
2_62601102_11549	{0}	-	b	b	-	b	b	b	b	b	-	b	a	a	a	b	-	a	-	b	a	b	b	b	b	a	b	b	b	b	b	a	b	b	b	b	b	a	b	b	b	b	b	b	b	-	a	a	-
2_63145507_24643	{0}	a	b	b	b	b	b	b	b	b	b	b	-	a	a	b	b	-	b	b	-	a	-	b	b	b	-	b	b	a	b	-	b	-	-	b	b	a	b	-	b	b	b	b	-	-	a	-	b
1_63145648_7756	{0}	a	a	b	-	b	b	b	b	b	-	a	b	a	a	b	b	a	b	b	a	b	b	b	b	b	a	b	b	b	a	a	b	b	b	a	b	a	b	b	b	b	b	b	b	b	a	b	a
1_63145648_7730	{0}	a	b	b	-	b	b	b	b	b	-	a	b	-	a	b	b	a	b	b	a	a	b	b	b	b	a	b	b	a	a	a	b	b	a	a	b	a	b	b	b	b	b	b	b	b	a	b	a
3_62947758_51594	{0}	b	a	b	-	b	b	b	b	b	-	a	-	a	a	-	b	-	-	b	a	-	a	b	b	b	a	b	b	a	-	a	b	b	a	a	b	a	b	b	-	b	b	-	b	-	a	-	-
1_63178301_170531	{0}	a	-	b	-	b	b	b	b	b	-	-	b	a	a	b	a	a	b	b	a	b	b	b	b	b	-	b	b	a	-	a	b	b	-	a	b	a	b	b	b	b	b	b	b	b	a	a	a
2_63079673_29051	{0}	a	a	b	-	b	b	b	b	b	b	a	b	a	a	-	a	a	-	b	a	a	a	b	b	b	a	b	b	-	a	a	b	-	a	a	-	a	b	b	b	b	b	b	b	b	a	a	a
1_63000050_57726	{0}	b	b	b	b	b	b	b	b	b	-	a	a	a	a	a	-	a	b	b	a	b	a	b	b	b	-	b	-	a	a	-	b	-	a	a	b	a	b	b	b	b	b	-	b	b	a	a	a
1_63000050_57861	{0}	a	-	b	-	-	b	b	b	b	-	a	-	a	a	a	b	a	-	b	a	a	a	b	b	b	a	b	b	a	-	a	-	-	b	a	b	a	b	b	b	b	b	b	b	b	a	a	a
2_62982132_128800	{0}	a	a	b	b	b	b	b	b	b	-	a	a	a	a	a	a	a	-	b	a	a	a	b	b	b	-	b	b	a	a	a	b	b	b	a	b	a	b	b	b	b	-	b	b	b	a	a	a
2_63114883_6419	{1}	b	b	a	-	b	a	a	b	a	-	b	b	b	b	-	b	b	a	-	b	b	b	-	a	a	b	a	b	b	b	b	a	a	b	b	-	b	a	a	-	a	a	a	a	a	b	-	b
1_62573939_20757	{0}	a	a	b	-	b	b	b	b	b	-	-	a	a	a	a	a	a	-	b	a	a	-	b	b	b	a	b	b	a	a	a	b	b	a	b	b	a	b	b	b	b	b	b	a	b	a	-	a
2_63154917_33378	{0}	a	a	b	-	b	b	b	b	b	-	a	a	-	-	-	-	a	b	b	a	a	-	a	b	b	a	b	-	a	a	a	b	b	a	a	b	b	b	b	b	b	a	b	-	b	a	a	a
1_63085443_79856	{0}	a	a	b	-	b	b	b	b	-	b	a	a	a	a	a	a	a	b	b	a	a	a	a	b	b	-	b	-	a	a	a	b	b	a	b	b	a	b	b	b	b	a	b	a	b	a	a	a
1_63204978_112351	{0}	a	a	b	-	b	b	b	b	b	-	b	a	a	a	a	a	a	b	b	a	b	a	-	b	b	a	b	-	a	a	a	b	-	a	a	b	a	b	b	b	b	a	b	-	b	-	a	a
2_62746970_6768	{0}	b	a	b	-	b	b	b	b	b	-	a	-	a	a	a	a	a	b	-	a	a	a	a	b	b	a	b	-	a	a	a	b	-	b	a	b	-	b	b	b	b	a	b	a	b	a	a	a
2_62789610_4096	{1}	b	-	-	b	a	a	-	a	-	b	b	b	b	b	-	b	b	a	b	b	b	b	b	a	a	b	a	-	b	b	b	-	a	b	b	-	b	a	a	-	-	b	a	b	a	b	b	-
1_63178666_34781	{0}	a	a	b	b	b	b	b	b	b	-	-	a	a	a	a	b	a	b	a	a	a	a	a	b	b	a	b	a	a	a	a	b	b	a	a	b	-	b	b	b	b	-	b	a	b	a	a	a
3_62976804_65243	{0}	b	b	a	b	b	b	b	b	-	-	b	b	a	a	b	b	a	-	a	b	a	-	-	b	b	b	b	-	-	a	a	-	b	a	a	b	a	b	b	b	b	-	b	a	-	a	a	-
2_63084762_41595	{0}	b	a	a	b	b	b	b	b	b	b	b	b	a	a	a	b	-	-	a	b	a	b	-	b	b	b	b	a	a	a	-	b	b	b	a	b	b	b	b	b	b	a	-	a	b	a	-	a
1_63060848_59337	{0}	b	a	a	b	b	b	b	b	b	b	b	b	a	a	a	b	a	b	a	b	a	b	a	b	b	b	b	a	a	a	a	b	b	a	a	b	-	b	b	b	b	a	b	a	b	a	a	a
2_59081404_44712	{1}	b	b	b	b	a	a	a	a	a	-	b	a	b	b	b	a	b	a	b	a	b	a	-	a	a	a	a	b	b	b	b	-	-	b	b	a	b	-	a	-	a	b	-	b	a	b	b	b
1_63017032_84316	{1}	b	b	b	-	-	a	a	a	a	b	a	a	b	b	-	a	b	a	b	-	b	a	b	a	a	b	-	b	b	b	b	a	a	b	b	-	b	-	a	a	a	b	a	b	a	b	b	b
1_62776441_40610	{1}	-	b	b	-	a	a	a	-	b	-	a	a	b	b	b	a	b	a	b	a	b	a	b	a	a	-	a	b	b	b	b	a	a	b	b	a	b	a	a	a	a	b	a	b	a	b	b	b
2_63202194_29469	{1}	-	b	b	-	a	a	a	-	-	-	-	a	b	b	b	a	b	b	b	a	b	a	b	a	a	a	b	b	b	b	b	a	a	b	b	-	b	-	a	-	-	b	-	b	-	b	b	b
1_58465441_6886	{1}	-	-	b	-	a	-	a	a	a	-	-	a	b	b	-	a	b	a	b	a	b	a	b	a	a	a	a	b	b	b	b	-	a	b	b	-	b	a	a	b	a	b	a	b	a	b	b	b
2_58465441_7467	{1}	a	b	b	-	a	a	a	-	-	-	a	-	b	b	-	b	b	a	b	a	b	a	b	-	a	a	a	b	b	b	b	a	a	b	-	a	b	-	a	a	a	-	a	b	-	b	b	b
1_63188023_39517	{1}	a	-	b	b	b	a	a	a	a	-	b	a	b	b	a	a	b	-	b	a	b	a	b	a	-	-	a	b	b	b	b	a	a	b	b	a	a	a	-	a	a	b	a	b	b	b	b	b
2_62952759_17221	{0}	b	b	a	b	b	b	b	b	b	-	b	b	a	a	b	b	-	-	-	-	a	-	b	b	b	b	b	a	a	a	-	b	-	a	-	b	b	b	b	b	b	a	b	-	a	-	a	a
1_63060960_7139	{0}	b	b	a	b	b	b	b	b	b	b	b	b	a	a	b	a	a	b	b	b	a	b	b	b	b	b	b	-	a	a	a	b	b	a	a	b	b	b	b	b	b	-	b	a	a	a	a	a
2_63010052_36068	{0}	b	-	-	-	b	b	b	b	b	-	b	b	a	a	b	a	a	b	b	b	a	-	b	b	b	b	b	a	a	a	a	b	b	a	a	b	b	b	-	b	b	a	b	a	-	a	a	a
2_62510340_79355	{0}	b	-	a	-	-	b	b	b	b	-	b	b	a	-	b	a	b	b	b	b	a	b	b	b	b	b	b	-	a	a	a	b	b	a	-	b	b	b	b	b	b	a	b	a	-	a	b	a
2_62873698_119637	{1}	-	-	b	b	b	a	a	-	a	-	a	a	b	b	a	b	-	a	-	a	b	a	-	a	a	a	a	b	a	b	b	a	a	b	b	-	-	-	a	a	a	-	-	b	b	b	b	b
1_63206566_242981	{1}	a	a	b	-	b	a	a	a	a	-	b	a	b	b	a	b	a	a	a	a	b	a	a	a	a	a	a	b	b	b	b	a	-	b	b	a	a	a	a	-	a	b	a	b	b	b	b	b
1_63206566_243049	{0}	b	b	-	b	-	b	b	b	b	b	b	b	a	a	b	a	b	b	b	b	a	-	b	b	b	b	b	a	a	a	a	b	-	a	a	b	b	b	b	b	b	a	b	a	a	a	b	a
1_63227500_198579	{1}	a	a	b	-	b	-	a	a	a	-	a	a	b	b	-	b	a	a	a	a	b	b	-	a	-	a	a	b	b	b	b	b	a	b	b	a	a	a	a	a	a	-	a	b	b	b	a	-
2_63228506_1168977	{0}	b	b	a	-	-	b	b	b	-	b	b	b	a	a	b	a	b	b	b	b	a	-	b	b	b	b	b	a	b	a	a	b	b	-	a	b	b	b	b	b	b	a	b	a	-	a	b	a
2_63084144_68247	{1}	-	-	a	-	b	b	a	a	a	a	b	a	b	b	-	b	-	a	b	a	b	-	a	a	a	a	a	-	-	b	b	a	a	b	b	a	b	a	-	-	a	b	b	b	b	b	a	b
1_63146446_5710	{1}	a	a	a	b	b	b	a	a	a	b	b	a	b	b	a	b	-	a	-	b	b	-	a	a	a	-	a	a	a	b	b	-	a	b	-	-	-	a	-	-	a	b	b	b	b	b	a	b
1_62986117_25963	{1}	a	-	a	-	b	a	a	a	-	-	b	-	a	b	a	b	a	b	a	b	b	b	b	a	a	a	a	b	a	b	-	-	a	b	b	b	a	-	a	-	a	b	b	b	b	b	a	b
1_63105537_18495	{0}	b	b	b	b	a	b	b	b	b	b	a	b	a	-	b	a	b	b	b	a	a	-	b	b	b	b	b	b	b	a	a	b	-	b	a	a	b	b	b	b	b	a	a	-	-	-	b	-
1_63038588_26180	{0}	b	-	b	b	a	b	b	b	-	b	a	b	a	a	b	a	b	b	b	a	b	b	b	b	-	b	b	b	b	-	a	b	-	a	a	a	b	b	b	b	b	a	a	a	a	a	b	a
2_63198334_57504	{0}	b	b	b	b	a	b	b	b	b	b	b	b	a	-	b	a	b	-	b	b	a	b	b	b	b	b	b	b	b	-	-	b	-	a	a	a	b	b	b	b	b	a	a	-	a	-	b	-
2_63105537_17973	{0}	b	-	b	b	a	b	b	b	b	-	a	b	a	a	b	a	b	-	b	a	a	b	b	b	b	b	b	b	b	a	a	b	b	a	a	a	b	b	b	b	b	a	a	a	a	a	-	b
2_63084144_68469	{0}	b	b	b	b	a	b	b	b	b	-	a	b	a	-	b	-	b	-	b	b	-	b	b	b	b	b	b	b	b	a	a	b	b	a	-	b	b	b	b	b	b	a	a	a	-	a	b	b
1_41450342_887	{0}	b	b	b	b	a	b	b	b	b	-	a	b	b	a	b	b	b	a	b	b	b	b	b	b	b	b	b	b	b	-	a	b	b	a	a	-	b	b	b	b	b	a	a	b	a	b	b	a
1_63001908_15910	{0}	b	b	b	b	a	b	b	b	b	-	b	b	b	a	b	a	b	a	b	b	b	-	b	a	b	a	b	-	b	b	a	b	b	b	a	b	b	b	b	b	b	a	a	b	-	b	b	a
2_63028745_5573	{0}	b	b	b	b	a	b	b	b	b	a	a	b	b	a	b	a	b	-	b	b	b	b	-	a	b	a	b	b	b	b	-	b	-	a	a	-	b	b	b	b	b	a	a	b	a	b	b	a
1_60673909_43453	{0}	b	b	b	b	a	b	b	b	b	b	a	b	b	a	-	a	b	a	b	b	b	a	b	-	b	a	b	b	b	a	a	b	b	a	a	a	b	b	b	b	b	a	a	b	a	b	b	-
2_62420002_14630	{0}	b	-	b	b	-	b	b	b	b	-	-	b	-	-	b	a	b	a	b	b	b	a	b	-	b	b	b	b	b	-	a	b	b	-	a	a	b	b	b	b	b	-	a	b	a	b	b	b
2_63194200_42807	{0}	b	-	b	b	a	b	b	b	b	-	-	b	b	a	b	-	b	-	b	b	b	a	b	a	b	a	b	b	b	-	-	b	b	a	a	-	b	b	b	b	b	a	a	b	-	b	b	b
1_62963910_33236	{0}	b	b	b	b	a	b	b	b	b	-	a	b	b	a	-	a	b	a	b	b	b	a	b	a	b	-	b	b	b	a	a	b	b	a	-	a	b	b	b	b	b	a	a	b	a	-	-	a
2_62522001_3296	{0}	b	b	b	b	-	b	b	b	b	a	a	b	b	a	b	a	b	-	b	b	-	-	b	a	b	a	b	b	-	-	a	b	b	a	-	a	b	b	-	b	b	b	a	b	a	b	b	a
2_62712964_13514	{0}	b	b	b	-	-	b	b	b	b	b	a	b	b	a	-	b	a	-	b	b	b	b	b	a	b	a	b	b	-	a	a	b	b	a	a	-	b	b	b	b	b	a	a	b	a	b	b	a
1_63085189_31187	{0}	b	b	b	b	a	b	b	b	b	-	a	b	b	a	b	b	a	a	b	b	b	a	b	a	b	a	b	b	a	a	a	b	b	a	a	a	b	b	b	b	b	a	a	b	b	b	b	a
2_63050301_10348	{0}	b	b	b	b	a	b	b	b	b	-	b	b	b	a	-	b	a	a	b	b	b	a	b	a	b	a	b	b	a	a	b	b	b	-	a	a	b	b	b	b	b	a	a	b	a	b	b	a
2_63035785_15561	{1}	a	a	a	-	b	-	a	a	-	-	b	a	a	b	a	a	b	-	a	-	-	b	-	b	a	b	b	-	b	b	b	a	a	b	b	b	-	a	-	-	a	b	b	-	b	a	a	-
2_63109620_64391	{0}	-	b	b	b	-	a	b	b	b	b	a	a	a	-	b	b	b	b	b	b	a	b	b	-	b	a	a	b	b	b	a	b	a	a	b	a	b	b	a	-	-	a	-	b	b	b	b	b
1_63018645_98302	{0}	a	b	b	-	-	a	b	b	b	b	a	a	a	a	b	b	b	b	b	b	a	a	b	-	b	a	a	b	b	b	-	b	a	-	b	-	a	b	-	a	a	a	b	b	b	b	b	b
3_63051465_102563	{0}	a	b	b	-	a	b	b	b	b	b	a	b	a	a	b	b	b	b	-	b	-	b	-	a	b	-	a	-	b	b	a	b	a	a	b	a	a	b	a	-	a	-	b	b	b	b	b	b
2_63054192_2128	{0}	-	-	b	b	-	a	b	b	b	b	a	-	a	a	b	b	b	b	a	b	a	a	b	-	b	a	a	b	b	b	a	b	a	a	a	a	a	b	b	-	a	-	b	b	b	b	b	b
2_63215141_36604	{0}	a	b	b	-	a	b	b	b	b	-	-	a	a	a	b	b	b	b	a	b	a	a	-	-	b	a	-	b	b	b	-	b	a	a	a	a	a	b	b	b	a	-	-	b	b	b	b	b
1_63051465_102332	{0}	b	b	b	b	a	-	b	b	b	-	a	a	a	-	b	b	b	b	a	b	a	-	b	a	b	a	a	b	b	b	-	b	a	a	-	a	a	b	a	a	a	a	b	b	b	b	b	b
1_63215141_36662	{0}	a	b	b	-	a	a	b	b	b	b	a	b	a	a	b	b	b	b	a	b	-	a	-	a	b	a	b	b	b	b	a	b	a	a	a	a	-	b	a	b	a	a	b	b	b	b	b	b
1_63018645_96042	{0}	-	b	b	b	a	a	b	b	b	b	a	a	a	a	b	b	b	b	-	b	a	a	b	a	b	a	a	b	b	b	a	b	a	a	a	a	a	b	a	-	a	-	b	b	b	b	b	b
3_59328504_13732	{0}	-	b	b	-	-	a	b	b	-	-	-	a	a	-	b	b	b	b	a	b	a	b	-	a	b	-	a	b	b	b	a	b	-	a	-	a	a	b	a	-	a	-	b	b	b	b	b	-
2_63109620_66080	{0}	a	b	b	-	a	b	b	b	b	b	a	a	a	a	b	b	b	b	a	b	a	a	-	a	b	a	-	b	b	b	a	b	a	a	a	a	a	-	a	a	a	a	b	b	b	b	b	b
1_62996787_11415	{0}	b	b	b	b	a	a	b	b	b	b	-	a	-	a	b	b	b	b	a	b	a	a	b	a	b	b	a	b	b	b	a	b	-	a	a	-	-	b	a	a	a	-	b	b	b	b	b	b
1_63088573_43049	{0}	a	b	b	b	a	b	b	b	b	b	a	a	a	-	-	b	b	-	-	b	a	a	b	a	b	b	a	b	b	b	a	-	a	-	a	a	b	b	a	a	a	a	b	b	b	b	b	b
2_63049684_31688	{0}	a	b	b	-	a	b	b	b	b	b	a	a	a	-	-	b	b	b	b	b	a	a	b	-	b	b	a	b	b	b	a	a	a	b	a	a	b	a	a	a	a	-	b	b	b	b	b	b
2_63008889_7487	{0}	b	a	b	-	-	-	-	b	-	b	a	a	a	-	b	b	-	b	a	b	b	-	b	a	b	b	a	b	b	b	a	a	b	b	-	a	b	a	-	b	-	a	b	b	b	b	b	b
2_62550259_5521	{0}	b	a	b	-	a	-	a	b	b	b	a	-	-	a	b	b	b	b	-	b	b	b	-	a	b	b	a	b	b	b	-	a	a	-	-	-	b	b	a	a	-	a	b	b	b	b	b	b
2_62768723_12114	{0}	b	b	b	-	-	a	a	b	a	b	a	a	a	a	b	b	b	-	a	b	a	a	-	a	-	b	a	b	b	b	a	a	a	-	-	a	b	b	-	a	-	a	b	b	b	b	b	b
2_62864947_21703	{0}	a	b	b	b	a	a	-	b	-	b	a	a	a	a	a	b	b	b	a	b	a	a	b	a	a	b	a	b	-	b	a	a	-	-	b	a	b	a	a	a	a	-	b	b	b	b	b	b
2_62864947_21570	{0}	a	a	b	b	a	b	-	b	a	b	b	a	a	a	b	b	b	b	-	b	a	a	-	a	a	b	a	b	b	b	a	a	-	-	-	a	b	a	a	b	-	-	b	b	b	b	b	b
1_62991842_32340	{0}	a	a	b	b	a	a	a	b	-	-	a	a	a	-	b	b	a	b	a	b	a	a	-	a	a	b	a	-	b	b	a	a	b	a	a	a	-	a	a	-	a	a	b	b	b	-	b	b
3_63009905_8692	{0}	a	a	b	-	-	-	a	-	-	b	-	a	a	a	a	b	b	-	a	b	a	a	-	a	a	-	a	b	b	-	a	a	a	a	a	a	b	a	a	-	a	-	b	b	b	b	b	b
1_62982310_46242	{0}	-	-	b	-	a	-	a	b	-	b	a	a	a	a	a	b	b	-	a	b	a	a	-	a	a	b	a	b	b	b	a	-	-	a	b	-	b	a	a	b	a	a	b	b	b	b	b	b
1_62991842_34227	{0}	a	a	b	b	a	-	-	b	a	b	b	a	a	a	-	b	-	-	a	b	a	b	-	a	a	b	a	-	b	b	a	a	a	-	-	a	b	a	a	a	a	a	-	b	b	b	b	b
1_63192277_56894	{0}	a	a	b	-	a	b	a	b	b	b	a	-	a	a	a	a	b	b	a	b	a	a	-	a	a	b	a	b	b	b	a	a	a	a	a	b	-	a	a	b	-	a	b	b	b	b	b	b
1_63177246_10095	{0}	b	a	b	b	-	b	a	b	b	b	a	a	a	a	a	a	a	b	a	b	a	b	a	a	a	b	-	b	b	b	a	a	a	a	a	b	b	a	a	b	a	-	b	b	b	b	b	b
1_63095036_62255	{0}	-	a	b	-	a	b	a	b	b	-	a	a	-	a	-	a	a	b	a	b	a	b	a	a	a	-	a	b	b	b	-	a	a	a	a	b	b	-	a	b	b	a	b	b	b	b	a	b
1_62768540_22772	{0}	a	-	b	b	a	b	-	b	b	b	-	a	a	a	a	a	a	-	a	b	-	a	b	a	a	b	a	b	b	b	a	-	a	a	a	b	b	a	a	b	a	a	b	b	b	b	a	b
1_63173584_78443	{0}	a	a	b	b	a	b	a	b	a	-	a	a	a	a	a	b	a	b	-	b	a	a	a	a	a	b	a	b	b	b	a	a	-	a	a	b	b	a	-	b	a	a	b	b	b	b	a	b
1_62834835_1897	{1}	b	b	a	b	b	-	b	a	b	-	b	b	b	b	b	b	b	b	-	-	b	b	b	b	b	a	b	a	a	-	b	b	b	b	b	b	a	b	b	a	b	b	a	-	a	a	b	a
2_62695921_10734	{1}	b	b	a	b	b	a	b	a	b	-	b	b	b	b	b	b	b	a	b	-	b	-	b	b	b	a	b	a	a	a	b	b	b	b	-	a	a	b	-	-	b	b	a	a	a	a	-	a
1_63095036_23296	{1}	b	b	-	b	b	b	b	a	b	-	b	b	b	b	b	b	b	a	b	a	b	-	b	b	b	a	b	a	a	a	b	b	b	b	b	a	a	b	b	a	b	b	a	a	a	a	b	b
1_62820810_43499	{1}	b	b	a	b	b	a	b	a	b	-	b	b	b	b	-	b	b	b	b	a	b	b	b	b	b	a	b	a	a	a	b	b	b	-	b	a	a	b	-	b	b	-	a	a	a	a	b	-
2_62982583_20258	{1}	b	b	-	b	b	-	b	a	b	a	b	b	b	b	b	b	b	a	b	b	-	b	b	b	b	-	b	a	a	a	b	b	b	b	b	b	-	b	b	b	b	b	-	b	-	a	-	a
1_62948732_135762	{1}	b	b	a	b	b	a	b	-	b	-	b	b	b	b	b	b	b	a	b	a	b	b	b	b	b	a	b	-	a	a	b	b	b	b	b	a	b	b	b	-	b	b	b	a	a	a	b	b
3_63117497_6619	{1}	b	b	a	b	b	-	b	a	b	b	b	b	b	-	b	b	b	a	b	-	b	-	b	b	b	a	b	-	a	-	b	b	a	-	b	a	b	b	b	-	b	b	b	a	-	a	b	a
2_63112983_31464	{1}	b	b	b	b	b	-	b	a	b	-	b	b	b	a	a	b	b	a	b	b	b	a	b	b	b	a	b	b	a	a	a	b	a	a	b	b	b	b	b	-	b	b	b	-	b	a	b	b
1_62844038_4425	{1}	b	b	b	b	b	b	b	a	b	b	b	-	b	a	a	b	b	a	b	b	b	b	b	b	b	a	b	b	-	a	a	b	a	b	b	a	b	b	b	-	b	b	b	-	b	a	b	b
2_62817108_5639	{1}	b	-	b	b	b	a	-	b	b	b	b	-	b	a	b	b	b	a	b	b	b	a	b	b	b	a	b	-	a	-	a	b	-	a	b	a	b	b	b	-	b	b	b	-	b	a	b	b
2_63006665_175199	{1}	b	b	b	b	b	a	b	b	b	b	b	a	b	a	a	b	b	a	b	b	-	-	b	b	b	a	b	b	a	a	a	-	a	a	b	-	b	b	b	b	-	b	b	-	b	a	b	b
1_62817108_1179	{1}	b	b	b	b	b	-	b	a	-	b	b	a	b	a	a	b	b	a	b	b	-	-	b	b	b	a	b	b	a	a	a	b	a	a	b	a	b	b	b	a	b	b	b	a	b	a	-	b
1_63227755_351216	{0}	-	-	b	-	a	b	-	b	-	-	a	b	a	b	b	-	a	b	a	b	-	b	b	a	a	b	a	-	b	b	b	-	b	b	-	b	a	a	a	b	a	-	-	b	a	b	a	b
1_63148491_28439	{0}	-	a	a	-	a	b	a	b	a	-	a	b	a	b	b	a	a	b	b	a	a	b	b	a	a	b	a	a	-	b	b	b	b	b	-	b	b	a	b	b	a	b	a	b	a	b	a	a
1_63148491_10834	{0}	a	a	a	b	a	b	a	b	-	-	a	b	a	b	b	-	a	b	a	a	a	b	b	a	a	b	-	-	b	b	b	-	-	b	a	b	a	a	b	b	a	b	a	b	a	b	a	a
1_62948283_202204	{0}	a	a	a	-	a	b	b	b	-	a	a	b	a	b	b	b	a	-	a	a	a	-	-	a	a	b	a	-	b	b	b	a	b	b	a	b	a	a	a	b	a	b	a	b	a	b	a	a
1_63206839_127011	{0}	-	-	a	-	a	b	b	b	a	a	a	b	a	b	b	b	a	b	a	b	a	-	a	a	a	b	b	b	b	b	b	a	b	b	a	b	a	a	b	b	b	a	b	b	a	b	b	a
2_63189107_55935	{0}	a	a	a	b	a	b	b	b	a	b	a	b	a	b	b	b	a	a	-	b	a	-	a	a	a	b	b	b	-	b	b	b	b	b	-	b	a	a	b	b	b	b	a	b	a	b	-	a
2_62309654_4293	{0}	-	a	a	-	a	b	b	b	a	-	-	b	a	b	b	b	a	a	-	b	a	b	a	-	a	b	b	a	b	b	b	a	b	b	a	b	a	a	b	b	b	a	a	b	a	b	a	a
1_63150517_4135	{0}	a	-	-	a	-	a	b	b	-	-	a	b	a	b	b	b	-	a	a	b	a	-	b	a	a	b	b	a	b	b	b	a	b	b	a	b	a	a	b	b	b	-	a	b	b	b	a	-
2_63195682_53436	{0}	a	a	-	-	a	a	b	b	-	a	-	b	a	b	-	b	-	a	-	b	-	b	b	a	a	b	b	-	b	b	b	a	-	b	a	b	b	-	b	b	b	-	a	b	a	b	-	a
2_63227821_1204641	{0}	a	a	a	-	-	-	b	b	a	-	a	b	a	b	b	b	-	a	-	b	a	b	-	a	a	b	b	a	-	b	b	a	b	b	a	b	a	a	-	b	b	a	-	b	a	b	a	-
2_62837114_22522	{0}	a	-	a	b	a	-	b	b	a	b	a	b	a	b	b	b	-	a	b	b	a	-	b	a	a	b	b	-	b	-	b	a	b	b	a	-	b	-	b	b	b	-	a	b	a	b	b	a
1_62837114_22737	{0}	a	a	a	-	a	-	b	b	a	a	a	b	a	b	b	-	a	a	a	b	-	-	b	a	-	b	b	b	-	b	a	a	b	b	a	b	b	a	b	b	b	a	a	b	a	b	b	a
1_63199641_14311	{1}	b	b	b	b	b	b	a	-	b	b	b	a	b	a	a	a	b	b	b	-	b	b	a	b	b	a	a	-	b	-	a	b	-	a	b	a	b	b	a	b	a	b	b	-	b	a	a	b
1_62522619_4739	{0}	a	-	a	b	b	-	b	b	-	a	a	b	a	b	a	b	a	a	b	b	a	-	b	a	a	b	b	-	-	b	a	-	-	b	b	b	b	-	-	b	b	a	b	b	a	a	b	b
2_62950182_113630	{0}	-	a	a	b	b	a	b	b	a	a	a	b	a	b	b	b	a	b	b	b	a	b	b	a	a	b	b	a	a	b	a	a	b	b	b	b	b	a	b	b	b	a	b	b	-	-	b	a
1_63020010_2235	{0}	a	a	a	-	b	a	b	b	-	b	a	b	a	b	a	b	a	a	b	b	a	b	b	a	a	b	b	a	a	b	a	a	b	b	b	b	b	a	b	b	-	a	b	b	a	a	-	b
2_63227806_1732500	{1}	b	b	b	b	-	b	-	a	b	-	b	a	b	a	b	a	b	b	-	a	b	a	-	b	b	b	a	b	b	a	b	b	a	-	-	-	-	b	a	-	a	b	-	b	b	b	a	-
1_62587531_14304	{1}	b	b	b	b	-	b	a	a	b	b	b	a	b	a	b	-	b	b	-	a	b	a	a	b	b	a	a	b	b	b	b	b	-	-	a	a	a	b	a	a	a	b	a	a	b	b	-	b
2_63171429_21552	{1}	b	b	b	b	-	b	a	-	b	b	b	a	b	a	b	-	b	b	-	a	b	b	b	b	b	a	a	b	b	a	b	b	-	a	a	a	a	b	a	-	-	-	a	a	-	-	a	b
1_63201218_6909	{1}	b	b	b	b	-	b	a	a	b	b	b	a	b	a	b	a	b	-	-	-	b	b	a	b	b	a	a	b	b	a	b	b	a	b	a	-	a	b	-	a	-	-	a	-	b	b	a	b
1_62558513_19685	{1}	b	b	b	b	a	b	a	a	b	b	b	a	b	a	b	a	b	b	a	b	b	a	a	b	b	a	a	-	b	-	b	b	a	a	a	a	a	b	a	a	-	b	a	a	b	b	a	-
2_62952679_584739	{1}	b	b	b	b	a	b	-	a	b	b	b	a	b	a	b	-	b	b	a	a	b	b	a	b	b	a	a	b	b	-	b	b	a	a	a	b	a	b	a	a	a	b	a	a	b	b	a	b
1_63116062_62541	{1}	b	b	b	-	a	b	a	-	b	b	b	a	b	a	b	a	b	b	a	-	b	b	b	b	b	-	-	b	b	a	b	b	a	a	a	-	-	b	a	b	a	b	a	a	b	b	a	-
3_63031957_28576	{1}	b	b	b	-	a	b	-	-	b	-	b	-	b	-	b	a	b	b	a	b	b	b	-	b	b	-	-	b	b	a	b	b	a	a	-	a	a	b	b	a	-	b	-	b	-	b	-	-
3_63041885_19156	{1}	b	b	b	-	a	b	a	a	b	b	b	b	-	a	b	a	b	b	b	-	b	b	b	b	b	a	-	-	b	a	b	b	a	a	a	-	-	b	-	-	a	b	-	-	b	-	a	b
1_63204572_11278	{1}	a	b	b	b	-	b	a	a	b	b	b	a	b	-	b	a	b	b	a	-	b	b	a	b	b	a	a	b	b	a	b	b	a	a	-	-	a	b	-	a	-	b	-	a	b	b	a	-
1_63183416_14850	{1}	a	b	b	b	a	b	a	a	b	b	b	a	-	a	b	a	b	b	b	a	b	b	a	b	b	a	a	b	b	a	b	b	a	a	a	a	a	b	a	b	b	b	a	a	b	b	a	b
3_63137761_6111	{1}	a	b	b	-	b	b	a	a	b	b	b	a	-	a	b	a	b	b	a	b	b	b	a	b	b	a	a	b	b	a	b	b	-	-	a	a	a	b	b	-	-	-	a	a	b	b	a	-
2_63201993_25152	{1}	a	b	b	b	a	b	b	a	b	-	b	a	a	a	b	a	b	b	-	b	b	b	a	b	b	b	b	b	b	b	b	b	a	b	a	a	a	b	a	b	a	b	a	a	b	b	b	b
1_63150136_121340	{1}	a	b	b	-	a	b	b	a	b	b	b	a	a	a	b	a	b	-	a	b	b	b	-	b	b	b	a	b	b	b	b	b	a	a	a	a	a	b	b	a	-	b	-	a	b	b	b	b
2_60237925_7710	{1}	-	b	b	b	-	b	b	a	b	b	b	a	a	a	b	a	b	b	a	b	b	b	a	b	b	b	a	-	b	b	b	b	a	a	a	a	a	b	a	b	a	b	a	a	b	b	b	b
1_62963971_11200	{1}	a	b	b	b	a	b	b	a	b	-	b	a	a	a	b	-	b	b	a	b	b	b	-	b	b	b	a	b	b	b	b	b	a	b	a	a	a	b	a	a	a	b	a	a	b	b	-	b
1_62775505_54610	{0}	b	b	a	-	b	a	a	b	a	a	a	b	b	b	a	b	a	a	b	a	a	a	b	a	a	a	b	a	a	a	a	a	b	b	b	b	b	a	b	b	b	a	b	-	a	a	-	a
1_62511643_12882	{0}	b	a	a	-	b	a	a	b	a	-	a	b	b	b	-	b	a	a	b	-	a	b	b	-	-	a	b	b	a	a	a	a	b	b	b	b	b	a	b	b	-	a	b	b	b	-	a	a
2_62966632_23148	{0}	b	a	a	-	b	-	a	b	a	b	a	-	b	b	b	b	a	a	b	a	a	a	b	a	a	a	b	a	a	a	a	a	b	b	b	b	b	-	b	b	b	a	b	b	a	a	a	-
2_62966632_23175	{0}	b	b	a	-	b	a	-	b	a	b	a	b	b	b	b	b	a	a	b	a	-	b	b	a	b	a	b	b	a	a	a	b	b	b	b	b	b	-	-	b	b	a	b	b	a	a	a	a
3_62991426_59910	{0}	b	-	b	b	b	b	-	b	b	b	b	b	b	b	b	b	b	b	b	-	b	-	b	b	b	-	b	a	b	b	b	b	b	b	a	b	b	b	b	b	b	b	b	b	-	b	b	b
2_63204363_38091	{0}	a	a	b	-	b	b	a	b	b	b	b	b	b	b	a	b	b	b	a	b	b	b	a	b	a	-	b	a	b	b	b	b	b	b	a	-	a	b	-	-	b	b	-	b	a	b	b	b
2_63204363_38134	{0}	a	a	a	-	b	b	a	b	b	b	b	b	b	b	a	b	b	b	b	a	b	a	a	b	a	a	b	a	b	b	b	b	b	b	a	-	a	b	b	b	b	b	-	b	-	b	b	b
1_63019489_32557	{0}	b	a	-	b	b	b	a	b	b	a	b	b	b	b	a	b	b	-	a	-	b	b	b	b	a	a	b	b	b	b	-	b	b	b	a	b	a	b	b	-	a	b	b	b	a	a	b	b
1_63204363_38334	{0}	a	a	a	b	b	b	a	b	b	-	b	b	b	b	a	b	b	b	-	a	b	b	-	b	a	a	b	a	b	b	b	b	b	a	a	b	a	b	b	a	b	a	b	b	a	b	b	b
1_62978590_9788	{0}	b	a	a	b	b	b	a	b	b	-	b	b	b	b	a	b	b	b	a	a	b	b	a	b	a	a	b	a	b	b	b	b	b	a	a	b	a	b	b	a	b	b	b	b	-	b	-	b
1_63204363_38365	{0}	b	a	a	b	b	b	a	b	b	-	b	b	b	b	a	-	b	b	-	a	b	b	-	b	a	a	b	b	b	b	b	b	b	a	a	b	b	b	b	b	-	-	b	b	a	b	b	b
2_62896573_31719	{0}	a	a	a	b	b	b	a	b	b	b	b	b	b	b	b	b	b	b	a	a	b	a	b	b	a	-	b	b	b	b	b	b	b	a	a	b	-	b	b	-	-	b	b	b	-	a	b	b
3_63204363_37599	{0}	a	-	b	b	b	b	-	b	b	-	b	b	b	b	b	b	b	b	-	a	-	a	-	b	a	a	b	-	b	b	b	b	b	a	a	b	a	b	-	-	a	a	b	b	a	b	b	b
1_63142771_33781	{0}	a	-	a	-	b	b	-	b	b	-	b	b	b	b	b	b	b	b	a	a	b	a	a	b	-	a	b	a	b	b	b	b	b	b	a	b	a	b	b	a	-	a	b	b	a	-	b	b
2_62896573_31888	{0}	b	-	a	-	b	b	a	b	b	-	b	b	b	b	b	b	b	-	a	-	b	a	a	b	a	a	b	-	b	b	b	b	b	a	-	b	-	b	b	-	a	b	b	b	-	a	b	b
1_63183348_29479	{0}	a	a	a	b	b	b	a	b	b	-	b	b	b	b	b	b	b	b	a	a	b	a	a	b	a	-	b	b	b	b	b	b	b	a	a	b	a	b	b	b	a	a	-	b	a	a	b	b
1_63019735_78285	{0}	-	a	a	-	b	b	a	-	b	a	b	b	b	b	a	b	b	-	a	a	b	a	a	b	a	a	b	a	b	b	b	b	b	a	a	b	a	b	b	b	a	a	-	b	a	a	b	b
2_62645990_19827	{0}	a	-	a	b	b	b	-	-	a	-	b	b	b	b	a	b	b	-	b	a	b	b	a	b	a	a	b	a	b	b	b	b	b	a	a	b	-	b	-	b	a	a	a	b	a	a	b	b
1_62645563_11827	{0}	-	a	-	b	b	b	a	b	a	a	b	b	b	b	a	b	b	-	a	b	b	b	a	b	a	a	b	a	b	b	b	-	b	a	a	b	a	b	b	a	a	a	a	b	a	a	b	-
1_63204330_141132	{1}	b	b	b	b	a	a	b	b	b	b	a	-	a	a	b	a	a	a	b	b	a	b	b	a	b	b	a	b	a	a	a	a	-	b	b	a	b	a	a	b	b	b	b	a	b	b	a	a
2_62628278_4544	{0}	b	a	-	-	b	a	b	b	a	-	b	b	b	b	a	a	b	b	-	a	b	a	-	a	-	b	b	-	b	b	b	-	b	a	a	b	-	b	b	a	-	a	a	b	-	a	b	b
1_62673062_16044	{1}	b	b	b	a	b	b	b	b	b	b	a	a	a	a	-	b	a	a	b	b	b	b	b	b	b	b	a	-	a	a	a	b	a	b	b	a	b	a	-	b	b	b	b	-	b	b	a	a
3_63041078_23441	{1}	a	-	b	-	a	b	b	b	b	-	b	a	a	a	-	b	a	-	b	b	b	b	b	b	b	b	a	b	a	a	a	b	-	b	-	a	b	a	-	b	b	b	b	a	-	b	a	a
1_62991852_6122	{1}	a	b	b	-	a	b	b	b	b	-	a	-	a	a	b	b	a	a	b	-	b	-	b	b	b	b	a	b	a	a	-	b	a	b	b	a	b	a	a	b	b	b	b	a	b	b	a	a
1_62963512_113557	{0}	b	a	a	b	b	a	a	-	-	b	-	b	-	b	-	a	b	b	-	b	-	a	a	a	a	a	b	a	b	b	b	-	b	a	a	b	a	b	b	a	a	a	a	b	a	a	b	b
1_62992209_11490	{0}	b	a	-	-	b	-	a	a	-	b	-	b	a	b	a	a	b	b	-	b	b	a	-	a	b	a	b	a	b	b	b	a	b	a	b	b	a	a	b	a	a	a	a	b	a	a	b	b
2_62951757_435344	{0}	-	a	a	b	b	a	b	-	a	-	a	b	a	b	a	-	b	b	a	b	a	-	-	-	b	a	b	b	b	b	b	a	b	b	-	b	a	a	b	a	a	a	a	b	-	a	b	b
2_62708108_44889	{0}	b	a	a	b	b	-	-	-	b	b	-	b	a	b	-	-	b	b	-	b	b	a	a	a	b	a	-	-	b	b	b	a	b	b	a	b	b	a	b	a	a	a	a	b	-	a	b	b
1_59226537_22614	{0}	b	a	a	b	b	-	-	a	a	b	-	b	a	b	-	-	b	-	a	b	b	a	a	a	b	a	b	a	b	b	b	a	b	b	b	b	b	a	b	a	a	-	-	b	b	a	b	b
2_62952400_61909	{0}	b	a	a	-	b	a	a	-	a	b	a	b	a	b	a	a	b	b	-	b	b	a	-	a	b	-	b	a	b	b	b	a	b	-	-	b	-	a	b	b	-	a	a	b	b	a	b	b
1_62708108_44943	{0}	b	a	a	b	b	a	a	a	a	b	-	b	a	b	a	a	b	b	a	b	a	a	-	a	b	a	b	a	b	b	b	a	b	b	a	b	b	b	-	-	a	a	a	b	b	a	b	b
1_62708108_45419	{0}	b	a	a	b	b	a	a	a	b	b	a	b	a	b	a	a	-	b	a	b	a	b	a	a	b	b	b	a	b	b	b	-	b	b	b	b	b	b	b	a	a	a	a	b	b	a	b	-
3_62952487_107504	{0}	b	-	-	-	a	-	a	-	a	-	-	-	a	b	a	a	b	b	a	b	a	a	b	a	-	a	b	a	b	b	b	-	-	b	-	b	b	-	-	b	-	a	b	b	b	a	b	a
1_63143223_33359	{0}	b	a	a	-	-	a	a	a	b	b	a	b	a	b	-	b	b	-	a	b	a	a	a	a	b	b	b	a	b	b	-	-	b	b	a	b	b	b	b	b	a	a	a	b	b	a	b	a
2_62951166_6758	{0}	b	-	b	-	a	a	-	-	-	-	a	b	a	b	a	a	b	b	a	b	a	a	a	a	b	-	b	a	a	b	b	a	b	b	a	-	b	-	-	-	a	a	a	b	b	a	b	a
1_62541877_9675	{0}	b	-	b	b	a	a	a	b	a	b	a	b	-	b	b	a	b	b	-	b	a	b	b	a	b	b	b	a	b	b	a	a	b	b	a	b	b	b	b	-	-	a	a	b	b	a	b	a
2_62952487_215785	{0}	b	-	a	-	a	a	a	-	b	-	a	b	a	b	a	a	b	b	a	-	a	a	-	a	b	-	b	-	b	b	a	a	b	b	a	-	b	b	b	b	-	a	a	b	b	-	b	-
2_62952616_292855	{0}	b	-	a	-	-	a	a	-	b	-	-	b	a	b	a	a	b	b	a	b	a	a	a	a	b	b	b	a	b	a	a	a	b	a	b	b	b	b	b	b	a	b	a	b	b	a	a	b
1_62952616_517460	{0}	b	a	a	-	a	a	a	a	b	b	a	b	a	b	a	-	b	b	a	b	-	-	b	a	b	b	b	-	-	a	a	a	-	a	a	b	b	b	b	b	-	-	a	b	b	a	a	a
2_63103275_64861	{0}	b	-	-	b	a	a	a	b	b	-	a	b	a	b	a	a	b	b	a	b	-	a	a	-	b	-	a	-	b	a	-	a	-	-	a	b	b	b	b	b	a	a	a	-	-	a	a	a
2_63074931_12253	{0}	b	a	a	b	a	-	-	-	b	b	a	b	a	b	a	-	b	b	b	b	a	-	-	a	b	b	a	-	b	-	a	a	b	a	a	-	b	b	b	b	-	-	-	b	b	a	a	-
1_62882201_19188	{0}	b	a	a	b	-	-	a	a	b	b	-	b	a	b	-	a	b	b	a	b	a	a	a	a	b	b	a	a	b	a	a	a	b	a	a	b	b	b	b	b	a	a	-	a	b	a	a	a
1_62547949_10389	{0}	b	-	a	-	a	-	a	b	b	b	a	b	-	b	b	-	b	b	a	b	a	b	a	a	b	b	b	a	b	a	a	a	b	a	a	-	b	b	b	b	a	a	a	a	b	-	a	-
1_63196482_17813	{0}	b	-	a	-	a	a	a	a	b	b	a	b	a	b	a	a	b	-	a	b	b	b	a	a	b	b	b	-	b	a	a	a	b	a	-	b	b	b	b	b	a	a	a	-	b	b	a	b
1_63196482_18762	{0}	b	a	a	-	a	-	a	-	b	b	b	b	a	b	b	-	b	-	a	b	a	b	b	a	b	b	a	-	b	a	a	-	b	a	a	b	b	b	b	b	a	a	a	a	b	b	a	b
1_63196482_18784	{0}	b	-	a	-	-	-	a	a	b	b	b	b	a	b	b	a	b	-	a	b	a	b	b	a	b	b	a	a	b	a	a	a	b	-	a	b	b	b	b	b	-	a	a	a	b	b	a	a
1_63030233_24770	{1}	-	a	b	b	b	b	b	b	a	a	b	a	b	a	b	b	a	a	b	a	b	-	b	b	a	a	b	b	a	b	b	b	-	b	b	a	b	a	-	a	b	b	b	b	a	b	b	b
2_63105307_2452	{0}	b	b	-	-	-	a	a	a	b	b	b	b	b	b	b	a	b	b	a	b	-	b	a	a	b	b	b	b	b	-	a	a	b	a	a	b	b	b	b	b	b	-	a	a	b	a	a	b
2_62952560_157601	{0}	-	b	a	b	a	a	a	b	b	b	b	b	b	b	b	a	b	-	a	b	a	a	-	-	b	b	a	b	b	-	a	a	b	a	-	b	b	b	b	b	b	a	-	a	-	a	-	b
3_63045753_136787	{0}	b	b	a	-	a	a	a	b	b	b	b	b	b	-	b	-	b	-	-	b	a	-	-	a	b	b	b	-	b	a	-	-	b	-	a	b	b	b	b	b	b	a	-	a	-	a	a	-
2_62952560_158120	{0}	-	-	-	-	a	b	a	b	b	-	b	b	b	b	-	a	b	b	-	b	a	b	a	a	b	b	a	b	b	a	a	a	b	a	a	b	b	b	-	b	b	a	a	-	b	a	a	b
1_58877050_1041	{0}	a	b	a	-	b	a	a	b	b	-	b	b	b	b	b	a	b	b	a	b	a	b	a	a	b	b	a	-	b	a	-	a	b	a	a	b	b	b	b	b	b	-	a	a	b	a	a	b
2_62963040_15162	{1}	b	-	b	b	b	b	b	-	b	a	-	a	a	a	-	b	a	b	b	b	b	a	b	b	a	a	b	a	a	b	-	b	-	b	b	a	a	-	a	a	a	b	b	b	-	b	b	a
2_62981821_3557	{1}	b	a	b	-	b	b	b	b	-	a	-	a	a	a	a	b	a	b	b	-	-	b	b	b	a	a	b	-	-	b	b	b	a	b	b	-	a	b	a	b	a	b	b	b	-	b	b	a
1_62504946_29338	{1}	b	a	b	b	b	b	b	-	b	-	a	a	a	-	b	b	a	b	b	-	b	a	b	b	b	-	b	b	a	b	b	b	a	b	b	a	-	a	a	-	a	b	b	b	-	b	b	a
2_62699992_16779	{0}	a	b	a	b	a	-	a	b	b	b	b	b	b	b	-	a	b	a	a	b	a	b	-	a	b	b	b	-	b	a	a	a	-	a	-	b	b	b	b	b	b	a	a	a	b	-	a	-
3_63049795_25492	{0}	b	b	a	-	b	-	a	b	b	b	b	b	b	-	-	a	b	-	b	b	a	b	-	a	b	b	a	b	b	-	a	-	b	a	-	-	b	a	b	b	b	a	a	-	b	a	a	-
2_62965295_17639	{0}	a	b	a	b	-	-	a	b	b	-	b	b	b	b	b	a	b	a	-	b	-	b	a	-	b	b	a	-	b	-	a	b	a	-	-	b	b	a	b	b	b	a	-	-	-	a	-	-
2_62952648_469545	{0}	b	b	a	b	-	a	a	b	b	b	b	b	b	b	-	a	b	-	a	b	-	-	a	a	-	b	a	b	b	-	a	b	a	a	a	b	b	a	b	b	b	a	b	a	b	a	a	b
2_62541378_15378	{0}	b	b	-	b	-	a	b	b	b	-	b	b	b	b	-	a	b	a	b	b	a	-	-	a	-	b	-	b	b	a	a	b	a	-	a	b	b	-	b	-	b	a	a	-	b	a	-	b
2_62750060_5188	{0}	-	-	a	-	a	-	-	-	b	b	b	b	b	b	-	a	b	a	a	-	a	b	a	-	-	b	a	b	b	a	a	b	a	-	a	b	b	a	b	b	b	b	a	a	b	a	a	b
2_63177869_39136	{0}	a	b	a	a	a	a	-	b	b	b	b	b	b	b	b	a	b	a	a	b	a	b	a	a	a	b	a	-	b	b	b	b	a	a	a	b	b	a	b	b	b	b	a	a	b	a	a	b
2_63177869_39061	{0}	a	b	a	-	a	a	a	b	b	b	b	b	b	b	b	a	b	a	a	b	a	-	-	-	a	b	a	-	b	a	a	b	a	a	a	b	b	-	b	b	b	a	a	a	-	a	-	-
3_62955552_8633	{0}	-	b	-	-	a	a	b	b	b	-	b	b	b	a	b	-	b	a	a	b	a	b	-	a	-	b	a	-	-	-	a	b	a	-	a	b	b	-	b	b	a	-	-	-	b	a	a	a
1_63206727_86256	{0}	a	b	a	b	a	a	a	b	b	b	b	b	b	a	b	a	b	-	a	b	a	b	a	a	a	b	a	b	a	a	b	b	b	a	b	b	b	a	b	b	a	b	a	a	b	a	a	a
1_63034247_12423	{0}	a	b	a	b	a	a	b	b	b	b	b	b	b	a	-	a	b	b	a	a	a	-	a	a	-	b	a	-	a	-	a	b	a	b	a	b	b	a	b	b	a	b	a	a	b	a	a	a
2_62926192_17671	{1}	b	a	b	b	b	b	b	-	a	b	-	a	a	b	a	b	a	b	b	b	b	a	b	b	b	a	b	b	b	b	b	a	b	b	b	a	a	b	-	-	b	a	b	b	-	b	b	b
1_62926192_17902	{1}	b	a	b	b	b	b	b	-	a	b	a	-	a	b	-	b	a	-	b	b	b	a	b	b	b	a	b	a	b	b	b	a	b	b	b	a	-	b	a	b	b	b	b	b	a	b	b	b
2_62773660_17555	{1}	b	a	b	-	b	b	a	b	b	b	a	-	-	b	-	b	a	b	b	b	-	a	-	b	b	a	b	a	b	b	b	a	b	b	b	a	-	b	a	-	b	b	b	b	a	b	b	b
1_63227232_135912	{1}	-	-	b	b	b	b	a	-	a	b	a	a	a	b	a	b	a	b	b	b	b	a	-	b	b	a	b	-	b	b	b	a	b	b	b	a	a	b	a	b	b	a	b	b	-	b	b	b
1_62953649_69077	{0}	a	b	a	b	a	b	b	b	b	-	b	b	b	a	-	a	b	a	-	a	b	b	a	a	a	b	a	b	a	-	a	b	a	a	b	b	b	a	b	b	-	b	a	a	b	-	-	a
2_63151272_6157	{1}	b	b	b	-	a	-	a	b	b	-	b	-	-	-	-	-	-	a	b	b	b	a	b	-	a	b	b	b	b	a	b	a	b	a	b	b	b	-	b	b	a	b	b	b	-	a	a	-
2_63072571_16054	{1}	b	b	b	b	a	-	-	a	b	-	b	a	a	a	b	a	a	b	-	b	b	a	-	a	a	b	b	a	b	-	b	a	b	-	b	-	b	a	b	b	-	a	b	b	a	a	a	b
1_62539184_40713	{1}	b	b	b	b	b	a	a	a	b	-	b	a	a	a	b	a	a	a	-	b	b	a	b	a	a	-	b	b	b	a	b	a	b	b	b	-	b	a	a	b	a	b	b	-	-	a	a	b
2_62193093_19449	{1}	b	b	b	b	-	-	a	b	b	-	b	-	a	a	-	a	a	a	b	b	b	-	b	a	a	b	b	a	b	a	b	a	b	a	b	b	b	-	a	b	a	b	b	a	a	-	a	b
1_63068477_36698	{1}	b	b	b	-	a	-	a	-	b	-	b	a	a	a	b	a	a	a	b	b	b	a	b	a	-	b	b	a	b	a	b	a	b	a	b	b	b	a	-	b	a	b	b	a	-	-	a	b
2_62994330_16582	{1}	b	b	b	-	a	b	-	a	b	-	b	a	a	-	b	-	a	a	b	b	b	a	b	a	a	b	-	a	b	a	b	a	-	b	b	b	b	a	a	b	a	b	b	a	-	a	a	-
1_58978580_20729	{1}	b	b	b	b	a	-	a	b	b	b	b	a	a	a	-	a	a	a	b	b	-	a	b	a	-	b	b	a	b	a	b	a	-	a	b	b	b	a	a	b	-	a	b	a	a	a	a	-
2_63205101_121501	{1}	b	b	b	-	-	a	a	a	b	-	b	-	a	a	-	-	a	b	b	b	b	a	b	a	a	b	b	b	b	a	b	a	b	a	b	b	b	-	a	b	a	a	b	a	a	-	-	b
2_62300629_4617	{1}	b	b	b	-	a	b	a	a	b	-	b	a	a	-	-	-	a	a	b	b	b	a	b	a	-	b	b	b	b	-	b	-	b	-	b	b	b	a	a	b	a	a	b	-	a	a	a	b
2_62914063_108370	{1}	b	b	-	b	a	b	a	b	b	b	b	a	a	a	-	a	-	a	b	b	b	-	b	a	-	b	b	a	b	a	b	a	b	b	-	b	b	a	-	b	a	a	b	a	-	a	a	b
2_62969214_9198	{0}	a	-	a	b	b	b	b	b	a	-	a	b	b	b	a	b	b	b	a	a	a	b	-	b	b	a	a	-	a	b	a	b	-	b	a	a	a	b	b	b	-	b	a	b	b	b	b	a
1_62514237_14348	{0}	b	a	a	-	b	b	b	b	b	b	a	b	b	b	a	b	b	b	a	b	-	b	a	b	b	a	a	b	a	b	a	b	a	b	a	-	a	b	b	a	b	b	a	b	b	b	b	a
2_62893811_68005	{0}	b	-	a	b	b	b	b	b	a	-	a	b	b	b	a	b	b	b	a	b	-	b	-	b	b	a	a	b	-	b	a	b	a	b	a	a	a	-	b	a	b	-	a	b	b	b	b	a
2_62958951_39421	{0}	a	a	a	b	b	b	b	b	a	-	a	b	b	b	b	b	b	-	a	a	a	-	-	b	b	a	-	b	a	b	a	b	-	-	a	a	b	b	b	a	b	b	a	b	b	b	b	a
2_63205101_121602	{0}	-	a	b	b	b	b	b	b	a	b	a	b	b	b	-	b	b	b	a	a	a	-	-	b	b	a	-	b	b	b	a	b	a	b	-	a	a	b	b	b	b	-	a	b	b	b	b	b
1_63067788_17918	{0}	a	a	b	b	b	b	b	b	a	-	-	b	b	b	a	b	b	-	a	a	-	a	b	b	b	a	a	b	a	b	a	b	a	-	b	b	a	b	b	a	b	-	a	b	b	b	b	a
3_63018982_30453	{0}	b	a	b	-	b	b	b	b	-	b	-	b	b	b	a	b	b	-	a	-	b	a	-	b	b	-	a	b	a	b	a	b	a	-	b	-	a	b	b	-	b	b	-	b	b	b	b	-
1_62977489_13996	{0}	b	a	b	b	b	b	b	b	b	-	a	b	b	b	a	b	b	b	a	a	a	a	b	b	b	a	a	b	b	b	a	b	a	-	b	a	a	b	b	-	b	b	-	-	b	b	b	-
1_63094574_53880	{0}	b	a	b	b	b	b	b	b	-	-	a	b	b	b	a	b	b	b	-	a	a	a	b	b	b	a	a	b	a	b	a	b	a	a	b	a	a	b	b	-	b	b	a	b	b	b	b	b
1_62670949_9417	{0}	b	a	-	b	b	b	b	b	a	b	a	b	b	-	a	b	b	-	a	a	b	a	b	a	b	a	a	b	a	b	a	b	a	a	b	a	a	b	b	-	b	b	a	b	b	b	a	a
1_62457783_59986	{1}	b	b	-	-	-	b	a	a	b	a	b	a	a	b	b	a	a	-	b	b	a	-	a	b	a	b	b	a	-	a	b	a	b	b	-	b	b	b	a	b	a	a	b	a	-	-	b	b
2_63142643_185790	{1}	a	b	a	-	a	a	a	a	b	-	b	b	a	b	-	a	a	a	b	b	a	b	b	b	-	b	b	a	b	a	b	a	b	b	a	b	b	b	a	b	a	a	b	a	-	a	b	b
1_62986887_1638	{1}	a	b	a	-	a	a	-	a	b	-	b	b	a	b	b	a	a	a	b	b	a	-	a	b	-	b	b	-	b	a	b	a	b	b	a	b	b	b	a	b	a	a	b	a	a	a	b	b
1_63065110_13025	{1}	a	b	a	-	-	b	a	a	b	-	b	b	a	b	b	b	a	a	b	b	a	b	a	b	a	b	b	a	b	-	b	-	b	b	a	b	b	b	a	b	-	-	b	a	a	a	b	b
1_62511125_3292	{1}	a	b	a	-	a	a	a	a	b	-	b	b	-	b	b	a	-	a	b	b	a	b	a	b	a	b	b	a	b	a	b	a	b	b	a	b	b	b	a	b	a	a	b	a	a	a	b	b
2_62511125_3390	{1}	-	b	a	-	a	-	-	-	b	-	b	b	a	b	b	a	a	a	b	b	a	-	a	b	a	b	b	a	b	a	b	a	b	b	a	b	b	b	a	-	a	a	-	b	a	a	b	b
2_63028969_10838	{0}	b	a	b	b	b	b	b	b	a	-	a	a	b	a	a	b	b	-	a	a	b	b	-	a	b	a	a	b	a	b	a	b	a	a	b	a	a	a	-	-	b	b	a	b	b	b	a	b
1_63205765_180737	{0}	b	a	b	b	b	b	b	b	a	b	a	a	b	a	a	b	b	-	a	a	-	a	b	a	b	a	a	b	a	b	a	b	a	a	-	a	a	a	b	b	b	-	a	b	b	b	a	a
1_62578044_36431	{0}	b	a	b	b	b	b	b	b	a	b	a	a	b	a	b	b	b	b	a	a	b	a	b	a	b	a	a	b	a	b	-	b	-	a	b	b	a	b	b	b	-	-	a	b	b	b	-	a
1_63027842_9277	{0}	b	-	b	b	b	b	b	b	a	b	a	a	b	a	-	b	b	-	a	-	-	a	-	a	b	a	b	b	a	b	a	b	a	a	b	a	-	b	b	b	b	b	a	b	b	b	a	a
1_63018944_55461	{0}	b	a	b	-	b	b	b	b	-	b	a	a	b	a	-	b	b	b	a	a	b	b	b	a	b	a	a	b	a	b	a	b	a	a	b	a	-	a	b	b	b	b	a	b	b	b	a	-
2_62310617_27203	{0}	b	a	b	-	b	b	b	b	-	-	a	a	b	a	-	b	b	a	b	a	b	a	b	a	b	a	a	b	a	b	a	b	a	a	b	a	a	a	b	b	b	b	a	b	b	b	a	-
2_63027842_9256	{0}	b	a	b	b	b	b	b	b	a	b	a	a	-	a	-	b	b	-	-	a	-	a	-	a	b	a	-	b	a	b	a	b	a	a	-	a	-	a	b	b	b	b	a	b	b	b	a	a
2_62310617_28273	{0}	b	a	b	b	-	b	b	b	a	b	-	-	b	a	a	b	b	b	a	a	b	a	-	a	b	a	a	-	a	b	a	b	-	b	b	-	a	a	b	b	b	-	a	-	b	b	-	-
1_62539839_13757	{0}	b	a	b	b	b	b	b	-	a	b	a	b	b	a	-	b	b	b	-	-	b	a	b	a	b	a	b	b	a	b	-	b	-	a	b	-	-	-	-	b	b	b	a	b	b	b	a	b
2_61670108_29911	{0}	b	a	b	b	b	b	b	b	a	b	b	-	b	-	b	b	b	b	-	b	b	b	b	a	b	a	a	b	a	b	a	b	a	-	b	a	a	a	b	b	b	b	a	b	b	b	a	b
1_62983389_6205	{0}	b	a	b	b	b	b	b	b	-	b	b	a	b	a	b	b	b	b	a	-	b	a	b	a	b	a	a	b	a	b	a	b	a	a	b	b	a	a	b	b	-	b	-	b	b	b	a	-
2_62746933_1881	{0}	b	a	b	b	b	b	b	b	-	b	b	a	b	a	b	b	b	b	b	a	b	b	b	-	b	-	a	-	b	b	a	b	a	a	b	b	b	a	b	b	a	b	b	b	b	b	a	b
2_63050542_114754	{0}	b	-	b	b	b	b	b	-	a	-	b	a	b	a	b	b	b	b	a	b	b	a	b	-	b	-	-	b	a	b	a	b	a	-	-	b	b	a	a	b	a	b	-	-	b	b	b	b
2_63207122_543238	{0}	b	-	-	b	b	b	b	b	a	b	b	-	b	a	a	b	b	b	a	a	b	b	b	-	b	a	a	b	b	b	a	b	-	a	b	b	b	a	a	-	a	b	b	b	b	b	-	b
3_63203159_84529	{0}	b	-	b	-	b	b	b	b	-	b	b	a	b	a	b	b	b	b	-	-	b	a	b	a	b	a	a	b	b	b	a	b	a	a	b	b	b	-	a	b	-	b	b	b	-	b	a	b
2_63023115_62609	{0}	b	-	b	-	b	b	b	b	a	b	b	a	b	a	a	-	b	b	a	b	b	a	-	a	b	b	a	b	b	b	b	b	a	a	b	b	a	a	a	b	a	b	b	b	-	b	-	b
1_63184232_26887	{0}	b	a	-	-	b	b	b	b	a	b	b	a	b	-	b	a	b	-	a	a	b	b	b	a	-	-	a	b	b	b	b	b	a	a	b	b	a	a	b	b	-	b	b	b	-	b	a	b
1_63206353_250588	{0}	b	b	a	-	b	b	b	b	a	b	b	a	b	a	-	a	b	b	a	b	b	b	b	a	b	a	a	b	b	b	b	b	a	-	b	b	a	a	-	b	a	b	b	b	-	b	a	-
1_63015094_18137	{0}	b	a	a	-	b	b	b	b	a	b	b	a	b	a	a	b	b	-	-	a	b	a	b	a	b	a	-	b	b	b	b	b	-	b	b	b	a	-	a	b	-	b	b	b	-	b	a	b
2_63225830_22523	{1}	a	b	b	b	b	a	-	-	b	-	-	b	a	b	b	a	a	a	b	b	a	b	a	b	-	b	b	a	a	-	a	-	b	b	a	a	b	b	b	a	b	a	a	a	b	a	-	b
1_63185876_17016	{0}	b	a	a	-	b	b	b	b	a	b	b	a	b	a	a	a	b	-	a	a	b	b	b	a	a	a	a	b	b	b	b	b	a	a	b	b	a	a	a	b	a	b	b	b	a	b	a	b
1_62952670_636909	{0}	b	-	a	-	b	b	b	b	a	b	b	a	b	-	-	a	b	b	a	-	b	a	b	-	a	-	a	b	b	b	b	b	a	a	b	b	a	-	a	b	a	b	b	b	a	b	a	b
1_63080174_31805	{0}	b	a	a	-	b	-	b	b	a	b	b	a	b	a	a	b	b	-	-	a	b	b	b	a	a	a	-	b	b	b	b	b	a	-	-	b	a	a	a	b	a	b	b	b	-	-	-	b
2_62663980_35959	{0}	b	a	a	-	b	-	b	b	-	b	b	a	b	a	a	a	b	-	a	-	b	a	b	a	a	b	b	b	b	b	b	b	-	a	b	b	a	-	a	b	a	b	b	b	a	b	b	b
2_63078913_102613	{1}	a	b	b	b	a	-	a	a	b	-	a	b	a	b	b	b	a	b	b	b	a	-	a	b	b	b	b	b	a	a	a	a	b	b	b	a	b	b	b	-	b	a	-	a	b	a	b	a
1_62952590_180442	{1}	a	b	b	b	b	b	a	-	b	-	a	b	a	b	b	b	a	a	b	b	a	b	a	b	b	b	-	-	-	a	a	a	b	b	a	a	b	b	b	a	-	a	a	a	b	a	b	a
2_62955948_14423	{1}	a	b	b	-	a	b	a	a	b	-	b	b	a	b	-	b	a	b	b	b	a	-	a	b	b	b	b	-	-	a	a	a	b	b	b	-	b	b	b	-	b	a	-	a	b	a	b	a
1_62850818_37752	{1}	-	b	b	-	a	b	-	a	b	-	a	b	a	b	b	b	a	b	b	b	a	-	a	b	b	b	-	a	a	a	a	a	b	b	a	a	b	b	b	a	b	a	a	a	b	a	b	-
2_63119254_78226	{1}	a	b	b	b	a	b	a	a	b	b	-	b	a	-	-	b	b	a	b	-	-	b	-	b	b	b	-	a	a	-	-	a	b	b	a	a	b	b	b	-	b	b	a	a	b	a	b	a
1_63195954_158989	{1}	a	b	b	b	-	b	a	a	-	a	a	b	a	b	b	b	a	a	b	b	a	b	a	b	b	b	b	a	a	b	a	a	b	b	b	a	b	b	b	a	b	-	a	a	b	a	b	a
2_62760672_5867	{1}	-	b	b	-	a	-	a	a	-	b	a	b	a	b	b	b	a	a	b	b	b	b	-	b	b	b	b	a	a	a	a	a	b	b	b	b	b	b	b	a	b	a	a	a	b	a	b	b
3_63206236_87103	{1}	a	-	b	b	b	b	a	b	b	-	-	b	a	b	-	b	b	a	b	b	b	b	-	b	b	b	b	-	a	-	a	a	b	b	-	a	b	b	-	-	b	a	a	a	b	a	b	b
1_63080174_31368	{0}	b	a	a	-	b	a	b	b	-	b	b	-	b	-	a	a	b	-	-	-	b	a	b	-	a	a	b	b	b	-	b	-	-	-	a	b	a	-	a	b	a	-	b	b	-	b	a	a
1_62999575_32774	{1}	a	b	b	-	a	b	-	-	b	-	a	b	a	b	b	b	a	a	b	b	-	b	-	b	b	b	b	b	a	-	a	a	-	b	a	a	b	b	-	b	b	b	a	a	b	-	b	a
2_62917611_14483	{1}	a	b	b	b	a	b	-	-	b	a	a	b	-	b	b	b	a	b	b	b	b	b	a	b	b	b	-	-	a	a	a	a	-	b	-	b	b	b	b	a	b	b	a	a	b	a	b	a
2_62951754_20593	{1}	a	b	b	-	a	b	-	b	b	a	a	b	b	b	-	b	a	a	b	b	a	b	a	a	b	b	a	a	b	b	a	b	b	b	b	a	b	a	b	-	b	-	a	b	b	a	a	b
3_63025235_9865	{1}	-	b	b	-	-	b	-	a	b	-	a	b	b	b	b	b	a	a	b	b	a	-	-	-	-	b	-	-	-	b	-	b	b	b	b	a	b	b	b	a	b	a	a	b	b	-	-	b
2_61616351_21203	{1}	-	b	b	-	a	b	-	b	b	-	a	b	b	b	b	b	-	b	b	b	a	b	a	-	b	b	a	-	a	b	a	b	b	b	b	a	b	a	b	-	b	-	-	b	b	a	a	b
2_63113403_119396	{1}	-	b	b	-	-	b	a	a	b	-	-	b	b	b	b	b	-	a	b	b	a	b	-	a	b	b	a	a	a	b	a	b	b	b	b	a	b	a	b	b	b	a	-	b	b	a	a	-
2_58569699_20854	{1}	-	b	b	-	a	b	a	a	b	a	-	b	b	b	b	b	a	a	b	b	-	b	a	a	b	b	-	a	a	b	a	b	b	b	b	a	b	a	b	b	b	-	b	b	b	a	a	b
1_63209602_29388	{1}	a	b	b	-	-	b	a	b	b	-	-	b	b	b	-	b	-	b	b	b	-	b	b	a	b	b	a	a	a	b	-	b	b	b	b	a	b	a	b	b	b	a	a	b	b	-	a	b
2_63101589_6323	{1}	a	b	b	-	b	b	a	a	b	-	a	a	b	b	b	b	b	b	b	b	a	b	-	a	b	b	a	-	b	b	a	b	b	b	b	a	b	a	-	a	b	-	a	b	b	a	a	b
2_62969472_28912	{1}	a	b	b	-	b	b	a	a	-	-	a	b	b	b	b	b	a	b	b	b	a	b	b	a	b	b	a	b	b	b	b	b	b	a	b	a	b	-	b	-	b	a	b	b	-	a	-	b
2_63140181_26243	{1}	a	b	b	-	a	b	a	-	-	b	a	a	b	b	b	b	a	b	b	b	a	b	b	a	b	b	a	a	b	b	b	b	-	a	b	a	b	a	b	a	b	-	a	b	b	a	a	-
3_62805755_49007	{1}	a	b	b	-	-	b	a	a	a	-	-	-	b	-	b	b	a	b	b	-	a	b	b	a	b	b	a	-	b	b	-	b	b	-	b	a	b	-	b	b	b	a	a	b	b	a	-	b
2_62296587_35859	{1}	a	b	b	-	b	b	a	-	a	-	-	-	b	b	b	b	a	b	b	-	a	b	b	a	b	b	a	-	b	b	b	b	b	a	b	a	b	a	b	a	b	a	a	b	b	a	a	b
2_62863240_41168	{1}	-	b	b	-	-	b	a	a	-	b	a	a	b	b	b	b	a	b	b	-	b	-	b	a	b	b	b	a	b	b	b	b	b	-	b	a	b	a	-	a	b	-	a	b	-	-	a	-
2_63010896_2758	{0}	b	-	a	b	b	b	-	b	b	b	b	b	a	a	a	a	b	-	b	b	b	a	-	b	a	a	b	b	b	a	a	a	a	b	a	b	a	b	a	b	a	b	b	a	a	b	b	a
2_62969472_25367	{0}	b	a	-	b	b	b	b	-	b	-	-	-	a	a	a	a	b	a	a	b	-	a	-	b	a	a	b	-	a	a	a	a	a	b	a	b	a	b	a	b	a	b	b	a	b	b	b	b
2_62648951_18471	{0}	b	-	a	b	b	a	b	b	b	-	b	b	a	a	a	a	b	a	-	b	b	a	a	b	a	a	b	b	a	a	b	-	a	b	b	b	a	b	-	b	b	-	b	-	b	b	b	a
2_62532233_2833	{0}	b	a	a	b	b	a	b	a	b	-	b	b	-	a	a	a	b	a	-	b	b	a	a	b	b	-	a	b	a	a	b	a	a	b	a	b	a	b	a	b	b	-	b	-	-	b	b	a
3_63207320_181707	{0}	b	-	a	-	b	-	b	b	b	-	b	b	a	b	a	a	b	a	a	b	b	a	-	b	b	a	a	-	a	a	-	a	b	b	a	-	a	b	b	b	b	b	b	-	a	b	b	b
3_63167934_63219	{0}	-	a	a	b	b	b	b	a	b	-	b	b	a	b	a	a	b	-	b	b	-	a	-	-	b	a	a	-	a	a	b	a	b	b	a	b	a	b	a	b	b	b	b	a	-	b	b	a
3_63216712_16715	{0}	b	-	a	-	-	-	b	a	b	-	b	b	b	b	a	a	a	a	a	b	b	a	a	b	b	-	a	b	a	a	b	a	b	b	-	b	a	b	a	b	b	b	b	a	a	b	-	a
3_62948162_9308	{0}	b	-	-	b	b	a	b	-	b	-	b	b	b	b	b	a	a	-	a	b	b	a	-	a	b	b	-	b	-	a	a	-	b	b	b	b	a	b	a	b	b	b	b	a	b	b	b	a
3_63218281_29595	{1}	a	b	b	-	a	b	a	b	-	-	a	a	a	a	b	b	b	b	b	-	-	b	b	b	a	b	b	a	b	b	b	b	a	a	a	-	b	a	b	b	a	a	a	b	b	a	a	b
3_63216712_19051	{1}	a	b	b	-	-	b	a	b	a	-	-	a	a	a	b	b	b	b	b	a	a	b	b	b	b	b	b	a	b	b	b	b	-	b	a	a	b	a	b	-	-	a	a	b	b	-	-	-
1_62510986_26772	{1}	b	b	a	b	b	a	a	a	a	b	a	-	a	a	a	a	b	a	b	b	b	a	b	b	b	a	a	b	a	a	b	a	b	-	b	b	b	b	a	a	a	-	a	b	b	-	b	b
2_62664936_51002	{1}	b	-	a	-	b	a	b	a	a	b	a	a	a	a	a	a	b	a	b	b	b	a	-	b	b	a	a	-	a	a	b	a	b	a	b	a	b	b	a	a	a	b	a	b	b	-	b	b
1_62994847_4432	{1}	b	a	a	b	b	a	a	a	a	b	a	-	a	-	a	a	b	a	b	b	-	-	b	b	b	a	a	b	a	a	b	a	b	a	b	-	b	b	a	-	a	b	-	b	b	a	b	b
2_62510986_25015	{1}	b	b	a	b	b	b	a	-	-	b	a	a	a	a	a	a	b	-	b	b	b	a	b	b	b	a	a	b	-	a	b	a	b	a	b	-	b	b	a	-	a	a	a	b	b	a	b	b
1_60237239_66269	{1}	b	a	a	b	b	b	a	b	-	-	a	-	a	a	-	a	b	a	b	b	b	-	b	b	b	a	-	b	a	b	b	a	b	-	b	-	b	b	a	a	a	a	-	b	b	-	b	b
2_62293288_27748	{1}	b	a	a	b	b	a	a	a	a	-	a	a	a	a	a	a	b	a	b	b	b	-	b	b	b	a	b	b	a	a	b	-	b	a	b	a	b	b	a	b	b	a	a	b	b	a	b	b
1_63018805_22073	{1}	b	a	a	b	b	-	a	b	a	b	a	a	a	a	a	a	b	a	-	b	b	a	b	b	b	a	b	b	a	a	b	a	b	a	b	a	b	b	a	a	b	b	-	b	-	a	b	b
1_63051341_43416	{1}	b	b	a	-	b	a	a	a	a	b	a	a	a	a	a	-	b	-	b	b	b	a	-	b	-	a	a	b	a	a	b	a	b	a	b	a	b	b	a	a	b	-	a	-	b	a	-	b
2_63062298_32321	{1}	b	-	a	b	b	a	-	a	a	b	a	a	a	-	a	-	b	a	b	b	b	a	-	b	b	a	a	b	-	-	b	-	b	-	b	a	b	b	-	a	b	b	a	b	b	-	b	-
1_63076087_59388	{1}	-	-	a	b	b	-	a	a	-	b	a	a	a	a	a	a	b	a	b	b	b	a	b	b	b	-	b	b	a	a	b	a	b	-	b	a	b	b	a	a	b	a	a	b	b	a	b	b
1_63076087_60050	{1}	b	a	a	b	b	b	a	a	b	b	a	a	a	a	-	a	b	a	b	-	b	a	-	b	b	b	b	b	a	a	b	a	-	a	b	a	-	b	a	b	b	a	a	b	b	a	b	b
1_62987071_18306	{1}	a	-	a	-	b	a	a	b	b	b	a	a	a	b	a	-	b	-	b	b	b	-	-	b	b	a	b	b	-	a	b	a	b	a	b	a	b	b	-	-	b	-	a	b	b	a	-	b
1_63011637_12952	{1}	a	a	a	b	b	b	a	b	b	-	a	a	a	b	a	a	b	a	b	a	b	b	a	b	b	a	b	b	a	b	b	-	b	a	b	a	b	b	b	a	b	a	a	b	b	a	b	b
1_62638269_1508	{0}	b	b	b	-	a	b	b	b	-	-	b	b	b	a	b	b	a	b	b	b	a	b	b	a	a	b	a	-	b	a	a	b	a	b	a	-	a	a	b	b	a	b	b	b	a	b	a	a
2_62521433_30009	{1}	a	a	a	b	b	a	a	a	b	-	a	-	a	b	a	a	b	a	b	b	b	b	a	b	b	a	b	b	a	b	b	a	b	a	b	-	b	b	b	-	b	-	a	-	b	a	a	b
1_62521433_29088	{1}	b	b	a	b	b	b	-	-	b	b	-	a	a	b	-	a	b	a	b	a	b	b	-	b	b	a	-	b	-	b	b	a	-	a	b	a	b	b	b	-	-	-	-	a	b	a	a	b
1_63192820_87788	{1}	a	a	a	-	b	b	a	b	b	b	a	a	a	b	-	a	-	-	b	a	b	a	a	b	b	a	b	b	a	b	b	a	b	a	b	a	b	b	b	a	b	a	-	-	b	a	a	b
1_62515697_1355	{0}	b	-	b	b	a	b	b	b	a	b	b	b	b	a	b	b	b	b	-	b	a	b	b	a	a	b	a	a	b	a	a	b	-	b	a	b	a	a	-	b	-	b	b	b	b	b	a	-
1_62952529_185455	{1}	a	a	b	-	b	a	a	-	b	b	a	a	a	b	a	a	b	b	b	a	b	b	b	b	b	a	a	b	a	b	b	a	b	b	b	a	b	b	b	b	-	a	a	a	b	a	a	-
1_62664989_26455	{0}	b	b	a	a	a	b	b	b	-	-	b	b	b	a	-	b	b	a	a	b	a	b	b	-	b	b	b	a	b	a	a	b	a	b	a	b	a	a	-	b	a	b	b	b	a	b	b	a
2_62664989_25975	{0}	b	b	-	-	a	b	b	b	-	a	b	b	b	a	-	b	b	b	b	b	-	b	b	a	b	b	b	a	b	-	-	b	a	b	a	b	a	a	-	b	a	b	b	b	a	b	b	b
1_62827621_19547	{0}	b	b	-	b	a	b	b	b	a	a	b	b	b	-	-	b	-	a	-	b	a	b	b	b	b	b	b	a	b	b	a	b	b	b	a	b	-	a	-	b	b	-	b	b	a	b	b	b
1_62827621_15579	{0}	b	b	a	b	a	b	b	b	a	-	b	b	b	-	b	b	a	b	a	b	-	b	b	-	b	b	b	a	b	a	a	b	-	b	a	b	a	a	a	b	-	b	b	b	a	b	b	-
2_62948076_108906	{0}	b	b	a	-	b	b	b	b	-	a	b	b	b	a	-	b	a	a	a	b	a	b	b	-	b	b	b	-	b	a	a	b	a	-	a	b	-	-	a	b	b	b	-	b	a	b	-	-
2_62643145_43479	{0}	b	b	a	-	a	b	b	-	a	-	b	b	b	a	b	b	a	-	a	b	a	b	b	b	b	b	b	-	b	a	a	b	a	-	-	b	-	b	a	b	b	b	b	b	-	b	b	b
2_62948076_193876	{0}	b	b	a	-	a	b	b	b	a	-	b	-	b	-	b	b	a	-	a	b	a	-	b	-	b	b	b	-	b	a	a	b	a	-	a	b	a	a	a	b	a	b	b	b	-	b	b	a
1_63169601_15782	{1}	a	a	b	-	b	a	-	a	b	b	-	a	a	b	a	a	b	b	b	a	b	a	-	a	a	a	a	b	a	b	b	b	-	b	b	a	b	b	b	b	b	b	a	a	b	a	a	b
3_63008600_33086	{0}	b	b	-	b	b	-	b	b	-	-	b	b	b	a	b	-	a	a	a	b	a	b	b	b	b	b	b	a	-	a	-	b	-	b	-	b	a	-	-	b	-	b	b	b	a	b	b	a
1_61339608_9505	{0}	b	b	a	-	a	-	b	b	b	-	b	b	b	a	b	a	a	-	a	b	a	b	b	b	b	b	a	a	b	a	a	b	-	-	a	b	a	-	a	-	a	-	b	b	a	b	b	b
1_63012299_97587	{0}	b	b	a	-	-	b	b	b	-	-	b	b	b	a	-	a	a	a	a	b	a	b	b	b	b	b	b	a	b	a	a	b	a	a	-	b	-	a	a	b	a	b	b	b	-	b	b	b
1_63037728_30000	{0}	b	b	a	-	b	b	b	b	b	b	b	b	b	-	b	a	a	-	a	b	a	a	b	b	b	b	a	a	b	-	a	b	a	a	a	b	-	a	-	b	-	b	b	b	a	b	b	b
2_62966959_17993	{0}	b	b	b	b	a	b	b	b	a	b	-	b	b	a	-	a	a	a	a	b	a	b	b	b	b	b	a	a	b	a	-	b	a	a	-	b	a	a	a	b	a	b	-	b	a	b	-	a
1_63121680_13133	{0}	b	b	a	b	a	b	b	b	a	b	b	b	b	-	-	a	a	b	a	b	a	a	-	b	b	b	a	b	b	a	a	b	a	a	a	-	a	a	a	b	a	b	b	b	a	b	b	b
1_63037728_32301	{0}	b	b	a	-	-	b	b	b	a	b	b	b	b	a	-	-	a	-	a	b	a	-	b	b	b	b	a	-	-	a	b	b	a	a	a	-	a	a	a	b	a	-	b	b	a	b	b	-
2_62854759_25046	{0}	b	a	a	b	-	a	b	b	a	b	b	b	b	a	b	a	a	-	-	b	a	-	b	b	b	b	b	a	b	-	b	b	a	-	b	a	-	-	a	b	a	b	b	b	a	b	b	a
1_62854759_25061	{0}	b	b	a	b	-	-	b	b	a	b	b	-	b	a	-	a	a	-	a	b	a	a	b	b	b	b	b	a	-	-	b	b	a	-	b	a	-	a	-	b	a	b	b	b	a	b	b	a
2_63086764_36974	{0}	b	-	a	b	a	b	b	b	a	-	b	a	b	a	-	a	b	-	a	b	a	a	b	b	b	b	b	a	a	a	b	b	-	-	a	a	a	a	a	b	-	b	b	b	a	b	b	b
2_60208111_31519	{0}	b	a	a	-	a	-	b	b	-	-	b	a	b	a	b	a	a	a	a	b	a	-	b	b	b	b	a	a	-	a	b	b	a	a	b	a	a	a	a	b	a	b	b	b	b	b	b	-
2_62979355_2946	{0}	b	a	-	-	-	-	b	b	b	b	b	b	b	a	-	a	a	a	a	b	a	a	b	b	b	b	a	a	-	a	b	b	a	-	b	a	a	-	-	b	a	-	b	b	a	b	b	a
3_62962691_32794	{0}	b	a	a	-	a	b	b	b	a	b	b	a	b	a	a	a	a	a	-	-	a	a	b	b	b	b	a	-	b	-	b	b	b	b	b	a	a	a	-	-	-	a	b	b	-	b	b	a
3_62955572_13326	{0}	-	-	a	b	a	b	b	b	-	b	b	a	b	a	a	a	-	a	-	-	a	a	b	b	b	b	a	-	a	a	b	a	b	a	b	a	a	a	-	b	a	b	b	b	a	b	b	a
2_62689527_13418	{0}	b	a	a	-	-	a	b	-	a	-	b	a	b	a	a	-	a	a	a	a	a	a	b	b	b	b	a	b	b	-	b	a	b	a	b	b	-	a	a	b	a	b	b	b	a	b	b	a
2_62735676_32308	{0}	b	a	a	-	a	a	b	b	b	b	b	a	b	a	a	-	a	b	-	a	a	-	b	b	b	b	a	a	a	a	b	-	b	-	b	b	a	a	a	b	a	b	b	b	a	b	b	a
1_59328090_5611	{0}	b	a	a	b	a	-	b	b	a	b	b	a	b	a	a	a	a	-	-	a	a	-	b	b	b	b	a	a	a	a	b	a	b	a	b	-	a	-	-	b	a	-	b	b	a	b	b	b
2_59408186_50920	{1}	b	b	-	b	b	b	-	a	b	a	a	b	a	b	b	b	b	-	b	b	-	b	a	a	-	-	b	b	b	b	a	b	a	b	-	b	b	b	b	a	b	b	a	a	b	a	a	b
2_59408186_53996	{1}	a	b	b	b	-	b	-	b	b	-	a	b	a	b	b	b	b	b	b	b	b	b	-	-	a	b	b	b	b	b	-	b	a	b	-	b	b	b	b	-	b	b	a	a	b	a	-	-
2_59408186_53243	{1}	-	b	b	-	b	b	a	b	-	a	b	b	a	b	b	b	b	b	b	b	b	b	-	a	a	a	b	b	b	b	a	b	-	b	a	b	b	b	b	a	-	b	a	a	b	a	b	-
1_62971535_12947	{1}	-	b	b	b	a	b	b	a	b	a	a	b	a	b	b	b	b	b	b	b	b	b	a	a	a	a	a	b	b	-	a	b	a	a	a	b	b	b	b	a	b	-	a	-	b	a	b	b
2_62766287_44736	{1}	b	b	b	b	-	b	b	a	b	-	b	b	a	b	b	b	b	b	b	b	b	b	a	a	-	a	a	b	b	b	a	b	a	b	a	b	b	b	b	-	b	b	a	a	b	a	b	b
3_62991538_53215	{1}	b	b	b	b	a	b	b	a	b	-	a	b	a	b	b	b	b	-	b	b	b	b	a	a	-	-	a	b	b	a	-	b	a	a	-	b	b	b	b	b	b	b	a	a	b	a	b	b
1_62747344_8033	{1}	b	b	b	-	a	b	b	-	b	-	a	b	a	b	b	b	b	b	b	b	b	b	a	a	b	a	b	b	b	a	a	b	a	a	a	b	b	b	b	-	a	b	-	a	b	a	b	b
2_62747344_8554	{1}	b	b	b	-	a	b	b	a	b	b	a	b	a	b	-	b	b	b	b	b	b	b	a	a	a	a	a	b	b	a	-	b	-	-	b	b	b	b	b	b	a	b	-	b	b	a	b	b
2_62747344_8132	{1}	b	b	b	b	a	b	b	b	b	b	-	b	a	-	b	b	b	b	b	b	b	b	a	-	a	a	b	b	b	a	a	b	a	-	-	-	b	b	b	b	a	b	a	b	b	-	b	b
1_62306586_43867	{1}	b	b	a	b	a	b	b	-	b	-	-	b	a	b	b	b	b	b	b	b	b	b	-	a	a	b	a	b	b	-	a	b	a	a	a	b	b	b	b	-	a	b	a	a	b	a	b	b
1_62969070_87797	{1}	b	b	a	b	a	b	b	b	b	-	a	a	-	b	b	b	-	b	b	b	b	b	b	a	a	b	a	b	b	a	a	b	a	a	a	b	a	b	a	-	a	b	b	-	b	a	b	-
1_61231972_21831	{1}	b	b	-	b	-	b	b	a	b	-	a	a	a	a	b	-	b	b	b	b	b	b	a	a	a	b	a	b	b	a	a	b	a	a	a	b	a	b	b	b	a	b	a	a	b	b	b	b
2_63139092_58567	{1}	b	b	a	b	-	b	b	a	b	-	b	-	a	a	-	b	b	b	b	b	b	b	-	a	-	b	a	b	b	a	a	b	a	a	a	b	a	b	a	b	a	b	-	a	b	a	b	b
2_62300079_3966	{0}	a	-	b	a	b	a	a	b	a	b	b	b	b	b	b	a	a	a	a	a	a	-	b	b	b	a	b	-	a	b	b	a	b	b	-	-	b	a	b	b	b	a	b	b	-	b	a	-
1_62300079_3936	{0}	a	-	b	a	b	-	a	b	a	b	b	b	b	b	b	-	a	a	a	a	a	a	b	b	b	a	b	a	a	b	b	a	b	b	b	a	b	a	b	b	b	a	b	b	a	b	a	-
2_62300079_5664	{0}	b	-	b	b	b	a	a	b	-	b	b	b	b	b	b	a	-	-	-	a	a	a	-	b	b	a	-	a	a	b	b	a	b	b	b	a	b	a	b	b	b	a	b	b	a	b	-	b
1_63216092_124257	{0}	-	a	b	-	b	-	-	-	a	b	b	b	a	b	b	a	a	a	-	a	a	a	b	b	b	a	b	a	a	b	b	a	-	b	b	a	b	a	-	b	b	a	a	b	a	a	a	-
2_63024515_25683	{0}	a	b	b	b	b	-	a	b	a	-	b	b	a	b	-	-	b	a	a	a	a	a	-	b	b	a	b	a	a	b	b	-	-	b	b	a	b	a	b	b	b	-	a	b	a	a	-	a
2_63041047_46018	{0}	-	-	b	b	b	-	a	b	b	b	b	b	a	b	a	a	a	a	a	b	a	a	b	b	b	a	b	a	-	b	b	a	b	b	b	a	b	a	b	b	b	-	a	-	a	a	a	a
2_62834312_19816	{0}	-	-	-	b	b	-	a	b	a	b	-	-	a	-	a	a	-	b	a	-	-	a	b	b	b	a	b	-	b	-	-	a	-	b	b	a	-	-	-	b	-	-	-	b	-	a	-	-
1_63184699_117053	{1}	-	b	a	-	b	a	a	b	-	-	b	b	b	b	-	-	a	-	b	-	b	b	a	b	b	a	b	b	b	b	a	b	a	b	a	-	-	b	b	b	b	b	-	b	b	a	b	a
2_63136104_81741	{1}	a	b	a	-	b	b	a	a	a	-	-	b	b	b	-	a	a	a	-	a	b	-	b	b	b	a	b	b	b	b	a	b	b	b	a	b	a	a	b	b	b	b	a	b	b	a	b	a
1_63083635_17223	{1}	a	b	a	a	b	a	a	b	-	b	a	b	b	b	a	a	a	-	a	a	b	b	-	b	b	-	b	b	b	b	a	b	a	b	a	b	-	b	b	b	-	b	b	b	b	a	b	b
1_58790409_120464	{0}	b	a	b	b	a	b	b	b	b	-	b	b	a	a	b	b	b	b	b	b	a	b	b	a	b	b	-	a	a	a	b	b	b	a	b	b	b	a	a	-	a	-	b	-	a	b	-	b
3_62864687_27407	{0}	b	-	b	-	-	b	b	b	b	-	b	a	a	a	b	b	b	b	b	b	a	a	b	a	a	b	a	-	-	b	b	-	b	-	b	b	b	-	a	b	a	a	b	a	a	b	-	-
1_62975902_14308	{0}	b	-	b	b	a	b	b	b	b	b	b	a	a	a	b	b	b	b	b	b	a	b	b	a	a	b	a	a	-	a	b	a	b	a	b	-	b	a	b	b	a	a	b	a	a	b	a	b
1_58790409_120815	{0}	b	a	b	b	a	b	b	b	b	b	b	a	a	-	b	b	b	b	b	b	-	a	b	a	a	b	a	a	a	a	b	a	-	a	b	b	b	-	a	a	a	a	b	b	a	b	a	b
2_63184699_117108	{0}	b	a	b	-	-	b	b	-	b	-	b	a	a	a	b	b	b	b	b	b	-	-	b	a	-	b	a	a	-	a	b	-	-	a	b	b	b	a	a	a	a	-	b	a	b	b	a	a
2_63009391_13249	{0}	b	a	b	b	b	b	b	b	b	-	b	-	a	-	b	b	b	b	b	b	-	a	b	-	a	b	a	a	a	b	b	a	b	a	b	b	b	a	a	b	a	a	b	a	-	b	a	b
2_63035066_2244	{0}	b	b	b	b	a	b	-	b	b	-	b	-	a	a	b	b	b	b	b	b	a	a	b	a	a	b	a	-	a	b	b	a	b	-	-	b	b	-	a	b	b	a	b	a	a	b	-	b
2_59199266_30755	{0}	b	-	b	b	a	b	b	-	-	b	b	a	a	a	-	b	b	b	b	b	a	a	b	a	-	b	a	a	a	-	b	a	b	a	b	-	b	a	b	a	a	a	b	-	b	b	a	b
2_62284566_10113	{0}	b	b	b	-	a	b	b	b	-	b	b	-	a	a	b	b	b	b	b	b	a	a	b	a	-	b	a	-	-	a	b	a	b	a	-	-	b	a	-	a	a	a	b	-	b	b	a	a
1_62089528_29858	{0}	b	b	b	b	a	b	b	b	b	b	b	a	a	a	b	b	b	b	b	b	b	a	b	a	-	b	a	-	a	a	b	a	-	a	-	a	b	a	a	b	a	a	b	a	b	b	a	-
2_62968661_1933	{0}	-	b	b	b	a	b	b	b	b	-	-	a	-	a	b	b	b	b	b	b	-	a	b	a	-	b	a	-	a	a	b	a	b	-	b	a	b	a	b	b	a	a	b	a	b	b	-	b
2_62961741_52774	{0}	b	b	b	b	-	b	b	b	a	-	-	b	a	a	b	b	b	b	b	b	a	a	b	-	b	b	a	-	a	-	b	b	b	a	a	a	b	a	a	b	a	a	b	a	b	b	a	b
1_62961741_52612	{0}	a	b	b	b	-	b	b	b	a	b	-	b	a	a	b	b	b	b	b	b	a	a	b	a	b	b	a	a	-	a	b	a	b	a	a	a	b	a	a	b	a	a	-	a	b	b	a	b
2_62961741_53649	{0}	a	-	b	-	a	b	b	b	-	b	b	b	a	a	b	b	b	-	b	b	a	b	b	a	b	b	a	a	-	a	b	a	b	-	-	a	b	a	a	a	a	a	b	a	b	b	a	-
3_63018829_17706	{0}	a	b	b	-	a	b	b	b	-	-	b	a	a	-	b	b	b	b	b	b	b	-	b	a	b	b	-	b	a	a	b	a	b	a	a	a	b	-	-	-	a	-	b	a	b	b	a	a
1_63155195_85642	{1}	b	a	a	-	b	-	-	-	b	-	a	-	b	b	a	a	a	-	a	-	b	b	a	b	-	a	b	b	b	b	a	b	a	b	b	b	a	b	b	b	b	b	a	b	a	a	b	a
2_62961741_52552	{0}	a	b	b	-	a	b	b	b	-	b	b	a	a	-	b	b	b	b	b	b	-	a	b	a	b	b	a	a	a	-	b	a	b	a	b	a	b	a	a	a	b	a	b	-	b	b	a	b
2_62831916_83973	{0}	a	b	b	b	a	b	b	-	a	b	b	a	a	a	b	b	b	b	b	b	b	a	b	-	b	b	a	a	-	-	b	a	b	a	b	a	a	-	a	a	-	-	b	a	b	b	a	a
1_63106802_38348	{0}	a	b	b	b	a	b	b	b	-	b	b	a	a	a	b	b	b	b	b	b	b	a	b	a	b	b	-	a	a	-	b	a	b	a	-	b	a	a	a	a	-	a	b	a	b	b	a	b
2_63205742_105010	{0}	-	b	b	-	-	b	b	-	a	b	b	a	a	a	b	b	b	b	b	b	b	a	b	a	b	b	a	-	a	a	b	a	b	-	-	a	a	a	a	a	-	a	b	-	-	b	-	a
2_63206315_177222	{0}	a	b	b	b	-	b	a	b	b	b	b	a	a	a	b	b	b	b	b	b	b	a	b	-	b	b	a	b	a	a	b	a	b	a	a	a	a	-	a	a	b	a	b	a	b	b	a	-
2_62975059_35598	{0}	b	b	b	b	a	-	-	-	-	b	b	a	b	a	b	b	b	b	b	b	b	a	b	a	b	b	b	b	a	a	b	a	-	a	a	a	a	a	a	a	b	a	b	a	b	b	a	a
1_63208376_83515	{1}	b	-	a	-	b	b	-	a	b	-	b	b	b	b	b	a	a	-	a	a	-	-	a	b	a	a	b	b	b	b	-	b	a	b	b	b	b	b	b	b	b	b	a	b	a	a	b	b
1_62950516_150639	{1}	b	a	a	b	b	b	b	b	b	a	b	b	a	b	-	a	a	a	a	a	a	b	a	b	a	a	b	a	b	b	a	-	a	b	b	b	b	b	b	b	a	b	a	b	a	-	-	b
2_63200441_114351	{1}	b	-	a	-	b	b	b	b	b	-	a	b	a	b	-	a	-	-	a	a	b	-	a	b	a	a	b	-	b	b	-	b	a	b	b	b	b	b	b	b	a	b	-	b	b	a	b	b
1_63026939_12815	{1}	b	a	a	b	b	b	b	b	b	b	a	b	a	b	-	-	-	a	a	a	a	-	a	b	a	b	b	-	b	b	a	b	-	b	b	b	b	b	b	b	a	b	a	-	-	a	b	b
2_62871612_36179	{1}	b	-	a	-	b	b	b	b	b	a	-	b	a	b	-	-	b	a	a	a	a	a	-	b	a	a	-	-	b	b	-	b	a	b	b	b	b	b	a	b	b	b	a	b	-	a	b	b
1_62956667_67435	{1}	b	-	a	-	b	b	b	b	b	a	a	-	a	b	a	a	b	a	a	-	a	a	a	b	a	a	b	a	b	b	a	a	b	-	b	b	b	b	a	b	b	b	-	b	a	a	b	b
2_63196833_136635	{1}	b	-	a	b	b	b	b	b	b	-	-	b	a	b	a	-	b	a	a	a	a	a	a	b	a	a	b	a	b	b	a	b	b	-	b	b	b	b	-	b	a	b	a	b	-	-	b	b
1_62956667_65718	{1}	b	a	-	b	b	b	b	b	b	-	a	b	a	b	a	a	b	a	a	-	a	a	a	b	-	a	b	a	b	b	a	a	b	a	b	b	b	b	a	b	a	b	a	b	-	a	b	b
2_62601442_6820	{1}	b	-	a	-	-	b	b	b	b	a	-	b	a	b	b	a	b	b	a	b	a	a	-	b	a	a	b	-	b	b	-	a	b	a	b	b	b	b	a	b	-	b	a	b	b	a	b	b
2_63110743_3385	{1}	b	a	a	-	b	b	b	b	b	-	a	b	a	b	-	a	b	a	b	-	a	a	-	b	a	a	b	a	b	b	-	a	b	a	-	b	b	b	a	b	a	b	a	b	a	a	b	b
1_63210992_38571	{0}	a	b	-	b	-	a	a	a	-	-	b	a	b	a	-	b	a	b	b	b	b	b	b	a	b	b	a	-	a	a	b	b	a	b	b	a	a	a	b	a	b	a	b	a	b	b	a	a
1_62757211_4312	{1}	b	a	a	-	a	b	b	b	b	a	a	b	a	b	-	a	b	a	-	b	a	a	a	b	a	a	b	b	b	b	b	b	b	a	-	b	b	b	a	b	a	b	a	b	-	a	b	-
1_63223769_134966	{1}	b	-	a	-	-	b	b	b	b	b	-	b	a	b	a	a	b	a	-	a	a	a	b	b	-	-	b	b	b	b	b	a	b	a	-	b	b	b	a	b	a	b	-	b	a	a	b	b
1_63206232_143669	{1}	b	a	a	a	a	b	b	b	b	a	a	b	-	b	a	a	b	b	a	-	a	b	-	b	a	-	b	b	b	b	b	a	b	b	b	b	b	b	a	b	a	b	a	b	a	a	b	b
1_62964975_57041	{1}	b	a	a	-	a	b	b	b	b	-	a	b	a	b	b	a	b	a	a	-	b	a	a	b	a	a	b	-	b	b	-	a	b	b	a	b	b	b	b	b	b	b	a	b	a	a	b	b
2_63227018_46249	{1}	b	a	a	a	-	b	b	b	b	-	a	b	a	b	b	a	b	-	a	-	b	a	a	b	a	a	b	-	b	b	b	a	b	a	a	b	b	b	a	b	b	b	a	b	b	a	b	b
3_62991236_12959	{1}	b	-	a	-	a	b	b	b	b	-	a	b	-	b	-	a	b	a	-	a	a	-	a	b	-	a	b	b	b	b	b	b	b	-	a	b	b	b	a	b	-	b	a	b	b	-	b	b
1_63206232_143655	{1}	b	a	-	a	-	b	b	b	b	a	a	b	-	b	b	a	b	b	a	-	a	b	b	b	a	-	b	b	b	b	b	a	b	b	a	b	b	b	a	b	b	b	a	b	-	a	b	b
2_63196736_50248	{1}	b	-	b	-	-	b	b	b	b	a	a	b	a	b	a	-	b	a	a	a	-	a	b	b	a	a	a	b	b	b	b	a	b	a	b	a	b	b	a	b	-	b	a	-	a	a	b	b
2_61562163_6331	{1}	-	-	b	-	b	b	b	b	b	a	a	b	b	b	a	a	b	a	a	-	a	a	-	b	a	a	-	b	b	b	b	-	b	b	-	-	b	b	-	-	b	b	a	b	a	a	-	b
1_62511621_68741	{0}	-	b	a	b	b	-	a	a	a	b	-	a	b	a	b	b	a	b	b	b	b	b	b	a	b	b	b	-	a	a	a	b	a	b	-	b	-	-	b	-	b	-	b	-	b	b	a	a
1_62815776_5251	{0}	a	b	a	b	b	-	a	a	a	b	b	a	a	a	b	b	b	b	b	b	b	b	b	a	b	b	b	a	-	a	a	b	a	-	b	b	b	-	b	b	a	a	b	a	b	b	a	a
1_62815776_5399	{0}	a	b	a	b	b	b	a	-	-	b	b	a	a	a	b	b	a	b	-	b	b	b	-	a	b	b	b	a	a	a	a	b	-	a	b	b	a	a	b	b	a	a	b	a	b	b	a	a
1_62305276_38461	{1}	b	a	b	-	a	b	b	b	b	a	a	b	b	b	b	a	-	-	a	-	a	a	a	b	a	-	a	b	b	b	b	a	-	b	a	b	b	b	a	-	b	b	a	b	a	a	a	-
2_62953127_14408	{0}	b	b	a	b	b	-	a	-	b	-	b	a	a	a	b	b	b	b	b	b	b	b	-	a	b	b	b	b	a	b	a	b	a	b	b	b	a	a	b	b	a	a	b	b	b	b	b	-
1_62953127_16123	{0}	b	b	a	b	b	-	-	-	b	-	b	a	a	a	b	b	a	b	b	b	b	-	b	a	b	b	b	-	a	b	a	b	a	a	b	b	a	a	b	b	a	-	b	b	b	b	b	-
1_62996922_33887	{0}	a	b	a	-	b	a	a	a	b	-	b	a	a	a	b	b	b	b	b	b	b	b	b	a	b	-	b	b	a	b	a	b	a	a	b	b	a	a	b	b	-	a	b	-	b	b	b	b
2_62648669_131489	{0}	a	b	-	-	b	-	a	a	b	b	b	-	a	a	b	b	-	b	b	b	b	b	b	a	b	a	b	b	-	b	a	b	a	-	b	b	-	a	b	b	a	-	b	-	b	b	b	a
1_62956656_30630	{0}	a	b	a	b	b	-	a	a	b	-	b	a	a	a	b	b	-	b	b	b	b	b	-	-	b	a	b	b	a	b	a	b	a	-	b	b	b	a	b	b	a	-	b	b	b	b	b	b
2_63070749_13900	{0}	b	b	a	-	b	a	-	a	b	-	b	a	a	-	b	b	a	b	b	b	b	b	b	a	b	a	b	b	a	b	-	b	a	-	b	b	b	-	b	b	a	a	b	a	b	b	b	a
1_63228215_115868	{1}	b	a	b	b	a	b	b	b	a	b	a	b	b	b	a	-	b	a	a	a	a	a	-	b	b	b	a	a	b	-	b	a	b	b	-	a	b	b	-	-	b	b	a	b	a	a	a	-
2_62445964_15467	{1}	b	a	b	-	a	b	b	b	a	-	a	b	b	b	-	a	b	a	b	a	a	-	a	b	a	b	a	a	b	a	b	-	b	b	a	a	b	b	a	-	b	b	a	b	a	b	a	b
1_62445964_14301	{1}	b	-	b	b	-	b	b	b	-	-	a	b	b	b	a	a	b	a	a	-	a	-	-	b	a	b	a	a	b	a	b	a	b	b	a	b	b	b	a	a	b	b	a	b	a	b	a	b
2_63207290_176129	{0}	b	b	a	-	b	a	a	-	b	-	b	a	a	a	b	b	-	b	b	b	b	b	b	a	b	-	b	-	a	b	a	b	a	a	b	b	a	a	b	b	a	-	-	a	b	a	b	a
1_62957880_5999	{0}	-	b	a	b	b	a	-	b	b	b	b	a	a	a	b	b	-	-	b	b	b	b	b	a	b	a	b	b	a	b	a	b	a	a	b	b	-	a	b	b	a	b	b	a	b	a	b	a
1_62978394_14826	{0}	a	b	a	-	b	a	-	-	b	-	b	b	a	a	b	b	a	b	b	b	b	b	b	a	b	b	b	b	a	b	a	b	-	-	b	b	a	a	b	b	a	a	b	a	b	a	b	b
2_62867081_45889	{0}	a	b	a	-	b	a	a	a	b	-	b	a	a	a	b	b	a	b	b	b	b	b	b	b	b	a	b	b	a	b	-	b	a	-	-	b	a	-	b	b	-	a	b	-	b	a	b	b
2_62867081_43540	{0}	a	b	a	-	b	-	a	-	b	-	b	a	a	a	b	b	-	b	b	b	b	b	b	a	b	a	-	b	-	b	a	b	a	a	b	b	a	a	b	b	a	b	b	a	b	a	b	a
2_62647386_12910	{0}	a	b	a	-	a	b	a	a	b	b	b	a	a	b	b	b	a	b	b	b	b	b	b	b	b	-	b	-	a	b	-	b	b	a	b	b	a	a	b	b	a	-	b	a	b	a	b	a
1_62647386_11260	{0}	-	b	a	b	b	-	a	-	b	b	b	a	a	b	b	b	a	b	b	b	b	b	b	b	b	a	b	b	a	b	-	b	a	a	b	b	a	a	b	b	a	-	-	-	b	a	b	a
2_62682487_16141	{0}	-	b	a	-	b	b	a	b	b	b	b	a	a	b	b	b	a	b	b	b	b	b	b	-	a	-	b	b	-	b	a	b	a	a	b	b	a	a	b	b	-	-	-	b	b	a	b	a
3_62864224_32824	{0}	a	b	-	-	b	b	a	b	b	-	b	a	a	b	b	b	a	b	b	b	b	b	b	b	-	-	-	b	a	b	a	b	-	a	-	b	a	b	b	b	a	a	b	-	b	a	b	b
2_62696840_64437	{0}	a	b	a	-	a	b	a	b	-	-	b	a	-	b	b	b	a	b	b	b	b	b	b	b	a	-	b	-	a	b	b	b	-	-	b	b	a	a	b	b	a	a	-	-	b	a	b	b
1_63153435_21446	{0}	a	b	a	-	a	b	a	b	b	b	b	-	a	b	b	b	a	b	b	b	b	-	b	b	a	a	b	b	-	b	-	b	a	a	b	b	a	-	b	b	b	a	b	a	-	a	b	a
1_63198593_91183	{0}	a	b	a	b	-	b	a	b	b	b	b	a	a	b	b	b	-	b	b	b	b	b	-	b	a	-	a	b	a	b	a	b	a	a	b	b	a	a	b	b	a	a	b	a	b	a	b	a
1_63101558_21410	{0}	-	b	a	-	a	b	a	b	b	b	b	a	a	b	b	b	a	b	b	b	b	b	b	b	a	a	a	b	a	b	a	b	a	a	b	b	-	a	b	b	a	a	b	a	b	a	b	a
1_62619955_9008	{0}	-	-	-	b	a	b	a	-	b	b	b	b	a	b	b	b	a	b	-	b	b	b	b	b	-	a	a	-	a	b	a	b	a	a	-	b	a	a	b	b	a	-	b	a	-	a	b	b
1_62674232_37806	{1}	b	a	b	b	b	-	b	a	a	a	a	b	b	a	-	a	b	a	a	-	a	a	a	a	b	b	b	b	b	a	b	a	b	b	a	a	b	b	a	a	b	b	a	b	b	b	a	b
2_62784397_3584	{1}	b	a	b	b	b	a	b	-	a	b	b	b	b	a	a	a	b	a	b	a	-	a	a	a	b	b	b	a	b	a	b	a	b	b	a	a	b	b	b	-	-	-	-	b	b	b	a	b
1_63203864_264806	{1}	b	b	b	-	b	-	b	a	a	b	-	b	b	a	-	a	b	a	b	a	a	a	a	a	b	b	b	-	b	a	b	a	b	b	a	a	b	b	a	b	b	b	a	b	b	b	a	-
1_62997088_3219	{1}	b	b	b	b	b	a	b	a	a	-	a	b	b	a	a	a	b	a	b	a	b	-	-	-	b	b	b	-	b	a	b	a	b	b	b	a	b	b	a	b	b	b	a	b	b	b	a	-
1_63227278_143702	{1}	b	a	b	b	b	b	b	-	a	-	b	b	b	a	b	b	b	-	b	a	-	a	-	a	b	b	-	b	b	a	b	a	b	b	b	a	b	b	a	-	b	b	a	b	b	b	a	b
1_63203864_245936	{1}	b	a	b	b	b	b	b	a	a	b	-	b	b	a	a	a	b	b	b	a	-	a	a	a	b	b	b	-	b	a	b	b	b	b	b	a	b	b	a	a	b	b	a	b	b	b	a	b
1_62775743_10117	{1}	b	b	b	b	b	a	b	-	b	-	a	b	b	a	a	a	b	a	b	-	b	-	a	a	b	b	-	a	b	a	b	b	b	b	b	a	a	b	-	-	b	b	a	b	b	b	a	-
2_63184949_25036	{1}	b	b	b	b	b	a	b	a	b	b	a	b	b	a	a	a	b	a	b	-	b	a	a	b	b	b	a	-	b	a	b	b	b	b	b	a	-	b	-	b	b	b	-	b	b	b	a	-
3_62988072_80646	{0}	-	-	-	b	-	b	b	b	b	-	b	a	a	b	-	b	b	b	-	-	a	-	a	a	b	b	b	a	a	b	b	b	a	b	a	b	b	b	-	b	a	b	a	a	b	-	b	a
3_62796317_8082	{0}	a	-	a	b	a	b	-	b	b	-	b	a	a	b	b	b	b	a	-	a	-	b	a	a	b	b	b	-	a	b	b	-	a	b	a	b	b	-	b	b	b	b	-	b	b	b	b	a
1_63181041_87912	{0}	a	b	a	-	a	b	b	b	b	-	b	a	b	b	b	b	b	a	-	a	a	-	a	a	b	b	b	a	-	b	a	-	a	b	a	b	b	-	b	b	b	b	-	-	b	b	b	a
1_63181041_88126	{0}	-	b	a	b	a	b	b	b	b	b	b	-	a	b	b	b	b	b	a	a	a	b	a	a	b	-	b	-	a	b	b	-	-	a	b	b	b	b	-	b	a	-	a	-	b	b	b	a
1_63041609_33068	{1}	b	b	b	b	b	a	a	a	a	b	-	b	b	a	a	a	a	b	b	b	b	-	b	b	a	-	a	b	b	a	b	b	b	b	b	a	-	b	-	a	b	a	b	b	-	a	a	b
1_62818206_26039	{1}	b	b	b	-	b	-	a	-	a	b	a	-	b	a	a	a	a	-	b	b	b	a	b	b	a	a	-	b	b	a	b	b	b	b	b	a	a	a	a	a	b	a	b	b	-	a	a	-
1_62822280_14324	{1}	b	b	b	-	b	a	a	b	b	-	a	b	b	a	b	a	a	b	b	-	b	a	b	b	a	a	-	b	b	-	b	b	b	b	b	a	a	b	-	b	b	a	-	b	a	a	a	b
2_62822280_15638	{1}	b	b	b	-	b	a	a	b	-	b	a	b	b	a	a	a	a	b	b	-	b	-	b	b	a	-	-	b	b	-	b	b	-	b	b	b	a	b	a	b	b	-	b	b	a	a	a	-
1_63199493_41917	{1}	b	b	-	-	b	a	a	a	a	b	a	b	b	a	b	a	a	-	b	b	-	a	b	b	-	a	a	b	b	b	b	b	b	b	b	-	a	a	a	b	b	a	b	b	-	a	a	b
2_62818206_26307	{1}	b	b	b	b	b	-	a	-	a	b	a	b	b	a	a	b	a	b	b	b	b	-	b	b	a	-	b	b	b	-	b	b	b	b	b	a	-	a	a	b	-	a	b	b	a	a	a	b
2_63120118_51420	{1}	b	b	b	-	b	a	a	-	-	b	a	b	b	a	a	a	b	-	b	b	b	a	b	b	a	a	a	b	b	b	b	b	b	b	b	a	-	-	a	b	b	a	b	b	-	a	a	b
2_63102344_48566	{1}	-	b	b	-	a	-	a	-	-	-	a	b	b	a	a	b	b	-	b	b	b	a	b	b	a	a	a	b	b	b	b	b	b	b	b	a	a	a	-	b	b	a	b	b	-	a	-	b
1_62948327_15212	{0}	-	-	b	b	b	b	b	b	b	-	b	a	b	b	b	b	b	-	a	b	a	-	a	a	b	b	a	a	a	a	a	-	a	-	a	b	b	b	b	a	-	b	a	b	b	b	b	b
1_62765043_18938	{1}	b	-	-	-	b	a	a	-	-	b	a	b	-	a	-	b	a	-	b	a	b	a	b	b	b	-	b	b	b	b	b	-	b	b	b	a	a	a	a	b	b	a	b	a	-	a	a	-
1_62515576_19025	{0}	a	b	b	b	b	b	b	b	a	-	b	a	b	b	-	a	b	a	-	b	a	-	a	a	-	b	a	a	a	a	a	a	a	-	a	b	b	b	b	-	a	b	a	b	b	b	b	a
1_62761731_831	{1}	b	-	b	-	a	b	a	-	b	b	a	b	a	a	b	b	a	b	b	a	b	-	-	b	b	a	b	b	b	b	b	b	b	b	b	a	a	-	a	b	b	-	b	a	-	a	-	b
2_62941438_83910	{1}	b	-	b	b	a	a	a	-	b	b	a	b	a	a	b	b	-	b	b	a	b	b	b	b	b	a	b	b	b	b	-	b	-	b	b	a	a	a	a	-	-	-	b	b	a	a	a	b
1_63162911_37111	{1}	b	a	a	-	a	a	-	a	b	b	b	b	a	-	a	b	a	b	b	a	b	a	b	b	b	a	b	b	b	b	b	b	b	b	-	a	a	b	a	b	b	a	-	a	a	a	b	b
1_63162911_25796	{1}	b	a	a	b	-	-	a	a	b	b	b	b	-	a	a	b	a	b	b	a	b	b	b	b	b	a	b	b	b	b	b	b	b	b	b	a	a	a	-	b	b	a	b	b	-	-	a	b
2_62866387_13161	{0}	a	b	b	-	b	b	b	b	b	-	-	-	b	b	b	a	b	a	a	b	a	b	-	-	a	b	-	a	a	-	a	a	a	a	b	b	b	b	b	-	-	b	a	b	b	b	b	a
1_62978398_21122	{1}	b	a	a	b	a	b	a	a	b	-	b	b	a	a	-	b	a	b	b	a	-	b	b	a	b	-	b	-	b	b	b	b	b	b	b	a	a	a	a	b	b	a	b	b	a	a	a	b
3_63063482_21353	{1}	b	-	a	b	-	a	a	-	b	b	b	b	a	b	b	b	a	b	b	a	b	-	b	b	b	a	-	b	b	b	b	b	b	b	b	a	a	a	a	b	b	a	-	-	-	b	a	-
2_62966295_5315	{1}	b	-	a	-	a	a	a	a	b	b	b	b	a	a	b	b	a	b	b	a	b	b	-	a	b	a	b	b	b	b	b	b	b	b	b	-	a	-	b	b	b	a	b	a	-	a	a	b
2_63028816_46287	{0}	a	b	b	-	b	b	b	b	-	-	a	-	b	b	-	a	b	a	a	b	a	-	a	-	-	b	-	b	a	-	a	a	a	a	a	b	b	b	b	-	-	b	-	b	b	-	b	b
1_62557386_6719	{0}	-	b	b	-	b	b	b	b	a	-	a	a	-	a	b	a	b	a	a	b	-	b	b	b	a	b	b	a	a	a	a	a	a	a	a	b	b	b	b	b	a	b	-	b	b	b	b	a
2_63038516_16009	{1}	b	-	a	-	a	-	a	a	b	b	b	b	a	b	a	b	a	b	b	-	b	b	-	a	b	a	a	b	b	b	b	b	b	b	b	a	-	a	-	b	-	a	b	a	-	a	a	b
1_62951783_160218	{1}	b	a	a	b	a	b	a	a	b	b	b	b	a	b	b	b	a	b	b	b	b	b	b	a	b	a	a	b	b	b	a	b	b	b	b	-	a	a	a	b	b	a	b	a	a	a	a	-
1_62951783_160380	{1}	b	-	a	b	-	a	a	-	b	-	b	-	a	b	a	b	a	b	b	-	b	a	b	a	b	a	a	b	b	b	a	b	b	b	b	a	a	a	a	b	b	a	b	a	a	a	a	b
1_62951783_160324	{1}	b	a	a	b	a	a	a	a	b	b	b	-	a	b	b	b	a	b	b	a	b	a	b	a	b	a	a	b	b	b	a	b	b	b	b	a	a	a	a	b	b	a	b	-	a	a	-	b
2_63221599_473794	{1}	b	-	a	b	b	a	-	a	b	-	b	b	-	b	a	b	a	-	-	a	b	b	-	a	b	a	a	-	b	b	b	a	b	b	b	a	a	a	a	b	b	a	b	b	a	b	-	b
1_62944354_56357	{1}	b	-	a	-	-	a	a	a	b	b	b	b	a	b	b	b	b	-	a	a	b	b	-	a	b	a	a	b	b	b	-	a	b	b	b	a	-	-	-	b	b	a	b	-	a	b	a	b
1_62686092_39956	{1}	b	a	a	b	a	-	a	a	b	b	b	b	a	b	a	b	b	b	a	a	b	b	b	a	b	a	a	b	b	b	a	a	b	b	b	a	b	-	a	b	b	a	b	a	b	-	a	-
2_63033125_2351	{1}	b	-	a	b	-	-	a	-	b	-	-	b	a	b	a	b	b	b	b	a	b	b	-	a	b	a	a	b	b	b	-	b	b	b	b	b	b	-	-	b	b	a	b	b	a	b	a	b
2_63185724_73445	{1}	b	a	a	b	a	-	a	a	b	-	b	b	a	b	a	b	b	b	a	a	b	b	a	a	b	b	a	b	-	b	a	-	b	b	-	a	b	a	a	b	b	b	b	b	b	b	-	b
2_63222511_103593	{0}	a	b	b	-	b	-	b	b	-	b	-	-	b	a	-	a	a	-	b	b	a	a	b	b	a	b	b	a	-	a	b	b	a	-	a	b	a	b	b	a	a	b	a	b	b	a	-	b
2_63199962_18128	{1}	b	-	b	b	a	a	a	a	b	-	b	b	-	b	b	b	b	b	b	a	b	b	-	a	b	a	a	-	b	b	a	a	b	b	b	b	b	a	b	b	b	-	b	b	-	b	-	-
2_62512144_8882	{1}	b	a	b	b	-	a	a	b	b	a	b	b	a	b	b	b	b	b	b	a	b	b	a	a	b	-	-	b	b	b	a	a	b	b	b	b	b	-	-	b	b	a	b	-	-	b	a	a
1_63207233_335662	{1}	b	-	b	b	a	a	a	a	b	a	b	b	a	b	a	b	-	b	-	a	b	b	a	a	-	a	a	b	b	b	a	a	b	b	b	b	b	a	b	b	b	-	b	b	b	b	-	-
1_63060244_91500	{1}	b	a	b	b	a	b	a	a	b	b	b	b	a	b	a	b	b	-	a	a	b	b	a	a	b	b	a	-	-	b	a	-	-	b	b	b	b	a	-	b	b	b	-	b	b	b	a	a
1_60279648_330	{1}	b	a	b	-	a	a	-	-	b	-	b	b	a	b	a	b	b	b	-	a	b	b	a	a	-	a	-	b	b	b	a	a	b	b	b	b	b	a	-	b	b	a	-	b	b	b	a	-
2_62955995_27751	{1}	b	a	b	b	a	a	a	b	b	b	b	b	a	a	-	b	b	b	-	a	b	b	a	a	a	a	-	-	-	b	a	a	-	b	b	b	b	a	b	b	b	b	a	b	b	b	a	a
2_62665340_61328	{1}	b	-	b	-	a	a	-	b	b	-	b	-	a	a	b	b	b	-	a	a	b	b	a	a	b	a	-	b	a	b	a	a	b	b	b	b	b	a	-	b	b	b	-	b	-	b	-	a
2_63129597_26082	{0}	a	b	a	-	b	b	b	-	a	-	-	a	b	b	-	a	a	-	b	b	-	-	b	b	b	b	b	a	b	-	b	-	a	b	a	a	a	b	a	a	a	b	b	a	-	a	b	-
1_62665340_61261	{1}	b	-	b	b	a	a	a	b	b	a	b	-	a	a	b	b	b	b	b	-	b	b	a	a	a	a	b	b	a	b	-	a	b	b	b	b	b	-	b	b	b	-	a	b	b	b	a	a
1_62750838_39864	{1}	-	a	b	b	a	-	a	b	b	b	b	b	a	a	a	b	b	b	a	-	b	b	-	a	a	a	b	b	a	b	a	a	b	b	b	b	b	a	b	b	b	b	a	b	b	b	a	a
1_63214870_33833	{0}	a	b	a	-	b	b	b	a	a	b	a	a	b	b	a	a	a	a	b	b	a	a	b	b	b	b	-	a	b	a	b	b	a	a	a	b	a	b	a	a	a	a	b	a	a	a	b	b
1_63091603_126091	{0}	a	b	a	-	b	b	b	-	a	b	a	a	b	b	b	a	a	a	b	b	a	a	b	b	b	b	-	a	b	a	b	b	b	a	a	a	a	b	a	-	a	-	b	a	a	a	b	b
2_62750838_41040	{0}	a	b	a	-	-	b	b	a	a	b	-	-	b	b	b	a	a	a	b	b	a	a	b	b	b	b	-	-	b	a	b	b	a	-	a	-	a	b	a	a	a	a	b	a	-	a	b	-
1_62952521_168436	{0}	-	b	a	-	b	b	b	-	a	-	-	a	b	b	b	a	a	a	b	b	-	-	b	b	b	b	a	a	b	a	b	b	a	a	-	-	a	b	a	a	a	-	b	a	a	a	b	b
3_62993684_29523	{0}	a	b	-	-	-	-	b	-	a	-	a	-	b	b	-	a	a	a	b	b	-	a	-	b	b	b	a	-	b	a	b	b	a	a	a	a	a	b	-	b	a	a	b	a	a	a	b	b
2_62952626_377251	{0}	a	b	a	-	b	b	b	a	a	b	a	a	a	b	-	a	a	b	b	b	a	-	b	b	b	b	a	b	b	-	b	b	a	a	-	-	a	b	a	a	a	b	b	a	a	a	b	b
2_63197077_40181	{0}	a	b	a	-	b	b	b	a	a	b	a	a	a	b	b	-	-	b	b	-	a	a	b	b	b	b	a	b	b	a	b	b	a	a	a	a	a	b	a	b	a	a	b	a	a	a	b	b
1_62952521_323986	{0}	a	b	a	b	b	b	b	b	a	b	a	a	a	b	b	a	a	-	b	b	a	a	b	b	b	b	a	a	b	a	b	b	a	a	a	a	b	b	a	b	a	a	b	a	a	a	b	b
2_63203936_66087	{0}	a	b	-	-	b	b	b	b	a	b	a	a	a	b	b	-	a	-	b	b	a	a	-	b	b	b	b	a	b	a	b	b	b	b	-	a	-	b	a	-	a	b	b	a	a	a	b	b
2_62930157_40013	{0}	-	b	b	-	-	b	b	a	a	b	-	a	a	b	-	-	-	-	b	b	-	a	b	b	b	-	b	a	b	a	b	b	-	a	a	a	a	b	a	-	a	b	b	a	-	a	b	b
1_63050768_40072	{0}	a	b	b	b	b	b	b	a	a	b	a	b	a	b	-	a	a	a	b	b	-	a	b	b	b	a	a	a	b	a	b	b	b	b	a	a	b	b	a	a	a	a	-	a	a	a	b	b
3_63049045_4129	{0}	a	-	b	b	b	b	b	a	-	-	a	b	a	b	b	a	a	a	b	b	-	a	b	b	b	a	b	-	b	a	b	b	a	b	a	a	a	b	a	a	a	-	b	a	-	a	b	b
2_61689024_5484	{0}	a	b	b	-	b	b	b	a	a	b	-	b	a	b	b	-	-	a	b	b	a	a	b	b	b	-	a	b	b	a	b	b	a	b	a	a	a	b	a	-	a	a	b	a	a	a	b	b
2_61689024_5359	{0}	-	b	b	-	b	b	b	a	a	b	a	b	a	b	b	a	a	b	b	b	-	a	b	b	b	a	a	b	b	a	b	b	a	b	a	a	a	b	a	b	a	a	b	a	a	a	b	b
2_63026199_44859	{0}	a	b	b	b	b	b	b	a	a	b	-	b	a	b	b	a	a	a	b	b	a	-	b	b	b	-	-	b	b	b	b	b	a	b	-	-	-	b	a	-	a	a	b	a	a	a	b	-
1_63202367_86222	{0}	a	b	b	-	b	b	b	a	a	b	a	b	a	b	b	a	-	-	b	b	a	a	-	b	b	a	-	b	b	a	a	b	b	b	a	a	a	b	-	a	b	a	b	a	a	a	b	b
2_63102074_57382	{0}	-	b	b	b	b	b	b	b	a	b	a	b	a	b	-	b	a	b	b	b	a	b	b	b	b	a	a	-	b	a	a	b	a	b	a	a	-	b	a	-	b	a	b	a	a	-	b	-
1_62769130_6145	{0}	-	b	b	b	b	b	b	b	a	b	a	b	a	b	a	b	a	a	b	b	a	a	-	b	b	a	a	b	b	a	a	b	a	b	a	a	a	b	a	a	b	a	b	a	a	a	b	b
1_62769130_6051	{0}	a	b	b	-	b	b	b	-	a	-	-	b	a	b	-	b	a	a	b	b	a	a	b	b	b	a	a	-	b	-	a	b	a	b	b	a	a	b	-	-	b	-	b	a	a	a	b	b
1_63113140_32920	{0}	b	b	b	-	b	b	b	a	a	b	a	b	a	b	b	b	a	a	b	b	a	a	b	b	b	-	a	b	b	-	a	b	a	b	a	-	a	b	a	a	-	-	b	a	-	a	b	b
1_63015497_164464	{0}	-	b	b	b	b	b	b	a	a	b	a	b	a	b	b	b	-	a	b	b	a	a	b	b	b	-	a	b	b	a	a	b	a	b	a	a	a	b	a	a	b	a	b	-	a	a	b	b
1_62532044_19297	{1}	b	-	-	-	-	a	a	b	b	-	b	a	b	a	a	a	b	-	a	a	b	b	-	a	b	b	b	-	a	b	b	-	-	a	b	b	b	a	b	b	a	b	a	b	b	b	a	a
1_63000475_40776	{0}	a	b	b	-	b	b	b	a	a	b	a	b	a	b	-	b	a	a	b	b	a	a	b	b	b	a	a	b	b	a	a	b	a	b	a	a	a	b	a	a	b	-	b	-	a	a	-	b
1_63000475_39516	{1}	b	a	a	b	-	a	a	b	b	-	b	-	b	a	b	a	b	b	a	a	b	b	b	a	a	b	b	-	a	b	b	a	b	b	b	b	b	a	b	b	a	b	a	b	b	b	a	-
2_63184124_10496	{1}	b	a	a	-	a	-	a	b	b	-	b	a	b	a	b	a	b	-	-	a	b	b	a	a	-	b	b	a	-	b	b	a	b	a	b	b	b	b	b	b	-	b	a	b	b	b	a	-
1_62927042_19999	{0}	a	b	b	b	-	b	b	a	-	b	a	b	a	b	b	b	-	-	b	b	a	a	b	b	b	a	a	-	a	a	a	b	a	b	a	a	a	a	a	b	b	a	b	a	a	a	b	-
1_62927042_19343	{0}	-	b	b	b	a	b	b	a	-	-	a	b	a	b	-	b	a	a	b	b	-	a	-	b	b	a	a	-	a	-	a	b	a	b	a	a	a	a	a	a	b	a	b	-	a	a	b	a
1_62985585_40026	{0}	a	b	b	-	-	b	b	a	a	b	a	b	a	b	b	b	-	a	b	b	a	-	b	b	b	a	-	b	a	a	-	b	a	b	a	a	b	a	-	a	b	a	b	a	b	b	-	-
2_62929821_5670	{0}	b	b	b	b	a	b	b	-	a	b	a	b	a	b	-	b	a	a	b	b	a	-	b	b	b	a	-	b	a	a	a	b	a	b	a	a	a	a	a	a	b	-	b	-	b	b	b	a
1_59280028_4597	{0}	a	b	b	b	b	b	b	a	a	b	a	b	a	b	b	b	a	a	b	b	a	a	b	b	b	a	a	b	a	a	-	b	a	b	-	-	a	a	a	b	b	-	a	-	a	b	b	-
1_63202463_55296	{1}	b	a	a	b	b	b	a	b	b	-	b	a	b	a	a	a	b	-	-	a	b	b	a	a	a	b	b	a	b	b	b	-	b	-	b	b	b	b	b	b	-	b	b	b	b	a	a	-
2_62883921_47654	{1}	b	b	a	-	b	a	a	b	b	-	b	a	b	a	b	a	b	b	a	a	b	b	-	-	a	b	b	a	b	b	b	a	-	a	b	-	b	b	b	b	a	-	b	b	-	-	a	b
3_62996140_13642	{0}	a	-	b	-	a	b	b	b	-	-	a	-	a	-	b	b	a	a	b	b	a	b	b	b	b	a	-	b	a	a	a	b	a	b	-	a	a	a	-	b	b	a	a	a	a	-	b	a
1_63094734_12909	{0}	a	b	b	b	a	b	b	a	-	b	a	b	a	b	b	b	a	a	b	-	a	a	b	b	b	a	a	-	-	-	a	b	a	b	a	a	a	a	a	b	b	a	a	a	a	b	b	b
1_62838191_2937	{1}	b	a	a	-	b	-	a	b	b	-	b	b	b	a	a	a	b	b	-	b	b	b	a	a	a	b	b	a	b	b	b	a	b	a	b	b	b	b	b	-	a	b	b	b	b	a	a	-
2_63074301_42722	{1}	b	a	-	-	b	a	-	b	b	-	b	-	b	-	b	b	b	b	a	a	b	b	a	a	b	b	b	a	b	b	b	a	b	a	b	b	b	b	-	b	a	b	b	b	b	a	a	-
2_63169899_34951	{1}	b	a	a	-	b	-	-	b	b	-	b	-	b	-	a	a	-	b	a	a	b	b	a	a	b	b	b	a	b	b	-	a	b	-	b	b	b	b	-	-	-	b	b	b	b	a	a	-
[truncated: 46 more columns]
