# Supplementary material for: High density linkage maps, genetic architecture, and genomic prediction of growth and wood properties in Pinus radiata
Source: BMC Genomics. 2022 Oct 28;23:731. doi: 10.1186/s12864-022-08950-6 (PMC9617409; doi:10.1186/s12864-022-08950-6)
Supplement: Supplementary file 9 — Additional file 9. All traits QTL pop. Plain text file containing the quantitative trait data of all individuals in the QTL population. [file 12864_2022_8950_MOESM9_ESM.txt]

ntrt = 14
nind = 94
miss = *
TreeID	Area_mm	Den_ave	Rad_ave	Tan_ave	Crs_ave	Wall_ave	Sur_ave	MFA_ave	MOE_ave	CORE_A	CORE_B	JWD	DBH
FR_105_13	53427.1	392.844	33.8342	26.1335	343.238	2.05969	353.652	33.5994	3.63487	335	333	334	71
FR_038_09	56839.6	360.828	35.2999	27.8471	351.214	1.98571	364.473	31.953	4.35815	281	290	285.5	85
FR_016_15	51841.1	417.207	34.5635	26.4945	376.329	2.23659	332.588	32.469	4.82706	286	285	285.5	109
FR_082_04	37330.1	460.916	34.5343	24.8223	391.264	2.40277	309.115	36.1045	3.87721	340	349	344.5	55
FR_024_25	58542.5	390.276	32.1749	26.5442	327.011	2.01112	362.819	33.8159	4.76921	270	291	280.5	119
FR_074_16	58328.3	400.667	35.1379	26.7594	373.675	2.17679	341.646	34.0112	3.8346	275	288	281.5	109
FR_004_24	45736.3	464.84	31.7664	25.8334	376.698	2.39239	311.394	32.3901	5.10507	282	283	282.5	110
FR_102_17	37261.6	415.6	34.7941	25.8423	368.588	2.20243	335.949	31.6598	4.99072	340	328	334	*
FR_033_11	43564	446.847	32.6462	26.0787	379.29	2.34458	316.174	31.545	5.21389	336	333	334.5	102
FR_030_12	65107.3	434.103	34.0115	26.3478	385.54	2.31664	318.957	31.8771	5.44554	337	345	341	117
FR_013_15	70883.6	392.974	34.8686	26.6618	360.59	2.11097	347.656	37.1414	3.05343	283	290	286.5	115
FR_005_11	44456.5	412.592	33.4295	28.3872	386.708	2.26892	326.79	32.5173	5.3585	282	287	284.5	98
FR_078_12	37570.2	479.342	33.529	25.0178	396.32	2.48547	300.647	35.0951	4.79593	346	343	344.5	92
FR_082_08	28506	430.037	32.668	24.5149	339.966	2.15795	341.982	35.0831	4.08313	331	341	336	45
FR_035_18	36107.4	388.283	35.0712	27.0468	362.086	2.10383	351.819	27.5948	5.91499	284	288	286	75
FR_077_02	*	*	*	*	*	*	*	*	*	*	*	*	*
FR_120_19	78436.9	391.303	33.7942	27.1513	355.912	2.10187	351.694	30.9135	4.8347	277	281	279	116
FR_086_07	60270.6	461.719	32.7223	25.7175	385.393	2.40973	311.421	31.4853	5.89567	357	339	348	98
FR_042_07	40583.1	360.033	35.3745	26.776	337.661	1.94416	379.455	28.792	5.37446	291	279	285	72
FR_028_28	42169.5	389.748	34.7737	26.5018	355.192	2.08547	354.96	35.377	3.67412	329	339	334	114
FR_024_15	32274.1	460.15	32.7213	25.5229	379.853	2.38745	314.155	26.565	7.22775	333	344	338.5	72
FR_084_11	27762.7	437.998	30.5783	26.5835	351.723	2.23752	330.72	32.5763	4.90573	348	336	342	62
FR_003_23	41806.3	404.353	34.9715	27.5602	384.688	2.22604	334.349	28.3842	5.89003	290	281	285.5	72
FR_022_08	57262.9	380.04	35.6576	26.6174	359.064	2.06422	354.488	31.4363	4.45664	283	279	281	82
FR_080_26	54912.2	461.165	33.356	25.6427	390.131	2.41736	309.835	33.9478	4.65423	328	350	339	111
FR_007_28	37776.7	482.169	34.5001	25.0102	415.135	2.54745	290.74	37.115	3.95699	332	354	343	40
FR_013_11	40690.3	411.115	36.7264	27.4731	409.039	2.31328	324.439	26.9679	7.24851	276	294	285	106
FR_001_05	40084.7	378.334	36.186	26.6839	361.955	2.06505	356.964	31.8443	4.10093	275	285	280	102
FR_090_06	70553.7	390.469	39.4333	27.968	426.716	2.27356	323.648	33.6209	3.51086	271	292	281.5	87
FR_026_06	29685.1	483.16	32.6793	25.4428	401.7	2.52365	293.632	29.1353	7.17527	348	340	344	70
FR_070_21	29991.3	434.615	34.3826	25.4725	376.745	2.28634	325.556	33.1587	4.58111	342	343	342.5	51
FR_004_02	26248.1	370.91	33.3709	27.0619	329.648	1.95986	377.883	28.3068	4.61526	266	278	272	71
FR_042_09	37364.4	398.031	31.9575	26.5962	333.75	2.05522	356.431	31.6846	4.67853	276	286	281	96
FR_007_10	30206.6	446.971	32.5921	26.0275	373.503	2.32905	318.967	29.6026	6.59958	337	335	336	90
FR_020_21	75000.3	392.001	30.3147	25.717	303.453	1.9465	375.314	34.9909	4.3859	274	284	279	120
FR_009_12	55871.8	444.308	33.4241	26.2401	385.089	2.35036	315.72	32.1739	5.20016	340	343	341.5	115
FR_076_05	34673.6	394.861	34.569	27.6558	372.872	2.16164	342.044	31.7735	5.42246	283	290	286.5	48
FR_033_19	57008.7	347.375	35.3478	27.0531	329.718	1.87937	384.771	35.228	3.1768	290	281	285.5	89
FR_027_33	105625	371.848	35.1461	27.9228	360.51	2.05129	358.258	31.0172	4.31485	276	286	281	108
FR_107_16	38295.2	458.11	30.8537	25.0165	349.022	2.28604	326.185	29.8291	6.43172	329	339	334	81
FR_078_08	38468.8	448.817	33.9064	25.6032	384.453	2.35996	319.597	29.9431	6.30324	286	288	287	78
FR_035_06	57347.8	418.159	33.0991	26.1855	358.033	2.18808	335.996	30.8337	5.23164	328	348	338	98
FR_030_24	45471.3	381.704	34.9781	26.5118	351.456	2.04719	356.993	35.0065	3.66538	277	287	282	69
FR_017_10	45320.2	379.921	34.2072	28.324	366.58	2.09644	349.271	31.4451	4.96372	279	287	283	109
FR_087_20	33788.1	439.338	32.0872	24.9743	349.075	2.22399	336.871	28.8636	6.10632	340	331	335.5	85
FR_070_19	*	*	*	*	*	*	*	*	*	*	*	*	*
FR_086_11	43342.3	446.312	32.7781	25.5353	369.462	2.30898	320.572	30.1067	5.95374	329	347	338	77
FR_087_26	52814.3	391.494	35.0598	28.1264	382.74	2.17831	337.849	28.5509	5.6001	285	287	286	112
FR_013_07	62687.8	402.883	33.9522	26.1042	353.486	2.11932	344.181	38.6585	2.67986	283	283	283	82
FR_008_05	57262.9	433.127	32.5359	25.9279	362.931	2.25048	328.583	36.0343	4.16783	286	289	287.5	100
FR_027_07	30670.4	403.951	34.225	25.2829	345.535	2.09371	349.995	33.8711	3.87099	330	350	340	81
FR_015_14	58542.5	398.821	34.8507	27.5254	378.937	2.19013	337.251	33.6247	4.16167	275	280	277.5	109
FR_039_31	*	*	*	*	*	*	*	*	*	*	*	*	*
FR_006_33	29746.2	399.31	35.0301	25.7769	356.344	2.11457	347.084	31.3242	4.4121	342	327	334.5	46
FR_003_05	71735.7	414.039	35.2148	27.1287	393.358	2.2748	323.458	33.1081	4.35741	276	283	279.5	69
FR_012_21	32115	358.006	35.98	28.4328	360.743	2.00562	365.409	29.5403	5.00618	281	278	279.5	68
FR_033_13	38018.2	416.563	31.7231	25.1964	329.439	2.0946	350.898	32.3222	4.46006	346	329	337.5	95
FR_114_04	13769.6	420.374	32.1037	26.0983	349.135	2.17224	340.22	30.2641	6.07119	347	352	349.5	43
FR_022_20	*	*	*	*	*	*	*	*	*	*	*	*	*
FR_077_10	57773.1	424.422	34.6799	26.0441	379.104	2.26391	327.628	32.4812	4.4747	284	290	287	91
FR_022_06	77447.2	436.692	33.1326	26.2516	376.096	2.29934	321.119	36.8291	3.99086	334	344	339	82
FR_080_20	46880.6	404.236	34.3852	25.9868	358.09	2.13666	344.364	31.4243	4.42583	274	296	285	78
FR_085_10	60794	435.597	32.8222	26.7521	378.78	2.30995	320.634	35.5155	3.76755	331	347	339	90
FR_023_19	62865.5	435.808	34.2183	26.6223	394.267	2.34818	314.561	34.3444	4.5873	345	347	346	121
FR_042_21	41444.6	434.516	31.4315	25.8489	349.417	2.21368	331.134	37.875	3.95893	336	345	340.5	83
FR_026_18	40869.3	425.729	31.9609	27.6703	372.637	2.26553	327.897	27.9233	6.71019	334	341	337.5	107
FR_080_22	68729.4	377.891	35.6388	26.5636	353.702	2.04181	359.025	32.2348	4.23014	280	281	280.5	77
FR_073_11	53018.1	477.424	33.9211	24.5775	394.293	2.46746	300.921	35.5309	4.45502	345	337	341	85
FR_026_32	26076.1	437.995	31.4082	24.4152	333.689	2.16665	342.486	39.0058	3.73163	341	332	336.5	76
FR_079_05	51197.4	440.192	37.9591	26.6373	440.699	2.47853	299.317	31.2009	5.65404	326	354	340	90
FR_012_03	*	*	*	*	*	*	*	*	*	*	*	*	*
FR_074_08	39272.6	377.837	36.2431	27.2885	368.226	2.08531	353.35	30.2879	4.52336	285	283	284	54
FR_086_17	51277.6	383.869	36.9531	26.5034	370.31	2.10034	349.978	29.5098	4.85882	285	286	285.5	74
FR_036_03	32785.6	399.305	35.1863	26.6602	372.029	2.16367	340.774	32.0579	4.27702	326	357	341.5	75
FR_024_29	31703.4	461.386	34.4823	25.4143	398.728	2.43578	307.514	30.82	5.63513	333	335	334	75
FR_032_13	25648.5	404.662	34.2176	26.6632	365.658	2.16466	338.424	30.4782	4.95725	335	351	343	70
FR_006_01	64881.3	414.846	35.9157	27.5197	406.639	2.31794	320.421	31.3235	5.01558	282	279	280.5	105
FR_028_18	*	*	*	*	*	*	*	*	*	*	*	*	*
FR_029_26	*	*	*	*	*	*	*	*	*	*	*	*	*
FR_035_26	49922	419.965	34.9315	25.9806	376.601	2.24029	330.823	31.8484	4.46461	344	325	334.5	89
FR_011_12	58071.7	374.191	34.9393	26.9006	348.073	2.01614	362.337	34.9204	3.73583	276	282	279	121
FR_031_05	50597.5	360.406	35.8261	26.6496	340.716	1.94816	374.369	34.9036	3.49689	286	285	285.5	94
FR_075_09	55370.1	451.512	32.9177	26.062	383.401	2.36932	314.376	35.4328	4.0382	333	352	342.5	98
FR_006_03	70318.5	401.669	35.205	27.5863	387.064	2.22124	330.581	32.9098	4.5291	282	290	286	117
FR_089_05	39307.7	451.962	35.9985	25.9222	416.036	2.45353	304.527	31.467	5.17385	335	359	347	56
FR_072_17	45131.8	402.797	33.72	26.0659	349.972	2.11322	348.966	32.2549	4.81503	283	292	287.5	*
FR_011_04	28326.7	388.929	34.1429	27.0586	355.365	2.08924	350.222	32.8747	4.79421	277	285	281	74
FR_011_14	18847.3	460.411	32.568	25.5739	376.841	2.38009	316.734	29.1225	6.75704	338	346	342	70
FR_083_11	38538.4	424.436	32.1421	25.6044	347.597	2.17456	337.961	30.6468	5.63686	286	282	284	75
FR_008_13	34180.2	406.616	31.2964	25.3154	318.927	2.03561	363.653	33.3102	3.91515	291	266	278.5	80
FR_073_23	56966.4	448.426	34.4656	26.1528	400.761	2.4069	309.099	30.9912	5.47331	346	329	337.5	105
FR_027_15	34772.6	392.704	32.6287	26.6066	335.798	2.04776	361.646	30.065	5.39546	270	295	282.5	107
FR_036_13	54621.9	370.589	34.2992	26.4485	333.58	1.96497	370.563	27.425	5.08233	288	286	287	99
FR_035_24	35436.9	393.295	36.3058	26.385	370.547	2.1372	347.76	30.4604	5.00138	276	293	284.5	74
