# Supplementary material for: High density linkage maps, genetic architecture, and genomic prediction of growth and wood properties in Pinus radiata
Source: BMC Genomics. 2022 Oct 28;23:731. doi: 10.1186/s12864-022-08950-6 (PMC9617409; doi:10.1186/s12864-022-08950-6)
Supplement: Supplementary file 10 — Additional file 10. 850,055 map file. Plain text file containing the map position (cM) of all loci on the 850,055 linkage map, in the format required for analysis using MAPQTL 6.0. [file 12864_2022_8950_MOESM10_ESM.txt]

group 1
1_63075136_71925	0
1_62675414_35400	3.334
1_61374241_1767	5.398
1_62857146_38132	7.078
1_60145225_7454	9.303
1_63037899_90603	11.558
2_63227242_166264	12.961
1_63206856_240327	24.593
1_62755258_8242	27.585
2_62975028_10819	29.682
1_63091183_49644	38.569
1_58995026_13220	42.936
1_63152543_69032	47.031
2_62519970_19357	49.314
1_59412685_22190	50.301
1_63066473_17248	51.185
1_62958099_23038	54.442
1_63204568_151794	55.554
1_63204568_152199	57.655
1_60098141_24370	59.822
1_63010033_6359	61.767
1_62967343_18153	63.39
1_62770012_30171	64.262
2_63204533_154195	65.54
2_63158198_32549	67.605
1_62825523_2977	68.853
2_63227750_568357	71.25
1_62690485_44486	74.807
1_62927073_42042	77.303
1_62517067_7468	80.108
1_62633503_12489	82.507
1_62606722_87667	84.023
2_62439518_28137	86.558
1_62514454_8853	89.121
1_62893775_24212	93.498
1_62300365_40755	97.509
1_63077269_14721	99.133
1_62559669_11901	106.306
1_62958643_18414	110.534
1_62668451_2989	112.323
1_62909810_84513	113.963
1_62111864_37829	116.149
1_62985969_30568	118.634
1_62940193_17605	121.49
1_62555584_1881	122.701
2_63042192_17369	124.061
1_58687586_9908	125.738
1_63190959_13757	127.22
1_63022190_14310	128.805
1_62900286_64972	131.479
1_59070808_7001	135.463
1_63090824_5759	138.332
group 2
1_59345871_8807	0
1_63029251_15869	2.194
1_62998640_31782	4.769
1_59247114_28463	6.834
1_58814603_2570	9.783
1_63087534_38647	13.764
2_62685270_9996	17.974
1_62831674_49077	21.324
1_62840334_126175	22.677
1_62868150_28682	26.36
1_63161807_14008	27.752
1_62959096_22412	29.834
1_59262748_35931	32.653
1_63199781_46112	33.813
1_63200584_2252	35.388
1_62806034_5579	36.659
1_62307899_66849	46.236
1_61518386_48355	47.269
1_63228481_1706405	48.144
1_62963550_26091	49.653
1_63180788_219564	51.754
1_62999320_18920	52.807
1_60211167_10425	53.488
1_63005223_10657	54.999
1_62961216_10735	56.814
1_62646907_13531	60.476
1_62854403_26586	62.063
1_62516136_67030	65.026
1_59364112_8278	67.041
2_59364112_8368	68.213
1_62989087_36360	69.952
1_63066974_29488	71.04
1_59939589_11962	73.287
1_62918244_27060	76.225
1_63003756_19697	78.67
1_62824125_7918	79.56
1_62824125_7438	80.364
1_63013469_10119	81.61
1_63201889_12928	83.033
1_62696570_26154	86.038
1_63025608_5908	89.203
1_63020577_8976	90.805
1_63106907_18858	93.277
1_63106907_19043	94.463
2_62298300_14424	96.061
1_47473392_1042	96.698
1_62293524_34903	99.792
2_62940008_148360	102.397
1_62997822_143723	106.736
1_62511190_50613	107.947
1_62511190_41383	108.976
1_62998990_10787	109.743
2_60237592_94596	110.523
1_50900150_644	113.418
1_62840029_82781	114.437
1_63206717_159980	116.159
1_63038212_143917	118.137
1_62677792_33143	119.726
1_62632862_17168	124.614
1_63187142_23516	126.551
2_62297839_14806	132.148
2_62974005_36851	134.89
2_62599700_15993	137.96
1_63064984_13189	140.109
1_62973244_34927	144.125
1_62443015_15617	147.541
1_62920135_52210	149.874
1_63070915_46055	155.611
2_63087360_34936	158.071
group 3
1_63175778_4147	0
1_63176082_30722	4.609
1_62512035_5639	5.888
2_62970861_23964	9.852
1_40072350_697	10.99
1_62630659_27572	12.168
1_62951991_137720	13.601
1_62688724_8438	16.668
1_62736924_11966	20.092
1_63206863_5962	21.128
1_62693925_7726	23.647
1_63007321_77092	24.879
1_62776538_26340	27.934
1_62637066_8357	29.922
1_62960711_20318	31.251
1_62637066_8389	32.814
1_62309414_5163	36.789
1_62931612_15506	39.443
1_62826654_5127	42.132
2_62945533_102621	45.354
1_62967167_6292	47.453
1_62309290_10539	50.402
2_62990814_12645	51.724
1_62952033_552716	54.441
1_63209950_15757	55.716
1_62763698_6869	56.515
1_63227770_1017759	57.663
1_63227770_1020047	58.51
1_63227770_1020008	59.652
1_62522886_48442	62.914
1_63048896_18367	63.723
1_62947456_24027	65.981
1_63070064_28352	67.449
1_63179169_41549	69.933
1_62914687_40788	71.167
2_63200598_25239	72.937
1_63228551_708747	74.952
2_62846240_34430	78.561
1_62923239_33280	80.453
2_62923239_33792	82.354
1_62873021_12678	83.877
1_63086134_56072	86.815
2_62984406_53270	90.77
1_62648544_14218	93.476
1_63060960_7136	96.288
1_62870234_242039	100.498
1_63206566_243048	101.741
1_63206566_243004	103.052
1_62842056_34994	105.391
1_62873698_119773	106.61
1_62641068_17591	107.958
1_63120480_30569	114.558
1_62435776_29055	118.374
1_62796047_4694	120.8
1_63190062_52793	123.261
1_63037347_20658	126.415
1_62948563_105863	127.653
1_63140286_26555	132.207
1_62964254_2690	137.415
1_63205140_40779	141.68
1_63046075_33096	146.701
1_63019821_4775	149.957
1_63018097_57481	153.893
1_63025651_60421	155.366
2_62972812_17451	159.011
2_63223344_11618	162.739
1_62968279_17287	166.506
group 4
1_63105560_12318	0
2_63225965_9042	2.51
1_62841374_12678	6.044
1_62510663_1637	7.71
1_46768092_432	9.428
1_63039021_60618	11.008
1_63126574_17109	12.772
2_63083456_33037	20.554
2_63101431_18404	21.849
1_60086533_3150	24.402
2_62511820_7370	26.099
1_62969610_11605	27.554
1_63148897_38181	28.608
1_62339487_23943	35.72
1_56027608_5846	37.712
1_62382403_25748	38.532
1_62936627_111662	39.841
1_63206779_87388	42.708
1_61205948_22639	44.952
2_63180101_13484	46.344
1_62395359_2787	47.933
1_62993894_63276	48.487
1_62959060_40762	51.625
1_62611918_33792	52.581
1_63018542_17827	55.601
1_62880722_22182	57.337
1_62510594_10951	63.184
1_62896818_22946	67.539
1_62310018_12008	69.892
1_62961824_7157	72.369
1_62821156_7086	77.573
1_61284562_4622	80.609
1_62948860_42845	82.826
1_62952667_708710	84.228
1_61770640_25778	85.394
1_61770640_25649	87.071
1_63155336_43022	89.477
1_63004994_10793	91.332
2_63216118_333130	97.152
1_62828730_5519	101.912
1_59740628_3826	105.806
1_62969852_12215	110.163
1_62309649_47065	111.871
1_63077751_20635	113.215
1_62746904_17193	115.38
1_62756439_3605	116.71
1_62991010_48452	123.188
2_63166995_21906	125.234
1_62657390_4985	133.783
1_62298786_2687	136.153
1_62924301_27082	138.11
1_63005326_12979	141.824
1_63199804_104738	145.585
1_62294171_60773	147.759
1_62975083_47526	148.77
1_63080722_23493	151.072
1_63183344_27292	153.814
1_62728183_29298	155.707
1_62585115_34781	157.884
1_63186646_35512	159.937
2_62859515_11742	162.372
2_62890452_16595	165.714
2_63222483_35976	166.948
2_62923208_37206	169.571
2_62873592_26453	171.116
2_62873382_4081	174.266
group 5
1_62974849_12807	0
2_63011930_57661	3.963
1_62639360_23556	6.425
1_59103482_29819	9.251
1_62973063_29065	20.611
1_62522619_4739	27.348
1_62816260_40940	35.831
1_62587531_12373	37.051
1_62816260_37541	38.693
1_62837114_22737	40.74
1_62512323_10614	41.913
1_62890399_59478	46.347
2_63207105_318911	47.328
1_62734958_48950	48.41
1_62958888_12396	50.089
1_62734958_44930	51.041
1_62999451_19493	51.972
1_51406850_494	54.044
1_63097250_17020	56.035
1_63005795_8047	62.216
1_62833350_14298	63.643
1_58931249_2327	64.56
1_62888125_56271	66.343
2_62876394_44067	69.654
1_62952591_379430	73.87
1_62951821_183236	78.671
1_63173584_78646	84.097
1_63051132_41314	85.655
1_62948387_58272	91.28
1_62516390_4522	92.871
1_58996152_25035	94.248
1_63212302_50050	96.24
1_63028059_4912	98.172
1_62829974_62305	99.24
1_62918392_47999	102.165
1_62301232_7758	103.582
1_58739513_26900	107.325
1_62362054_10295	108.543
2_63118257_13246	110.066
2_62962824_21218	111.191
1_63007253_15909	112.827
1_62738178_13840	114.271
2_62977796_18380	115.876
1_62691762_19570	116.806
1_63223449_50059	118.237
1_63200713_78235	119.292
1_63215141_36609	120.307
1_63017220_13025	121.594
1_63017220_13762	124.17
2_63115313_19094	131.981
group 6
1_63227278_143702	0
1_63065479_50798	3.195
1_62587502_18460	5.338
1_63227278_144570	7.705
1_62080554_6239	13.358
2_62686745_28859	14.933
1_63119579_13620	16.35
1_59740952_29784	18.902
1_63199235_90305	20.621
1_63101294_32004	21.681
1_63101294_31984	23.859
1_62659818_9389	28.202
1_62502495_63896	28.968
1_62961884_24792	31.011
1_60237707_4969	36.962
1_62872170_10154	38.413
2_62952516_291904	39.938
1_62642521_5742	42.789
1_62653529_66181	44.32
1_63069768_33426	47.13
1_62893274_8844	49.366
1_63199450_56207	53.947
1_62815776_5756	56.994
1_62815776_5857	60.194
1_63157572_151442	73.781
1_62601442_7275	75.189
1_58847153_10628	80.57
1_63034584_23469	83.782
1_61667668_11285	85.141
1_60079654_2496	86.78
1_62628095_44892	93.39
2_63211258_14443	95.498
2_63187100_44392	99.269
1_62867017_5126	102.781
1_62691198_13742	104.135
1_62994700_92651	105.7
1_62831916_83954	107.132
1_62909583_27787	109.35
2_63161871_16289	111.296
1_63041588_58317	115.592
2_62979550_12615	117.08
1_63202078_12930	120.149
1_62936732_6332	121.995
1_62988548_36049	125.278
2_62825593_10482	127.296
1_63052900_39321	129.081
1_63000218_105715	133.908
group 7
2_59798718_1944	0
1_62822280_14633	7.258
2_62988563_63949	9.067
1_62822280_16030	11.03
1_62952656_941005	13.868
1_62936327_67563	20.318
1_62953254_15134	22.69
1_62751052_5450	24.847
2_62431742_33905	31.668
1_63161305_18507	35.29
1_62856974_1953	37.647
2_63201783_65460	41.13
1_58946198_16590	43.278
1_63041454_5958	48.39
1_63132278_85869	51.346
2_63054817_6883	54.542
1_63203037_34147	55.992
1_63204669_318064	57.352
1_63205661_92681	59.635
1_63129916_5920	63.262
2_63204698_140414	65.21
1_63209446_64870	66.613
1_62772159_26562	69.821
1_59422571_48387	71.22
1_62309667_6999	73.119
1_62951969_17867	74.306
1_62103383_51403	76.07
1_63145876_26285	77.795
1_62845396_18181	79.283
1_62951797_199209	87.028
1_63091603_123578	88.994
2_63019408_23548	90.163
1_62674246_44059	91.856
2_59070818_12290	93.931
1_62240826_16811	98.487
1_63050768_38828	101.723
1_62297917_20126	103.096
1_62813600_20674	104.578
1_63026162_37082	106.826
1_62750087_42469	108.083
1_62519740_2337	108.766
1_59555638_9852	113.313
2_63070673_23284	114.401
1_63148222_67385	115.467
1_63169584_77643	116.389
1_63127541_36217	119.879
1_59983939_4212	121.661
1_63127541_36148	123.316
1_59978069_44001	124.905
1_63032590_71407	125.673
1_63112943_125134	128.725
2_63112943_123689	130.813
1_59769375_349	131.914
1_62365569_5588	132.902
1_63131674_15999	134.436
1_59926543_29303	135.72
1_62302135_13150	137.968
1_63202640_65596	139.637
2_62302135_16610	141.33
group 8
2_62193093_19449	0
1_63017334_16956	4.291
1_63107189_25528	6.53
1_62434666_11663	8.103
1_63066763_14123	9.872
1_63186506_52153	12.794
1_62697148_51239	15.031
1_63018982_32200	17.933
1_62951917_385520	22.484
1_63193055_61527	25.686
1_63207379_352445	27.109
1_59983825_33900	29.154
2_63026431_144270	31.534
1_63045051_12656	33.525
1_62952557_273206	34.489
1_63084812_38457	36.267
1_62578044_36147	38.023
2_63018944_59552	39.386
1_62988999_21758	44.342
1_59004262_56691	46.811
1_59829082_616	53.971
1_59829082_591	55.223
1_62978511_35129	58.223
2_63216246_211010	59.898
1_62978384_34994	62.656
1_62968267_24867	63.866
1_63220623_42081	68.243
1_62944024_23561	70.133
2_63109364_23776	73.019
1_63082434_15460	74.179
1_62944024_19646	75.792
1_59769456_22102	81.586
1_63206486_99594	84.133
1_40134825_9433	85.357
1_63192779_24145	86.946
1_62957457_7834	90.561
1_62980731_19541	93.151
1_62603502_14558	94.36
1_63043925_86005	95.514
1_63189570_99792	97.08
1_62666851_106960	99.28
2_63101589_9662	101.483
1_60948197_23873	104.567
1_62598856_18133	106.28
1_62598856_18151	107.292
1_62532233_2951	109.963
1_62305648_10861	111.114
1_63037893_58163	113.451
1_63109156_4862	115.056
1_63227825_1873970	116.841
1_62574840_4115	118.338
2_63194662_217319	118.611
2_63058982_35711	123.411
1_62574633_11621	124.839
1_62644103_14445	126.246
2_63205827_18349	129.354
group 9
1_62956658_48071	0
2_63154091_76469	7.683
1_62786985_5092	10.765
2_62578618_16480	12.21
1_62840519_11274	12.908
1_46769605_2427	16.805
1_62971235_18476	18.747
2_62967349_19431	20.099
1_62900459_41169	21.144
2_63127340_37605	21.969
1_62603914_2568	25.377
1_62855902_37017	25.917
1_63227608_108078	30.178
1_62599486_5399	30.733
1_62749087_4525	32.138
2_63227608_181861	32.985
2_58661771_43029	34.932
1_63228516_2691384	36.413
1_58661771_45135	38.088
1_63165500_56765	41.198
1_63079492_24922	44.17
1_62993018_48545	45.739
1_62549873_31813	49.401
1_62883294_76219	51.821
1_63087154_36706	53.405
2_63204413_125422	54.524
1_63190861_78475	59.385
1_61982732_50998	60.499
1_63006934_53346	63.212
1_62978274_56308	64.228
1_62942982_59846	67.078
1_63047535_76138	69.13
1_63163423_27295	71.185
1_63049310_2426	74.978
1_62986880_31897	78.02
1_62969021_37849	85.299
1_63219397_112799	88.588
1_63215607_22229	90.893
1_62541728_11804	92.464
1_62541728_11756	94.539
1_62972522_57306	98.47
2_63038877_42228	100.882
1_62571991_10663	103.678
group 10
1_63036224_119641	0
1_63139644_28766	3.528
1_63120975_33079	8.028
2_63139644_28603	8.86
1_63163363_44295	11.847
1_63193463_32298	13.612
2_62977071_8537	14.774
1_62996017_78981	16.361
1_62838990_37456	17.23
1_62639247_50224	17.992
1_62987105_11389	19.314
1_62987833_12521	20.166
1_62835018_75025	21.136
1_63121858_21190	21.699
1_63042429_22206	24.814
1_62510443_3061	25.483
1_63104406_41482	27.066
2_63209234_35254	32.47
1_62241859_24157	37.433
1_63127815_13142	38.629
1_62397071_9281	39.945
1_63194938_27837	41.003
1_60531800_23157	41.933
1_63194784_3482	43.942
2_62729328_11268	45.031
1_59262279_3055	46.964
2_62977556_24073	52.521
1_62463562_23327	58.655
1_63077230_44920	62.228
2_62463562_23179	63.75
1_62532440_35137	65.372
1_63140439_103425	68.929
1_62532440_51442	71.202
1_62692498_46173	74.869
1_60238295_10208	77.871
1_63199646_114492	84.002
group 11
2_62653290_7820	0
1_63020662_24346	2.611
1_61585579_36664	4.591
1_62955827_49504	6.974
1_62981568_8080	8.149
1_62969455_12349	11.066
1_62944523_11684	14.24
1_62997224_29356	17.841
1_62997224_29031	19.296
1_60281127_16975	24.945
1_63120485_30754	29.175
1_62982167_17279	33.482
1_63060486_17318	34.397
1_59579809_10837	35.339
2_62824288_9304	38.392
1_62721971_14400	45.535
1_62609013_21311	46.211
1_62502546_14412	47.063
1_62295749_3824	48.486
1_62738301_20889	50.266
1_62665248_12592	56.084
1_62831155_37901	58.915
1_63026332_51243	61.349
1_62984848_83226	63.136
1_62831155_3028	64.584
1_62951770_51366	66.343
1_62963098_26281	67.322
1_62615238_60599	68.614
1_63135217_3699	71.274
1_62954403_12532	72.848
1_63043875_14968	73.865
1_62311021_6037	76.459
1_62827631_12627	78.534
1_60238522_26848	80.635
1_62950209_140234	85.701
1_62760756_17322	86.602
1_62907869_112102	90.133
1_62530759_42178	92.583
1_62765963_24291	95.579
1_62091468_16336	100.073
1_62533794_15358	103.329
1_62973054_23943	103.69
2_62580406_49835	106.936
2_62580406_49668	109.321
1_63072947_41185	116.241
1_63027448_7115	117.297
1_63106295_91886	119.047
1_62512739_8465	122.1
1_59947536_48662	123.019
1_59947536_48629	124.838
1_63206577_182306	126.687
1_63111168_19423	127.671
1_62969391_32336	129.656
1_62754543_56084	133.595
1_62909320_38869	138.685
2_63134288_20765	139.661
1_62967593_5770	141.318
1_62832680_7297	143.271
1_62832680_5654	146.011
1_62948171_41768	149.223
group 12
1_62978027_32351	0
1_62978027_32320	3.011
2_62510986_26603	5.111
1_62609856_19171	9.065
1_62510986_27012	11.334
2_63043537_26489	11.977
1_63046754_40447	12.892
2_59518671_4984	14.493
2_60272429_14749	16.302
1_62774660_37448	21.224
1_62774660_37500	23.021
1_63225032_11816	24.72
1_62669665_98841	26.388
1_62669665_99101	27.631
1_60017406_49345	29.577
1_63072957_58665	36.17
2_62955182_71644	37.851
1_63011637_12261	40.158
1_62518501_62775	41.881
1_62518501_62640	42.881
1_62518501_96678	44.145
1_63227538_324544	45.13
1_62670910_1743	47.213
1_62572689_2875	47.914
1_62648252_29910	50.855
1_62664989_26771	53.236
1_60209692_10908	56.779
1_62527565_8686	58.423
1_62301953_47502	59.292
2_63207078_32980	60.735
1_63142074_24658	62.637
1_63121680_13461	64.343
1_63115809_15414	69.488
1_62574030_13290	71.321
1_63217058_44666	73.126
1_63014492_116717	74.294
2_63181224_67573	75.387
1_62854759_25046	76.391
1_63025138_19584	78.727
1_62547871_15478	79.972
2_62917428_88994	88.447
1_62991538_53635	90.671
2_63107073_18235	92.167
1_62959384_24604	94.515
1_62747344_8174	97.713
1_62747344_8554	100.401
1_62255200_70929	115.626
1_62300079_5474	118.34
1_62300079_5642	120.351
1_62300079_6130	122.336
1_62306692_5966	124.454
2_62973732_13923	127.207
