# Supplementary material for: High density linkage maps, genetic architecture, and genomic prediction of growth and wood properties in Pinus radiata
Source: BMC Genomics. 2022 Oct 28;23:731. doi: 10.1186/s12864-022-08950-6 (PMC9617409; doi:10.1186/s12864-022-08950-6)
Supplement: Supplementary file 11 — Additional file 11. 850,096 map file. Plain text file containing the map position (cM) of all loci on the 850,096 linkage map, in the format required for analysis using MAPQTL 6.0. [file 12864_2022_8950_MOESM11_ESM.txt]

group 1
1_63167117_46074	0
1_60272652_8133	4.866
1_59604889_4552	6.518
1_62972103_17450	13.152
1_62972103_17726	14.671
1_63036979_41621	16.634
1_63077570_56106	18.905
1_52617418_666	27.725
1_63105745_65761	29.978
1_63006016_37303	33.801
1_62962893_53738	36.355
2_63112720_41411	41.049
1_62953808_89472	45.868
1_62996775_130788	48.341
1_62952550_125178	57.587
1_63068030_6556	59.693
1_59952254_9573	63.574
1_59852844_19185	70.133
2_63106859_20804	72.359
1_62983362_7327	73.382
1_62676612_5079	80.218
2_62940888_56870	83.387
1_62974248_12079	94.285
1_62078941_20138	99.683
2_63118470_3835	100.936
1_63065331_27179	103.5
1_59604934_10483	106.713
1_62872090_57491	108.877
1_62602697_34937	110.555
1_62527716_23010	117.457
1_59332396_40794	118.78
1_62606722_1336	123.121
1_62824524_38142	126.377
1_63026234_217818	127.693
1_62967862_15328	130.62
1_62601837_36363	134.091
1_61165714_2818	136.76
2_63064426_75467	140.633
1_62990924_31099	145.025
1_63084128_21479	148.531
1_62954588_13826	150.643
1_63193571_34946	152.435
1_63193571_35899	153.824
1_62727167_23985	159.598
1_63002866_27907	161.25
1_62533852_17602	164.309
1_62738880_53811	165.637
1_62965043_14649	170.169
1_63196206_10570	171.596
1_62960006_14154	173.78
1_62583632_12564	177.048
1_60178102_19093	182.291
2_62975288_31728	184.04
1_63135463_48820	188.073
1_62612286_45638	190.973
1_62885259_4298	196.745
1_62835220_9212	197.706
1_63090824_5750	201.019
group 2
1_59328173_2127	0
1_59328173_2074	2.478
1_63121116_75199	6.691
1_62994955_17832	8.638
1_61556990_6197	10.04
1_58814603_2026	12.34
1_62549081_44844	15.919
1_62953437_24840	17.246
1_63049886_57256	19.025
1_59921001_1874	21.943
1_59092178_19193	28.184
1_62868150_44030	29.189
1_62871444_24478	30.22
1_63157606_319174	32.453
1_62570864_15101	33.496
1_63157606_318940	34.768
1_59262748_35861	36.496
1_62937078_36077	38.316
1_62766809_2995	42.18
1_62880796_36381	45.008
1_62642650_44216	47.387
1_62518895_4358	49.487
1_62670024_10114	52.135
1_62670024_10903	53.685
1_62953703_75234	54.661
1_62522654_4635	56.334
1_63199907_20551	59.671
1_63184706_89774	61.054
1_62949744_4164	64.64
1_59362538_17400	69.994
1_62426671_4318	72.356
1_62999320_18889	73.489
1_62426671_4363	79.742
1_62556378_20035	100.837
1_62817915_60712	103.928
1_62943249_83050	106.964
1_62516186_11474	113.549
1_63175169_221383	117.582
1_62894503_95159	121.492
1_63157099_26805	123.569
1_62638682_3873	127.423
1_62533847_52239	134.307
1_63164077_20120	138.138
1_63195058_26524	144.958
1_63184110_75206	149.904
1_63173660_25608	154.346
1_62630739_5854	157.694
1_62868967_83311	159.224
1_62562175_15937	162.178
1_63206799_36691	165.893
1_63203808_101667	168.705
1_63109430_36517	171.118
1_63206608_175787	179.405
1_62537768_7118	185.886
1_62742149_43366	190.517
1_62947286_33092	192.201
2_62742149_43572	193.336
1_62581945_13615	195.939
2_63207142_67805	199.777
1_62607996_9134	202.815
1_63026445_15561	205.819
group 3
1_63177203_89542	0
1_63020729_3315	2.498
2_63215660_25495	5.83
1_62512035_5532	8.599
1_62511841_3309	10.569
1_63190128_45325	14.708
1_63172851_21979	32.174
1_63000273_12612	61.225
1_63096869_22784	63.966
1_62982688_13833	67.469
1_63120907_49467	69.97
1_63207090_217687	72.119
1_63112926_10377	82.214
1_63093312_29964	93.059
1_59658806_20115	94.319
1_62955800_12996	97.061
1_62514650_56322	100.079
1_63200815_45100	101.528
1_62606720_4230	103.54
1_62630201_1766	105.163
1_62510340_77550	109.775
1_62896449_27463	111.421
1_62665589_22183	112.387
1_59997510_26013	114.414
1_62660190_43902	117.973
1_62539208_42904	119.747
1_62957523_23857	122.035
1_63180709_45323	123.19
1_62955185_18189	124.444
1_63222239_59417	126.038
1_62869573_35883	129.528
1_63205981_44759	134.117
1_63064111_34639	135.379
1_63031690_47160	140.535
1_63113111_114030	143.175
1_63113111_114184	145.023
1_63113111_112985	146.732
1_62920761_50834	148.473
1_41450342_836	155.83
1_63046075_32668	158.386
1_63027341_29911	159.561
1_62848415_17503	161.652
1_63018097_55496	163.696
1_63095690_19252	165.174
1_59921051_5543	166.825
1_62980380_14434	168.433
2_63201878_13917	169.399
group 4
1_62748313_12831	0
1_59533634_13308	6.409
1_59533634_13136	10.002
1_62999267_39462	12.471
1_62577204_38266	13.541
1_62841374_10345	17.416
1_62841374_13001	18.583
1_62841374_11753	19.965
1_63016635_20575	22.805
1_62803560_5582	26.065
1_63227304_85736	27.393
1_59295007_39501	28.65
1_62991280_7821	32.859
1_62521083_14080	35.918
1_63180237_12558	37.731
1_59375926_4034	42.13
1_62302750_7893	43.927
1_62952392_377809	48.22
1_62962550_98986	52.667
1_62613295_5386	60.71
1_62976208_24807	64.644
1_63204602_177310	66.719
1_62950525_12290	69.751
1_63101919_56892	72.033
1_62954656_26718	73.099
1_62745979_14608	74.748
1_62670569_10896	77.642
1_60276549_436	84.77
1_60276549_344	86.532
1_63183234_55555	87.539
1_62927404_154518	89.517
1_63228475_1031241	93.443
1_62928480_96700	94.756
1_63008705_28846	101.988
1_62938657_10238	105.042
1_62605773_64430	109.212
1_63155336_42223	110.907
1_62547406_11714	113.847
1_62757017_71871	115.551
1_62757017_82846	121.033
group 5
1_63225557_39689	0
1_63225557_37562	4.692
1_63225557_39228	8.394
1_60144780_4102	15.201
1_60176985_9498	22.687
1_58804687_1776	26.189
1_63066352_30426	35.234
1_63066352_30258	37.199
1_63116652_57245	38.798
1_63210634_33730	40.035
1_62958505_52031	45.49
1_63207110_126710	49.073
1_61298145_4148	50.193
1_58870684_10811	51.893
1_62960100_21449	56.638
2_63223168_162110	59.82
1_62956918_11982	61.81
1_62873383_9350	63.92
2_63207105_322158	65.305
1_62754211_69487	67.203
1_63002915_109627	72.43
1_63002915_108071	73.882
1_63002915_108031	75.399
1_63175369_50604	78.293
2_63117193_46590	81.385
2_63111827_15989	83.063
1_62900150_96146	88.165
1_62979404_12040	91.68
1_62248734_1402	94.23
1_63216465_120519	96.158
1_63204609_183602	102.249
2_63207380_716553	103.495
1_62697817_68488	107.675
1_62927258_170283	112.199
1_62927258_176554	113.089
1_62927258_170309	114.952
1_63228520_2664545	117.386
1_62978031_39111	118.972
1_63228520_2664638	119.929
1_62835321_9059	121.601
1_59217798_15311	122.981
1_62304668_11423	127.971
1_61848104_31851	129.853
1_61848104_31646	130.702
1_62867002_13398	132.711
1_63204571_69824	133.72
1_62754696_10860	135.566
1_61018981_11719	138.17
1_62642111_65066	148.279
1_63018599_5440	152.215
1_62550259_5552	155.225
1_62991842_32348	156.559
1_63009905_8846	157.95
1_63009905_8760	159.341
1_62864947_21703	160.894
1_59435141_6947	162.532
1_62768723_12395	169.2
1_62519579_5852	170.443
1_62847322_46357	172.177
1_62847322_21472	175.012
1_59328504_13732	181.754
1_63109620_65013	184.561
group 6
1_63203864_264832	0
1_63201983_34545	9.895
1_62961884_33656	16.445
1_62960563_10696	19.479
1_62960563_10565	22.468
1_63198943_94297	25.19
1_63029758_12279	27.464
1_63145265_2831	29.905
1_62764559_57374	34.216
1_62944041_187526	47.489
2_63125798_48576	49.894
2_63109790_37173	53.865
1_62901348_249525	58.388
1_62937260_16382	62.686
2_62937260_17152	64.462
1_62535128_2940	66.259
1_62893398_15138	67.962
1_62893398_16697	69.559
1_62944062_58593	80.221
1_62944062_58627	82.477
1_62956667_67435	94.103
1_59920826_1543	97.434
1_63165589_36559	103.192
1_62356246_3774	104.678
1_58938712_860	106.297
1_63202695_74667	114.431
1_62549188_53999	116.363
1_63030681_33773	118.817
1_59114299_17002	122.682
1_59114299_17046	125.729
1_50560059_974	132.474
1_63101143_28545	133.961
1_59060756_21056	137.835
1_62972201_5013	139.685
1_59199266_33531	146.145
1_63186284_116659	147.729
2_63158227_17415	151.361
1_58790409_120928	155.33
1_58790409_120600	155.429
1_63163517_8484	158.87
1_62943568_14457	163.395
group 7
1_59176888_8306	0
1_59176888_8366	3.457
1_62959089_39989	8.984
1_59790195_41656	12.922
1_63036972_55322	15.915
1_62979951_4500	18.059
2_63148523_12025	19.526
1_60112080_3211	23.357
2_63150247_17421	33.575
1_62853444_4783	35.88
1_62639906_13596	39.218
1_62830618_14350	59.741
1_63038709_72527	64.003
1_62312249_43996	69.515
1_62298711_27705	74.919
1_63207286_38221	76.899
1_62955995_27733	79.761
1_63146957_56860	82.63
1_61752001_16108	85.944
1_61200449_4451	87.862
1_62773903_25784	89.493
1_60112485_63919	90.867
1_62957615_19574	103.632
1_63211146_54344	116.911
1_61689024_5484	120.336
1_63093564_68726	123.495
1_63206949_276367	126.593
1_62960582_38732	130.506
2_63182666_72978	133.717
1_62512074_4179	135.818
1_59926543_29621	137.345
1_62807221_16671	139.083
1_63044577_53757	140.974
1_63121810_13758	144.256
group 8
2_62948234_129089	0
2_62948234_128984	3.643
2_62950081_139554	7.392
2_62759680_9693	9.764
1_62673155_8784	11.486
1_62294914_22404	12.678
1_62294914_22584	14.869
1_63225571_119372	18.98
2_63166471_24281	20.014
1_62690993_5248	24.362
1_63203423_58753	27.059
1_63203423_58683	29.406
2_63201855_20905	33.02
2_63114969_33468	36.967
1_60179551_19769	42.284
1_62634417_34660	47.795
1_62959509_54276	52.628
1_62296443_10546	58.961
1_62763853_21140	60.995
1_62834317_16385	63.988
1_47459955_643	71.542
1_62759353_3303	78.592
1_62955627_12294	81.782
1_63227507_72990	88.287
1_62900689_26008	90.376
1_56030944_3845	91.196
1_62779108_143690	92.047
1_63163560_9480	93.296
1_52518690_1614	94.655
1_62760114_52179	96.216
1_63220120_454872	99.062
1_61683267_29769	105.502
1_61683267_29798	107.136
1_62995090_24545	114.381
1_62986887_2932	115.098
1_62511125_3292	118.37
1_61673171_10975	121.36
1_63046599_20484	122.733
1_62310617_25568	124.915
1_63082017_7398	130.726
1_63082017_7305	133.147
1_63104326_89639	141.077
1_63104326_62886	142.33
1_62999624_16524	144.722
1_62999624_16687	146.78
1_62823104_3483	149.166
1_63066603_38254	150.309
1_63143125_20086	151.62
1_62513609_11416	154.149
1_63059293_28880	155.492
1_62662840_21627	158.75
1_62527001_7542	160.324
1_62667469_25330	170.932
2_62820863_75639	171.878
2_62609160_65437	173.459
1_62820863_74716	175.329
1_62914781_35378	178.014
1_63152422_28873	180.762
1_63005244_73965	181.993
1_62947196_39185	184.079
1_62699008_29925	185.858
1_62587480_20944	187.244
2_62947614_178842	188.992
1_62768007_10204	190.203
1_62947610_80862	191.98
1_62992523_28968	195.89
1_63011860_61030	196.552
1_63000720_12223	200.97
1_62826652_12162	209.745
1_63025685_57014	212.051
1_62969472_28953	214.034
1_62952478_156849	226.381
1_62844814_30359	228.154
1_62889683_18356	230.336
1_63027023_59038	233.594
2_62507828_17995	236.448
1_63078614_47979	238.966
1_62952625_285414	241.88
1_63185568_46722	245.08
group 9
1_59740388_26141	0
1_62952551_185220	2.8
1_62966224_106946	5.871
1_40546931_964	8.56
1_63050821_124734	9.928
1_59578155_30064	12.102
1_63182679_14125	14.038
1_63188020_56917	24.333
1_62301195_14391	33.932
1_62667739_11189	37.792
1_61630273_1855	42.582
1_62955675_5183	45.407
1_63179565_83119	50.582
1_62759230_15366	51.762
1_59742173_92065	53.806
1_59753297_4685	60.253
1_62972564_45770	61.971
1_62972564_46401	64.033
1_62972564_46363	66.421
1_62387766_37944	69.287
1_58921416_22188	70.236
1_62387766_37952	71.868
1_62882013_16255	74.531
1_62974300_11727	76.402
1_62964788_8604	86.423
2_62796866_44059	87.003
1_62569909_32182	88.485
1_63039440_11727	90.071
1_63026197_10708	93.5
1_59868196_6268	96.31
1_62970895_7537	98.137
1_63073161_8514	100.297
1_62530320_3544	108.048
1_62523864_1927	114.957
2_62979416_2405	117.927
1_62528080_1296	122.669
1_61224824_23389	123.654
1_59952315_11621	127.777
1_53696095_478	128.954
1_59983834_1216	129.809
2_62964695_29502	135.988
2_63105307_3644	138.095
1_62562308_26246	140.624
1_63045753_136821	142.89
1_63018204_16458	145.139
1_62952645_347907	149.825
1_62952645_348480	152.163
2_62996206_19330	154.339
1_60476528_19053	158.495
1_62720972_13017	160.121
1_62926390_16572	167.432
1_62952372_21901	171.049
1_59364107_21393	173.047
1_63206727_86282	174.882
2_62298490_46261	181.386
1_62298490_46212	185.494
group 10
1_62698821_5093	0
1_62942197_46302	3.184
1_62949996_66430	8.881
1_63166471_17268	10.893
1_63006848_41035	16.497
1_63193538_50738	24.743
2_62925929_31246	28.59
1_62947964_231510	31.522
1_62991727_9130	38.984
1_62991727_8962	41.15
1_63035067_16320	43.152
1_62297317_25807	44.817
1_63205572_518937	48.402
1_62944302_29279	50.678
1_60935100_5137	53.125
1_62534352_8927	56.059
1_63102567_26317	58.659
1_62987833_12526	59.639
1_62948704_199482	64.321
1_61711260_13610	66.917
1_62652013_12836	68.818
1_62652013_12772	71.95
1_62992702_34044	81.193
1_62551817_49405	84.217
1_63018470_131728	85.563
1_63059237_42098	96.749
1_62510562_14284	100.86
1_63099556_5853	103.101
1_60671431_2790	104.379
1_62892947_6759	105.63
1_59798684_8222	107.631
1_63008050_8917	109.084
1_62296640_9708	110.414
1_63204162_17679	112.157
1_63207096_246961	114.176
1_63219642_69295	115.952
1_62572350_28873	117.695
1_62510919_2078	119.084
1_62881369_103773	120.714
1_62997786_6176	121.681
group 11
1_63001269_28849	0
1_62312632_16234	2.815
1_62752519_39568	4.486
1_62766117_3320	5.729
1_59247097_2232	7.645
1_60886074_8863	12.552
1_62969455_12489	14.405
1_63169444_10567	15.482
2_63169444_24152	17.14
1_62777357_72998	19.868
1_62777357_73549	24.081
1_63044768_86932	35.332
1_60281127_17240	39.859
1_62901797_25207	44.145
1_62421153_10137	46.773
1_63207239_322995	49.107
1_62898164_15733	50.845
1_62968597_6114	65.989
1_62882016_22927	69.442
1_62800720_7199	72.9
2_62521395_17989	79.456
1_58923915_59232	80.988
1_63207391_329000	82.887
1_62294172_2996	84.407
1_62605205_23734	85.259
1_62956528_105274	87.672
1_62950154_134054	92.719
1_63059238_6873	95.184
1_62982066_32187	96.953
1_62615238_61774	101.656
1_62924547_72906	106.072
1_60080835_8881	111.323
1_59684426_2791	118.036
1_62873207_56555	130.569
2_63206854_243371	137.534
1_63104337_30073	147.928
1_62670413_53097	156.814
1_62951190_220218	163.048
1_63196157_4847	165.887
1_63207283_356054	174.704
1_63207283_356266	177.116
1_63173545_25517	182.422
1_63165182_12306	184.139
1_63011826_37210	192.939
1_63156252_4058	197.011
1_62977901_53098	199.104
1_62948383_72547	203.031
group 12
1_62293288_27748	0
1_62967834_18697	2.137
1_62975168_25310	3.989
1_63105642_12775	5.548
1_63133224_59092	7.576
1_62957810_22127	11.884
1_63071778_17070	13.955
1_62770105_8207	16.247
1_62957364_32618	21.069
1_61247173_3987	24.13
1_62983793_35893	28.234
1_62952529_185648	31.186
1_62952529_185843	32.844
1_62677166_61064	37.861
1_63066598_33800	39.859
1_58567394_7113	42.067
1_39708935_466	43.796
1_62976446_9078	51.322
1_59232258_16072	53.646
1_62872168_16685	56.156
1_62654414_4798	57.539
1_62520906_16247	60.322
1_63035082_16066	64.938
1_62891880_42338	66.086
1_62854147_50354	69.147
1_62624609_37038	70.976
1_60447862_3186	77.725
1_62952447_157603	84.365
1_59393834_12746	86.189
1_59463967_11296	90.532
1_62297883_31128	100.988
1_62804075_2505	106.605
1_62984347_2603	110.146
1_62655383_27006	112.376
1_62994460_42255	120.606
1_59962624_54242	124.41
1_58691509_4609	126.584
1_61594641_5797	128.842
1_62985968_26248	130.875
