# Supplementary material for: High density linkage maps, genetic architecture, and genomic prediction of growth and wood properties in Pinus radiata
Source: BMC Genomics. 2022 Oct 28;23:731. doi: 10.1186/s12864-022-08950-6 (PMC9617409; doi:10.1186/s12864-022-08950-6)
Supplement: Supplementary file 12 — Additional file 12. 850,055 loc file. Plain text file containing the genotype codes for loci in the 850,055 parental map, in the format required for analysis using MAPQTL 6.0. [file 12864_2022_8950_MOESM12_ESM.txt]

name = 55_parent
popt = DH
nloc = 657
nind = 82
1_63075136_71925	{1}	a	a	b	b	b	b	b	b	b	a	b	b	b	b	a	a	b	a	a	b	a	a	b	b	a	b	b	a	a	a	a	b	a	-	b	a	b	-	b	b	a	b	b	b	a	b	a	a
1_62675414_35400	{1}	a	a	b	b	b	b	b	b	b	a	a	b	b	b	a	a	b	a	a	b	-	a	b	-	a	b	b	a	a	a	a	-	a	-	b	a	b	-	b	a	a	b	b	b	-	b	a	a
1_61374241_1767	{0}	b	b	a	a	a	a	a	a	a	b	b	-	-	a	b	b	a	-	b	a	b	b	a	-	b	-	-	b	b	b	b	a	b	-	a	b	a	-	a	b	b	a	-	a	b	a	-	b
1_62857146_38132	{0}	b	b	a	a	a	a	a	a	a	b	b	a	a	a	b	b	a	b	b	a	b	b	a	a	b	b	a	b	b	b	b	a	-	-	a	b	a	-	a	b	b	a	b	a	b	-	b	b
1_60145225_7454	{0}	b	b	-	-	a	a	a	a	a	b	b	a	a	a	b	b	a	-	b	a	b	b	a	-	b	-	a	b	b	b	b	a	b	b	a	b	a	a	a	b	a	a	-	a	b	-	b	b
1_63037899_90603	{0}	b	b	a	-	a	a	-	a	a	b	b	a	b	a	b	b	a	b	b	a	b	b	a	a	-	a	a	b	b	b	b	a	-	-	b	b	a	-	a	b	a	a	a	a	b	a	b	-
2_63227242_166264	{0}	b	b	a	a	a	a	a	a	a	b	b	-	a	a	b	b	a	-	b	a	b	b	a	-	b	a	a	b	b	b	b	a	b	-	-	b	a	a	a	b	a	a	a	a	b	a	b	b
1_63206856_240327	{0}	b	-	-	a	-	a	-	a	a	b	b	a	b	a	b	a	a	b	b	a	b	b	a	a	-	-	a	b	b	b	a	a	-	-	a	-	a	-	a	b	a	a	-	a	b	-	a	b
1_62755258_8242	{0}	b	b	a	a	a	a	a	a	a	b	b	-	a	a	b	a	a	b	b	a	b	b	a	-	b	a	-	b	b	b	a	a	a	b	b	a	a	-	a	b	a	a	a	a	b	a	a	b
2_62975028_10819	{0}	b	b	-	a	a	a	a	a	a	b	b	a	a	a	b	a	a	b	b	a	b	b	a	-	b	b	a	b	b	b	a	-	-	-	a	a	a	b	a	-	a	a	a	a	b	a	a	b
1_63091183_49644	{0}	b	a	a	b	a	a	a	a	b	b	a	-	a	a	b	a	b	-	b	a	b	b	a	b	b	-	a	b	b	b	a	a	a	-	a	a	a	-	a	b	a	a	a	a	b	-	a	b
1_58995026_13220	{0}	b	a	a	-	a	b	a	a	b	b	a	b	-	a	b	-	b	b	b	a	b	b	a	b	b	-	a	b	b	b	a	a	a	-	a	a	a	b	a	b	a	a	a	a	b	a	a	b
1_63152543_69032	{1}	a	b	b	b	b	a	b	b	a	a	b	-	b	b	a	b	a	a	a	b	a	a	b	b	-	b	b	a	a	a	b	b	b	-	b	b	b	-	b	b	b	b	b	b	a	b	b	a
2_62519970_19357	{1}	a	b	b	b	b	a	b	b	a	b	b	-	b	b	-	b	a	a	-	b	a	a	b	b	-	-	b	b	a	a	b	b	b	-	b	b	b	a	b	b	b	b	b	b	a	b	b	a
1_59412685_22190	{1}	a	a	b	b	b	a	b	b	a	b	b	a	b	b	a	b	a	a	-	b	a	a	b	b	-	b	b	a	a	a	b	b	b	-	b	b	b	a	b	b	b	b	b	b	a	-	b	-
1_63066473_17248	{0}	b	b	a	-	a	b	a	a	b	a	a	b	a	a	b	a	b	b	b	a	b	b	a	a	b	-	a	b	b	b	a	a	-	-	a	a	a	b	a	a	a	a	a	a	b	-	a	b
1_62958099_23038	{0}	b	b	a	b	a	b	a	a	b	a	a	b	-	a	b	a	b	b	b	a	b	b	a	a	a	-	b	b	b	b	a	a	a	b	a	a	a	-	b	a	a	a	a	a	b	a	a	b
1_63204568_151794	{0}	b	b	a	b	a	b	a	a	b	a	a	-	a	a	b	a	b	b	b	a	b	b	a	a	a	-	b	b	b	b	a	a	-	b	a	a	a	b	b	a	a	a	a	a	b	a	a	b
1_63204568_152199	{0}	b	b	-	b	a	b	a	a	b	a	a	b	a	a	b	a	b	b	b	-	b	b	a	b	-	b	a	b	b	b	a	a	a	b	a	a	a	b	b	a	a	a	a	a	b	a	a	b
1_60098141_24370	{0}	b	b	a	b	a	b	a	a	b	a	a	b	a	a	b	a	b	a	b	a	b	b	a	-	a	b	a	b	b	b	a	a	-	b	a	a	a	b	b	a	a	a	a	a	b	a	a	b
1_63010033_6359	{1}	a	a	b	a	b	a	b	b	a	b	b	-	b	b	a	b	a	b	a	b	a	a	b	b	b	-	b	a	a	a	b	b	-	a	b	b	b	a	a	b	b	b	b	b	b	b	b	b
1_62967343_18153	{0}	b	b	a	b	a	b	a	a	-	a	a	b	a	a	b	a	b	a	b	a	b	b	a	-	-	b	a	-	b	b	a	a	-	b	a	a	a	b	b	a	a	a	a	a	a	a	a	a
1_62770012_30171	{1}	a	a	b	b	b	a	b	b	a	b	b	a	b	b	a	b	a	-	a	b	a	a	b	-	-	-	b	-	a	a	b	b	-	-	b	b	b	-	a	b	-	b	b	b	b	b	b	b
2_63204533_154195	{1}	a	a	b	-	b	a	b	b	a	b	b	-	-	b	a	-	a	-	a	b	-	a	b	b	-	-	b	b	a	a	b	b	b	-	b	b	b	a	-	b	a	b	b	-	b	b	b	b
2_63158198_32549	{1}	a	a	b	a	b	a	b	b	a	b	b	a	b	b	a	b	a	-	a	b	-	b	b	-	b	-	b	b	a	a	b	b	-	-	b	b	b	a	a	b	a	b	b	b	b	b	b	b
1_62825523_2977	{0}	b	b	-	b	a	b	a	a	b	a	a	-	a	a	b	a	b	a	b	a	-	b	a	b	a	b	a	a	b	b	a	a	-	-	-	a	a	b	b	a	b	a	-	-	a	-	a	-
2_63227750_568357	{0}	b	b	a	b	a	b	a	a	b	a	a	-	a	a	b	a	b	a	b	a	b	b	a	b	b	b	a	a	b	b	b	a	a	b	a	a	a	b	b	a	b	a	a	a	a	a	-	-
1_62690485_44486	{0}	b	b	a	b	a	b	a	a	b	a	a	-	a	a	b	a	b	a	b	a	b	b	-	b	-	-	a	a	b	b	b	a	a	-	a	a	a	-	b	a	b	a	a	b	a	a	a	b
1_62927073_42042	{1}	a	a	b	a	b	a	b	b	a	b	b	b	a	b	a	b	a	b	-	b	a	a	b	-	a	-	b	b	a	a	a	b	b	a	b	b	b	b	a	b	a	b	b	b	b	b	b	b
1_62517067_7468	{0}	b	-	-	b	a	b	-	a	b	a	a	-	-	a	b	a	b	a	b	a	b	b	b	b	b	b	a	a	b	b	b	a	a	b	a	a	a	-	b	a	b	-	a	b	a	a	a	a
1_62633503_12489	{0}	b	b	-	b	a	b	a	a	b	a	a	b	b	a	b	b	b	a	b	a	b	b	b	b	b	b	-	a	b	b	b	b	-	-	a	a	a	a	b	a	b	-	-	a	a	a	a	b
1_62606722_87667	{1}	a	a	b	a	b	a	b	b	a	b	b	-	a	-	a	a	a	-	a	b	a	a	a	-	a	-	b	b	a	a	a	b	b	-	b	b	b	b	a	b	a	-	b	b	b	b	b	b
2_62439518_28137	{0}	b	b	a	b	a	b	a	a	b	b	a	-	b	a	b	a	b	a	b	-	b	b	b	b	b	b	a	a	b	b	b	a	-	-	a	a	a	-	b	a	b	b	b	a	a	a	a	a
1_62514454_8853	{1}	a	a	b	a	b	a	b	b	a	a	b	b	a	b	a	b	a	-	-	b	a	-	a	a	a	-	b	-	a	a	a	b	-	-	b	b	b	-	a	b	a	a	b	b	b	b	b	b
1_62893775_24212	{1}	a	a	b	b	b	b	b	b	a	a	-	b	b	b	a	b	-	-	a	b	a	a	a	a	-	-	b	b	a	a	a	b	-	-	b	b	b	b	a	b	a	a	b	b	b	b	b	b
1_62300365_40755	{0}	b	b	a	b	a	b	a	a	b	-	b	a	b	a	b	a	b	a	-	a	b	b	b	b	-	b	a	a	b	b	b	a	-	-	a	a	a	-	b	a	b	b	a	a	a	a	b	a
1_63077269_14721	{1}	a	a	b	a	b	b	b	b	a	a	a	-	a	b	a	b	a	b	a	b	a	a	a	a	-	-	b	b	a	a	a	b	-	-	b	b	b	b	a	b	a	a	b	b	b	b	a	b
1_62559669_11901	{1}	a	a	b	-	b	b	b	b	a	a	a	b	a	b	-	b	a	b	a	b	a	a	a	-	a	b	b	-	a	a	a	b	b	b	-	b	b	b	a	b	a	a	b	b	b	b	a	b
1_62958643_18414	{0}	b	b	a	b	a	-	a	a	b	b	b	-	b	a	b	a	b	a	b	a	b	b	b	b	b	-	a	a	-	b	b	a	-	-	b	a	a	-	b	b	b	b	a	a	b	b	b	-
1_62668451_2989	{0}	b	b	-	b	a	-	-	a	b	b	b	a	b	a	b	a	b	a	b	a	b	b	b	b	a	a	a	a	a	b	b	a	b	-	b	a	a	-	b	b	b	b	a	a	b	a	-	-
1_62909810_84513	{1}	a	-	b	a	-	b	b	b	a	a	a	b	a	b	a	b	a	b	b	b	a	a	a	a	-	b	b	b	b	-	a	b	b	b	a	b	b	-	a	a	a	a	b	b	a	b	a	b
1_62111864_37829	{1}	a	a	b	a	b	b	b	b	a	a	a	b	a	b	a	b	a	b	-	b	b	a	a	-	b	b	b	b	b	a	a	b	b	-	b	b	b	-	-	-	a	a	-	b	a	b	-	b
1_62985969_30568	{0}	-	b	a	b	a	a	a	a	b	b	b	-	b	-	b	-	b	a	b	a	b	b	b	b	b	-	a	a	a	b	b	a	a	a	b	a	a	a	-	b	b	b	a	b	b	a	b	-
1_62940193_17605	{0}	-	b	-	b	a	a	a	a	b	b	b	-	b	a	b	b	b	a	b	a	a	b	b	b	b	a	a	a	a	b	b	a	-	-	b	a	a	a	a	b	b	-	a	a	b	a	a	a
1_62555584_1881	{1}	a	a	b	-	b	b	b	b	a	a	a	b	a	b	a	a	a	b	-	b	b	a	a	a	b	b	b	b	b	a	a	b	b	b	a	b	b	b	-	a	a	a	b	b	a	b	b	b
2_63042192_17369	{1}	a	a	b	b	b	b	b	b	a	a	-	-	a	b	a	a	a	b	a	b	b	a	a	-	b	-	b	b	b	a	a	b	-	-	-	b	b	b	b	a	a	a	b	a	a	b	b	-
1_58687586_9908	{0}	b	b	a	b	a	a	a	-	b	b	b	a	b	a	b	b	b	-	b	a	a	b	b	b	a	-	a	a	a	b	b	a	a	-	b	a	a	a	a	b	b	b	a	-	-	a	a	a
1_63190959_13757	{0}	b	b	b	b	a	a	a	a	b	b	b	a	b	a	b	b	b	a	b	b	-	b	b	b	a	a	a	-	a	b	b	a	a	-	b	a	a	a	a	b	b	b	a	b	b	a	a	a
1_63022190_14310	{0}	b	b	a	b	a	a	a	a	b	b	b	a	b	a	b	b	b	a	b	a	a	b	b	b	-	-	-	a	a	b	b	a	-	-	b	a	a	-	a	b	b	b	a	b	b	a	a	a
1_62900286_64972	{0}	b	b	-	b	a	a	a	a	b	b	b	a	b	a	b	b	b	a	b	-	a	b	b	b	-	-	a	a	a	b	b	a	a	a	b	-	a	a	a	b	a	b	b	b	b	a	a	-
1_59070808_7001	{0}	b	b	-	b	a	a	a	a	b	b	b	-	b	a	b	b	b	a	b	a	-	b	b	b	a	-	b	a	a	b	b	a	-	a	b	a	a	-	a	b	a	b	b	b	b	-	a	a
1_63090824_5759	{1}	a	a	b	a	b	b	b	b	a	a	a	b	a	b	a	a	a	b	a	b	b	a	a	a	b	-	-	b	b	a	a	b	b	b	a	b	b	b	b	a	b	b	a	a	-	b	b	-
1_59345871_8807	{1}	b	b	b	b	b	a	a	a	b	a	b	a	a	a	b	a	a	b	b	a	b	b	-	a	b	-	b	a	a	a	a	b	-	b	b	a	b	b	a	b	a	a	b	b	b	a	b	a
1_63029251_15869	{1}	b	b	b	b	b	a	a	a	b	a	a	-	a	a	b	-	a	b	b	a	b	b	b	a	a	b	b	a	a	a	a	b	b	b	b	a	b	b	a	b	a	a	b	a	b	a	b	a
1_62998640_31782	{1}	b	b	b	b	b	a	a	a	b	a	a	a	a	a	b	a	a	-	b	a	b	b	a	-	a	b	-	a	a	a	a	b	a	b	b	a	b	b	a	-	a	a	b	a	b	a	b	-
1_59247114_28463	{1}	b	b	b	b	-	a	a	a	b	a	a	-	a	a	b	-	a	b	b	b	b	b	a	a	a	b	b	a	a	a	a	b	a	b	b	a	b	b	a	b	a	a	b	b	b	a	b	a
1_58814603_2570	{0}	a	a	a	a	-	b	b	b	a	b	b	b	b	b	a	b	b	a	-	b	a	a	b	b	b	a	-	b	b	b	b	a	b	-	b	b	-	-	b	a	b	b	a	-	a	b	-	b
1_63087534_38647	{0}	a	a	a	a	a	b	b	b	a	b	b	-	b	b	b	b	a	a	-	b	a	a	b	b	-	-	a	b	-	b	b	a	-	-	b	b	a	a	b	a	b	b	-	b	a	b	a	b
2_62685270_9996	{0}	a	a	a	a	-	b	b	b	a	a	b	b	b	b	b	b	a	a	a	b	a	a	b	b	b	b	a	b	a	b	b	a	a	-	b	b	-	-	b	a	b	b	-	-	a	b	a	b
1_62831674_49077	{0}	a	a	-	a	-	b	b	b	a	a	b	-	b	b	b	b	a	a	b	b	-	a	b	b	b	a	a	b	a	b	b	a	-	b	a	b	a	-	b	a	b	b	a	a	a	b	a	b
1_62840334_126175	{1}	b	b	b	b	b	a	a	a	b	b	a	-	a	a	a	a	b	b	b	b	a	b	a	-	a	b	b	a	b	a	a	b	-	-	b	a	b	-	a	b	a	a	b	b	b	a	b	a
1_62868150_28682	{0}	a	a	b	a	a	b	b	b	a	a	b	b	b	b	b	-	-	a	a	b	b	b	b	b	b	-	a	b	a	b	b	a	a	-	b	b	b	-	b	a	b	b	a	a	a	b	b	b
1_63161807_14008	{1}	b	b	b	b	b	a	a	a	b	b	a	-	a	a	a	a	b	b	b	a	a	a	a	b	a	b	b	a	b	a	a	b	b	-	-	a	-	b	a	b	a	a	b	b	b	a	a	-
1_62959096_22412	{0}	a	a	a	-	b	b	b	b	a	a	b	b	b	b	b	b	a	a	a	-	b	b	b	a	b	-	a	b	a	b	b	a	-	-	b	b	b	-	b	a	b	b	a	a	a	b	b	b
1_59262748_35931	{0}	a	a	a	a	a	b	b	b	a	a	b	b	b	b	b	b	a	a	a	b	b	b	b	a	a	-	a	-	a	b	b	a	a	b	-	b	-	-	b	a	b	b	a	a	a	b	b	b
1_63199781_46112	{0}	a	a	-	-	a	b	b	b	a	a	b	-	-	b	b	b	a	a	a	b	b	-	b	a	a	a	a	a	a	b	b	a	-	-	a	b	b	a	b	a	b	b	a	a	a	b	b	b
1_63200584_2252	{1}	b	b	b	b	b	a	a	a	b	b	a	-	a	a	a	a	b	-	b	a	a	a	a	b	-	b	b	b	b	a	a	b	b	a	b	a	a	b	a	b	a	a	b	b	b	a	a	a
1_62806034_5579	{1}	b	b	b	b	b	a	a	a	b	b	-	-	a	a	a	a	b	b	b	a	a	a	a	b	b	b	b	a	b	a	a	b	-	-	b	a	a	b	a	b	a	a	b	b	b	a	a	a
1_62307899_66849	{1}	b	b	b	b	b	b	a	a	b	b	a	-	b	a	a	b	b	b	b	a	-	-	a	b	b	-	b	-	b	-	b	a	b	-	b	a	a	-	b	b	a	a	-	b	b	a	a	-
1_61518386_48355	{0}	a	a	a	a	a	a	b	b	a	a	b	-	a	b	b	a	a	a	a	b	b	b	b	a	a	-	a	-	a	b	a	b	-	b	-	b	b	b	a	a	b	b	a	a	a	b	b	b
1_63228481_1706405	{1}	b	b	b	b	-	b	a	a	b	b	a	-	b	a	b	b	b	b	b	a	a	a	a	-	b	-	b	a	b	a	b	a	b	-	b	a	a	-	b	b	a	a	b	b	b	-	a	-
1_62963550_26091	{1}	b	b	b	b	b	b	a	a	b	b	a	-	b	a	b	b	b	b	b	-	a	a	a	b	b	b	b	a	b	a	b	a	b	a	b	a	a	a	b	b	a	a	b	b	b	a	a	b
1_63180788_219564	{0}	a	a	b	a	a	a	b	b	a	a	b	b	a	b	b	a	a	a	a	a	b	b	b	a	a	-	a	b	a	b	-	b	a	-	a	b	b	b	a	a	-	-	-	a	a	b	b	a
1_62999320_18920	{1}	b	b	b	b	b	b	a	a	b	b	a	a	b	a	a	b	b	b	b	b	a	a	a	b	b	b	b	a	b	a	b	a	b	b	b	a	a	-	b	b	a	b	b	b	b	a	a	b
1_60211167_10425	{0}	a	a	a	a	a	a	b	b	a	a	b	b	a	b	b	a	a	a	-	-	b	b	b	a	b	-	a	b	a	b	a	-	-	-	a	b	b	-	a	a	b	a	a	-	a	b	b	a
1_63005223_10657	{0}	a	a	a	a	a	a	b	b	a	-	b	b	b	b	b	a	a	a	a	a	b	b	b	-	-	a	a	b	a	b	a	b	a	b	-	b	b	b	a	a	b	-	a	a	a	b	b	a
1_62961216_10735	{0}	a	a	a	a	a	a	b	b	a	a	b	b	-	b	b	a	a	-	a	a	b	b	b	a	-	-	a	b	a	b	a	b	-	-	a	b	b	b	a	a	b	-	a	a	a	b	-	-
1_62646907_13531	{0}	a	a	a	a	a	a	a	b	a	a	b	-	a	b	b	a	a	a	-	a	b	b	b	b	-	a	-	b	a	b	a	b	-	b	a	b	b	b	a	a	-	a	a	a	a	b	b	a
1_62854403_26586	{0}	a	a	a	b	a	a	a	b	a	a	b	b	a	b	b	a	a	a	a	a	b	-	b	a	-	-	a	-	a	b	a	-	a	b	a	b	b	-	a	a	b	a	a	-	a	b	b	a
1_62516136_67030	{0}	a	a	-	-	a	a	a	b	a	a	b	b	a	b	b	a	a	a	a	a	-	b	b	b	a	a	a	b	a	b	a	b	a	b	a	b	b	b	a	a	b	a	a	-	a	b	a	b
1_59364112_8278	{0}	a	a	a	a	a	a	a	b	a	a	b	b	a	b	b	a	a	a	a	a	b	b	b	b	a	a	a	b	a	b	a	b	a	b	b	b	b	b	a	a	b	a	a	a	a	b	a	a
2_59364112_8368	{1}	b	b	b	b	b	b	b	a	b	b	a	-	b	a	a	b	b	b	b	b	a	a	a	a	-	b	b	a	b	a	b	a	-	-	b	a	a	b	b	b	a	b	b	b	b	-	b	b
1_62989087_36360	{1}	b	b	b	b	b	b	b	a	b	b	a	-	b	a	a	b	b	b	b	b	a	a	a	a	b	-	b	a	b	a	b	a	-	-	a	a	a	-	b	b	a	b	b	b	b	a	b	b
1_63066974_29488	{1}	b	b	b	b	b	b	b	a	b	b	a	b	b	a	a	b	b	b	b	b	a	a	a	-	b	b	b	a	b	a	b	a	b	-	a	a	b	a	b	b	a	b	b	b	b	a	b	b
1_59939589_11962	{1}	b	b	b	b	b	b	b	a	b	b	a	-	b	a	a	a	b	b	b	b	a	a	-	a	b	b	b	a	b	-	a	a	b	-	-	a	b	a	b	b	a	b	b	b	b	a	b	b
1_62918244_27060	{1}	-	b	b	b	b	b	b	a	b	b	a	b	b	b	a	a	b	b	b	b	a	a	a	a	b	-	b	a	b	a	a	b	b	a	-	a	-	a	b	b	a	b	b	b	b	a	b	b
1_63003756_19697	{1}	-	b	b	b	b	b	b	a	-	b	a	b	b	b	a	a	b	b	b	b	a	a	a	-	b	a	b	a	b	a	a	a	b	a	a	a	b	a	b	b	a	b	b	b	b	a	b	b
1_62824125_7918	{1}	b	b	b	b	b	b	b	a	b	b	a	b	-	b	a	a	b	b	a	b	a	a	a	a	b	a	b	a	b	a	a	a	b	-	b	a	b	a	b	b	a	b	b	b	b	a	b	b
1_62824125_7438	{1}	b	b	b	b	b	b	b	a	b	b	a	b	b	b	a	a	b	b	a	b	a	a	a	a	b	-	b	a	b	a	-	a	b	a	a	a	b	a	b	b	a	b	b	b	b	a	b	b
1_63013469_10119	{0}	-	a	a	-	a	a	a	b	a	a	b	-	a	a	b	b	a	a	b	a	b	b	-	b	a	-	a	b	a	b	b	b	-	b	b	b	a	b	a	a	b	a	a	a	a	b	a	a
1_63201889_12928	{0}	a	a	a	a	a	a	a	b	a	a	b	a	a	a	b	b	a	a	b	b	b	b	b	b	a	-	a	-	a	b	b	b	a	b	b	b	a	b	a	a	b	a	a	a	a	b	a	-
1_62696570_26154	{1}	b	b	b	b	b	b	b	a	a	b	a	b	b	b	-	a	b	b	a	b	-	a	a	a	b	-	b	b	b	a	a	a	-	-	a	a	b	b	-	b	a	b	b	b	b	a	b	b
1_63025608_5908	{1}	b	b	b	b	b	b	a	a	a	b	a	b	b	b	b	a	b	b	a	b	-	a	a	b	b	-	b	b	b	a	a	a	-	-	-	a	b	-	b	b	a	b	b	b	b	a	b	a
1_63020577_8976	{0}	a	a	a	a	a	a	b	b	-	a	b	-	a	b	a	b	a	a	b	a	b	b	b	-	a	b	a	a	a	b	b	b	b	b	b	b	a	-	a	a	b	a	a	a	a	b	a	b
1_63106907_18858	{1}	b	b	b	b	b	b	a	a	a	b	a	-	b	b	b	-	b	b	-	b	b	a	a	-	b	a	b	b	b	a	a	-	a	-	a	a	b	b	b	b	a	b	b	b	b	a	b	a
1_63106907_19043	{0}	a	a	a	a	-	a	b	b	b	a	b	-	a	a	a	b	a	a	b	a	a	b	b	a	a	b	a	a	a	b	b	b	-	-	b	b	a	-	a	a	b	a	a	a	-	b	a	b
2_62298300_14424	{0}	a	a	a	a	-	a	b	b	b	-	b	a	a	a	a	b	a	a	b	a	a	-	b	-	-	b	a	a	a	b	-	b	b	b	b	-	a	-	b	a	b	-	a	a	a	b	a	b
1_47473392_1042	{1}	b	b	b	b	b	b	a	a	a	b	-	b	b	b	-	a	b	b	-	b	b	a	a	b	b	-	b	b	b	a	a	a	-	-	a	a	b	b	b	b	a	a	b	b	b	a	b	-
1_62293524_34903	{1}	b	b	b	b	b	b	a	-	a	b	a	b	b	b	b	a	b	b	a	b	b	a	a	b	b	a	b	b	b	a	a	a	-	-	a	a	b	-	b	b	a	a	b	b	b	a	b	a
2_62940008_148360	{0}	a	a	a	a	a	a	b	b	b	a	b	a	a	-	a	b	a	a	b	a	a	b	b	-	a	b	b	a	a	b	b	b	b	b	b	b	a	b	-	b	b	b	a	a	a	b	-	b
1_62997822_143723	{0}	a	a	a	a	a	a	b	a	b	a	b	-	a	b	a	b	a	a	b	a	a	b	b	-	-	b	a	a	a	a	b	b	b	b	b	b	a	-	-	b	b	b	a	a	a	b	a	b
1_62511190_50613	{1}	b	b	b	b	b	b	a	b	a	b	a	b	b	a	b	a	b	b	a	b	b	a	a	-	b	-	b	b	b	b	a	a	a	-	a	b	b	-	b	a	-	a	b	b	b	a	b	a
1_62511190_41383	{1}	b	b	-	b	b	b	a	b	a	b	a	b	b	a	b	a	b	b	a	b	b	a	a	b	b	-	-	b	b	b	a	a	a	-	a	b	b	b	b	a	a	a	b	b	b	a	b	a
1_62998990_10787	{1}	b	b	b	b	b	b	a	b	a	b	a	b	b	a	b	a	b	b	a	b	b	a	a	b	-	-	b	-	b	b	a	a	a	b	a	b	b	-	b	a	a	a	b	b	b	a	b	a
2_60237592_94596	{1}	b	b	b	b	b	b	a	b	a	b	a	b	b	a	-	a	b	b	a	b	-	a	a	b	b	-	b	b	b	b	-	a	a	-	a	-	b	b	b	a	a	a	-	-	-	a	b	-
1_50900150_644	{0}	a	b	-	a	a	a	b	a	b	a	b	a	a	b	a	b	a	a	b	b	-	b	b	a	a	b	a	a	a	a	-	b	-	b	b	a	b	-	a	b	b	b	a	a	a	b	a	b
1_62840029_82781	{0}	-	a	a	a	a	a	b	a	b	a	b	-	a	b	a	b	a	a	b	a	a	b	b	a	-	-	a	a	a	a	b	b	-	b	b	a	b	-	a	b	b	b	a	a	a	b	a	b
1_63206717_159980	{0}	a	a	a	a	-	a	b	a	b	a	b	b	a	b	a	b	a	a	b	b	a	b	b	a	a	-	a	a	a	a	b	b	b	-	b	a	b	-	a	b	b	b	b	b	a	b	a	b
1_63038212_143917	{0}	a	a	a	a	a	b	b	a	b	b	b	-	a	b	b	b	a	a	b	a	a	b	b	-	a	b	a	a	a	a	b	b	-	b	b	a	b	b	a	b	b	b	-	-	a	b	a	b
1_62677792_33143	{0}	a	a	-	b	a	b	b	a	b	b	b	a	a	b	a	b	a	a	b	a	a	b	b	b	a	b	a	a	-	a	b	b	-	b	b	a	b	a	a	b	b	b	a	a	a	b	a	b
1_62632862_17168	{0}	a	a	a	-	-	b	b	a	b	b	b	-	a	b	a	b	a	a	a	a	a	b	b	b	a	a	a	a	a	-	-	b	a	b	b	a	b	-	a	b	b	b	a	a	a	b	b	b
1_63187142_23516	{0}	a	a	a	a	b	b	b	a	b	b	b	b	a	b	a	b	a	a	a	a	a	b	b	b	-	a	a	a	a	a	b	b	-	b	b	a	b	a	a	-	b	b	a	b	a	b	b	b
2_62297839_14806	{0}	a	b	b	a	a	b	b	a	b	b	b	b	a	b	a	a	a	a	a	a	a	b	b	b	-	-	a	a	a	a	b	-	-	b	b	a	b	-	a	b	b	-	a	a	a	b	b	b
2_62974005_36851	{0}	a	b	a	a	a	b	b	-	-	b	b	b	a	b	a	a	a	a	b	a	a	b	b	b	a	-	-	a	-	a	b	b	a	b	b	a	b	-	a	b	a	b	a	a	a	b	b	b
2_62599700_15993	{0}	a	b	a	a	a	b	b	a	b	b	b	-	a	b	a	a	a	a	a	a	a	b	b	b	a	-	a	a	a	a	b	b	-	b	b	-	b	a	a	b	a	b	-	a	a	b	b	b
1_63064984_13189	{0}	a	b	a	a	-	b	b	a	a	b	b	b	a	b	a	a	a	a	a	a	a	b	b	-	-	-	a	a	a	a	b	b	-	b	b	a	b	-	a	b	a	b	-	a	a	b	b	b
1_62973244_34927	{0}	-	b	-	a	a	b	b	a	a	b	b	b	a	b	a	a	-	a	b	a	a	b	b	b	a	-	b	a	b	a	b	b	b	-	-	a	b	a	a	b	a	b	a	a	a	b	b	b
1_62443015_15617	{0}	a	b	a	-	a	b	b	a	a	b	-	b	a	b	b	-	a	-	a	a	b	b	b	b	a	-	b	a	b	a	b	b	b	a	a	-	b	a	a	b	a	b	-	a	a	b	b	b
1_62920135_52210	{0}	a	b	a	a	a	b	b	a	a	b	b	b	a	b	a	a	-	a	a	a	b	-	b	b	a	a	b	a	b	a	b	b	a	-	a	a	b	-	a	b	a	b	a	a	a	b	b	b
1_63070915_46055	{1}	b	a	-	b	b	a	a	b	-	a	a	b	b	a	b	b	b	-	b	b	b	b	a	a	b	b	a	b	a	b	a	a	b	b	b	b	a	-	b	a	b	a	b	b	b	a	a	b
2_63087360_34936	{1}	b	a	b	b	b	a	a	b	b	a	a	b	b	a	b	b	b	-	b	b	b	b	a	a	b	-	a	b	a	b	a	a	b	b	b	b	a	-	b	a	b	a	b	b	b	a	a	b
1_63175778_4147	{0}	b	a	b	b	b	a	b	a	a	a	a	b	a	a	b	a	b	-	a	a	b	b	b	-	b	b	b	b	b	a	b	a	b	-	b	b	a	b	b	b	a	b	a	a	b	-	b	a
1_63176082_30722	{1}	a	b	-	a	b	b	a	b	b	b	b	-	b	b	a	b	a	a	b	b	a	a	a	-	-	a	a	a	a	b	a	b	-	b	a	-	b	-	a	-	b	b	b	b	a	b	a	b
1_62512035_5639	{1}	a	b	b	a	-	b	a	b	b	b	b	-	b	b	a	b	a	a	b	b	b	a	a	b	b	-	a	a	a	b	a	b	a	b	a	a	b	b	a	a	b	a	b	b	a	b	a	b
2_62970861_23964	{1}	a	b	-	b	b	b	a	b	b	a	b	-	b	b	a	b	a	a	b	b	a	a	a	b	a	a	a	a	a	b	a	b	-	-	a	a	a	-	a	a	b	a	b	b	a	b	a	b
1_40072350_697	{0}	b	a	b	b	b	a	b	a	a	-	a	b	a	a	b	a	b	-	a	-	b	b	b	-	b	b	b	b	b	a	b	a	b	-	b	b	b	b	b	b	a	b	a	a	b	a	b	-
1_62630659_27572	{1}	a	b	a	a	a	b	a	b	b	a	b	-	b	b	a	a	a	a	b	b	a	a	a	b	a	a	a	a	a	b	a	b	-	b	-	a	a	-	a	a	b	-	b	b	a	b	a	b
1_62951991_137720	{1}	a	b	a	a	-	b	a	b	b	a	b	-	b	b	a	b	a	-	b	b	a	a	a	b	-	-	a	a	a	b	a	b	a	b	a	a	a	-	a	a	b	a	b	b	a	b	a	b
1_62688724_8438	{0}	-	a	b	b	b	a	b	a	a	b	-	b	-	a	b	b	b	b	a	a	b	b	b	b	b	-	b	b	b	a	b	a	b	-	b	b	b	-	b	b	a	b	a	a	b	a	b	a
1_62736924_11966	{0}	b	a	b	b	b	a	b	a	a	b	b	-	a	a	b	a	b	b	-	a	b	b	b	b	-	b	b	b	b	a	b	b	-	b	b	b	b	b	b	b	a	b	a	a	b	a	b	a
1_63206863_5962	{0}	b	a	b	b	b	a	b	a	a	b	b	b	a	-	b	a	b	b	a	a	b	b	b	b	b	a	b	b	b	a	b	b	b	-	b	b	b	b	b	b	a	b	a	a	b	a	b	b
1_62693925_7726	{1}	a	b	-	-	a	b	b	b	b	a	a	-	b	b	a	b	a	a	b	b	a	a	a	-	-	b	a	a	-	b	a	a	-	-	b	a	a	-	a	a	b	a	b	b	-	b	a	b
1_63007321_77092	{1}	a	b	-	-	a	b	a	b	b	a	a	-	b	b	a	b	a	a	b	b	a	a	a	a	-	b	a	-	a	b	a	a	-	-	a	a	a	a	a	a	b	a	b	b	a	b	a	b
1_62776538_26340	{1}	a	b	b	b	a	b	a	b	b	a	a	-	b	b	a	b	a	a	b	b	b	a	a	-	-	b	a	a	a	b	a	a	a	-	a	a	a	a	a	a	b	a	b	b	a	b	a	b
1_62637066_8357	{0}	b	a	a	a	b	a	b	a	a	b	b	a	a	a	b	a	b	b	-	a	-	b	b	b	b	-	b	b	b	a	b	b	b	a	b	b	b	b	b	b	b	b	b	a	b	a	b	a
1_62960711_20318	{1}	a	b	b	b	a	b	a	b	b	a	a	-	b	b	a	b	-	-	b	b	b	a	a	b	a	-	a	a	a	b	a	a	a	b	a	a	a	-	a	a	a	a	a	b	a	b	-	b
1_62637066_8389	{1}	a	b	b	b	a	b	a	b	b	a	a	b	b	b	a	b	a	a	b	b	b	a	a	a	a	b	-	a	a	b	a	a	a	b	a	a	a	-	a	a	a	a	a	b	a	b	a	b
1_62309414_5163	{1}	a	b	b	b	a	b	b	b	b	a	a	-	b	b	a	b	a	a	b	b	b	a	b	-	-	-	a	a	a	b	b	a	-	-	b	a	-	-	a	b	a	a	-	b	a	b	a	b
1_62931612_15506	{1}	a	a	b	b	a	b	a	b	b	a	a	b	b	b	a	b	a	a	b	b	b	a	b	b	a	b	-	a	a	b	b	-	-	b	a	a	a	a	a	b	a	a	b	b	-	b	a	b
1_62826654_5127	{1}	a	a	b	b	a	b	a	b	-	a	a	b	b	b	a	b	a	a	b	b	b	a	b	-	b	-	a	a	a	b	b	a	b	-	-	a	a	a	a	b	a	a	a	-	a	b	a	b
2_62945533_102621	{0}	b	b	a	a	b	a	b	a	a	b	b	a	a	a	b	a	b	b	b	a	a	b	a	b	-	-	b	b	b	a	a	-	b	-	b	b	b	b	b	-	b	b	b	b	b	a	b	a
1_62967167_6292	{0}	b	b	a	-	b	a	b	a	a	b	b	b	-	a	b	a	b	-	a	a	a	b	a	b	-	-	b	b	b	a	a	b	-	a	b	b	b	b	b	a	b	-	b	b	b	a	a	a
1_62309290_10539	{0}	b	b	-	a	b	a	b	a	a	b	b	a	a	b	b	a	b	b	a	-	a	b	a	b	a	a	b	b	b	a	a	b	b	a	b	b	b	-	b	a	b	b	b	b	b	a	a	a
2_62990814_12645	{0}	b	b	a	a	b	a	b	a	a	b	b	-	a	b	b	-	b	b	-	a	a	b	a	b	-	b	b	-	b	a	a	b	b	-	b	b	b	b	b	a	b	b	b	b	b	a	a	a
1_62952033_552716	{1}	a	-	b	b	a	b	a	b	b	a	a	b	b	a	a	b	a	a	b	b	b	a	b	a	b	b	-	-	a	b	b	a	-	b	a	a	a	a	a	b	a	a	-	a	b	b	b	b
1_63209950_15757	{1}	a	a	b	b	a	b	a	b	b	a	a	b	b	a	a	b	a	a	b	b	b	a	b	b	b	b	a	b	a	b	b	a	a	b	a	-	a	a	a	b	a	a	a	a	b	b	b	b
1_62763698_6869	{0}	b	b	-	-	b	a	b	a	-	b	b	-	a	b	b	a	b	-	a	b	a	b	a	-	-	-	-	a	b	a	a	b	-	-	b	b	b	b	b	a	b	b	b	b	a	a	-	a
1_63227770_1017759	{1}	a	a	b	b	-	b	a	b	b	a	-	-	b	a	a	b	a	a	b	a	b	a	b	a	b	b	-	b	a	b	b	a	-	b	-	a	a	a	a	b	a	a	a	a	b	b	b	b
1_63227770_1020047	{1}	a	a	b	b	a	b	a	b	b	a	a	b	b	a	a	b	a	a	b	a	-	a	b	a	b	b	-	b	a	b	b	a	-	b	a	a	a	a	a	b	a	a	a	a	b	b	b	b
1_63227770_1020008	{1}	a	a	b	b	a	b	a	b	b	a	a	b	b	a	b	b	a	a	b	a	b	a	b	a	b	b	a	b	a	b	b	a	a	b	a	a	a	a	a	b	a	a	a	a	b	b	b	b
1_62522886_48442	{1}	a	a	b	b	a	b	a	b	b	a	a	b	b	a	a	b	a	a	b	a	b	b	b	a	b	b	a	b	a	b	b	a	a	b	-	a	a	-	a	b	a	a	a	b	b	b	b	b
1_63048896_18367	{1}	a	a	b	b	a	b	a	b	b	a	a	b	b	a	a	b	a	a	b	a	b	b	b	a	b	b	b	b	a	b	b	a	-	-	a	a	a	-	a	b	a	a	a	a	b	b	b	b
1_62947456_24027	{0}	b	b	-	a	b	-	b	a	a	b	b	-	-	b	b	a	b	b	a	b	a	a	a	b	-	b	b	a	b	-	a	b	b	-	b	b	b	-	b	a	b	b	b	b	a	a	a	a
1_63070064_28352	{1}	a	a	b	b	a	b	a	a	b	a	a	b	b	a	a	b	a	a	b	a	b	b	b	a	b	b	a	b	a	b	b	a	a	-	-	a	a	a	a	b	a	a	a	a	b	b	b	b
1_63179169_41549	{0}	b	b	a	a	b	a	-	b	a	b	b	-	a	b	b	a	a	b	a	b	b	a	a	b	-	-	b	a	b	a	a	b	b	-	b	b	b	b	b	a	b	a	b	b	a	a	a	a
1_62914687_40788	{1}	a	a	b	b	a	b	a	a	b	a	a	b	b	a	a	b	b	a	b	b	b	b	b	a	-	-	a	b	a	b	b	a	a	b	a	a	a	-	a	b	a	b	a	a	b	b	b	b
2_63200598_25239	{0}	b	b	a	a	b	a	b	b	a	b	b	a	a	b	b	a	a	-	b	b	a	a	a	b	b	-	b	a	b	-	a	b	b	a	b	b	a	b	b	a	b	a	b	b	a	a	a	a
1_63228551_708747	{1}	a	a	b	b	a	b	a	a	b	a	a	-	b	a	a	b	b	-	b	a	b	b	b	-	b	-	b	b	a	b	b	-	a	b	a	a	b	a	-	b	a	b	a	a	b	b	b	b
2_62846240_34430	{0}	b	b	a	a	a	a	b	b	a	b	b	a	b	b	b	a	a	-	a	b	a	a	a	b	a	a	b	a	b	a	a	b	b	-	b	b	a	b	-	a	a	a	b	-	a	a	a	a
1_62923239_33280	{0}	b	b	a	-	a	a	b	b	a	b	b	a	a	b	b	a	a	b	a	b	a	a	a	-	-	-	b	-	b	a	a	b	b	-	b	b	a	b	a	a	a	a	b	b	a	a	a	-
2_62923239_33792	{0}	b	b	a	a	a	a	b	b	a	b	b	-	a	b	b	a	a	-	-	b	-	a	a	b	a	-	b	a	b	a	a	b	b	-	b	b	a	b	a	a	a	a	b	b	a	b	a	a
1_62873021_12678	{0}	b	b	-	a	a	a	b	b	a	b	b	-	a	b	b	a	a	-	a	b	-	-	-	b	a	-	b	a	b	a	a	b	-	b	b	b	a	-	a	a	a	-	b	b	-	a	a	a
1_63086134_56072	{0}	b	b	a	a	b	a	b	b	a	b	b	-	a	b	b	a	a	-	a	b	-	a	b	b	a	a	b	a	b	a	a	b	b	-	b	b	a	b	a	a	a	a	b	b	b	a	a	a
2_62984406_53270	{0}	b	b	a	a	a	a	b	b	a	b	b	-	a	b	b	a	a	b	b	b	a	a	b	b	a	-	b	b	b	a	a	b	-	-	b	-	a	b	a	a	a	a	b	b	b	a	a	-
1_62648544_14218	{1}	a	a	b	b	b	b	a	a	b	a	a	b	b	a	a	b	a	a	b	a	b	b	-	a	b	b	b	a	b	b	b	a	a	b	a	a	b	-	b	b	b	b	a	-	a	b	b	b
1_63060960_7136	{1}	a	a	b	b	b	b	a	a	b	a	a	b	b	a	a	a	a	a	b	a	b	b	a	-	b	b	a	a	b	b	b	a	-	b	a	a	b	-	b	b	b	-	a	a	a	-	b	b
1_62870234_242039	{0}	b	b	a	a	a	a	b	b	a	b	b	-	a	b	b	b	b	-	b	b	-	a	b	b	-	a	b	b	a	a	a	b	b	-	b	b	a	b	a	a	a	-	b	b	b	a	a	a
1_63206566_243048	{1}	a	a	b	b	b	b	a	a	b	a	a	b	-	a	a	a	a	a	b	a	b	b	a	a	b	b	a	a	b	-	b	a	-	a	a	a	b	a	b	-	b	-	a	a	a	b	b	b
1_63206566_243004	{1}	a	a	b	b	b	-	a	a	b	a	a	b	b	a	a	a	a	a	b	a	b	b	a	b	b	b	a	a	b	-	b	a	a	a	a	a	b	a	b	b	b	b	a	a	a	b	b	b
1_62842056_34994	{0}	a	b	a	a	b	a	b	b	a	a	b	a	a	b	b	b	b	-	a	b	a	a	b	-	a	-	b	b	a	a	a	b	b	b	b	b	a	b	a	a	a	a	b	b	b	a	-	a
1_62873698_119773	{0}	a	b	a	a	a	a	b	b	a	a	b	a	a	b	b	b	b	-	a	b	a	a	b	b	b	-	b	b	a	a	a	-	b	b	b	b	a	b	a	a	a	a	b	b	b	a	a	-
1_62641068_17591	{1}	b	a	b	b	b	b	a	-	b	b	a	b	b	a	a	a	a	a	b	-	b	b	a	-	b	b	a	a	b	b	b	a	a	-	a	a	b	-	b	b	b	b	a	a	-	b	b	b
1_63120480_30569	{1}	b	a	b	b	b	-	a	a	b	b	a	b	b	a	a	a	a	a	b	b	b	a	a	-	b	b	a	a	b	b	b	a	a	a	a	-	b	a	b	b	b	b	-	-	a	b	b	b
1_62435776_29055	{1}	b	a	b	b	b	a	a	a	b	b	b	b	b	a	-	a	a	a	b	b	a	a	a	a	b	b	a	a	b	b	b	a	a	-	a	-	b	-	b	b	b	b	a	a	a	b	b	b
1_62796047_4694	{1}	b	a	b	b	b	a	a	a	b	b	b	-	b	a	a	a	a	a	b	b	b	a	a	-	b	b	-	a	b	b	b	a	a	a	a	a	b	a	b	b	b	b	a	a	a	b	b	b
1_63190062_52793	{0}	a	b	a	b	a	b	b	b	a	a	a	-	a	b	b	b	b	b	-	a	b	b	b	b	b	-	b	b	a	a	a	-	b	b	b	b	a	b	a	a	a	a	b	b	b	a	a	a
1_63037347_20658	{0}	a	b	a	-	a	b	b	b	a	a	a	-	a	b	b	b	b	b	a	a	b	b	b	b	-	-	b	b	a	a	a	b	-	b	b	b	a	b	a	a	a	a	b	-	b	b	a	a
1_62948563_105863	{1}	b	a	b	b	b	a	a	a	-	b	-	b	-	a	a	a	a	a	b	b	a	a	a	-	b	b	a	a	b	b	b	a	b	a	a	-	b	a	b	b	b	b	a	a	a	a	-	b
1_63140286_26555	{1}	b	a	b	b	b	a	-	a	b	b	b	a	a	a	a	a	a	a	b	b	a	a	a	a	-	-	-	a	b	b	b	a	b	-	b	a	b	-	b	b	b	b	b	a	a	a	b	b
1_62964254_2690	{0}	a	-	b	a	-	b	b	a	a	a	a	b	b	-	b	b	b	-	b	b	-	b	b	b	-	b	b	b	a	a	a	b	a	-	a	b	a	-	a	a	a	a	a	b	b	b	a	-
1_63205140_40779	{1}	b	b	b	b	b	a	a	b	b	b	b	-	a	a	a	a	b	a	b	-	a	a	b	a	-	b	-	a	b	b	b	a	b	-	b	a	b	-	b	b	b	b	-	a	a	a	b	b
1_63046075_33096	{0}	a	a	b	a	b	b	b	a	a	a	a	b	b	b	b	b	a	b	a	b	b	b	a	b	-	a	b	b	a	a	a	b	-	-	a	b	a	b	a	a	a	a	-	b	b	b	a	-
1_63019821_4775	{1}	b	b	a	b	a	a	a	b	b	b	b	a	b	a	a	a	b	a	b	a	a	a	b	-	b	-	a	a	b	b	b	a	b	a	b	a	-	-	b	b	b	b	b	a	a	a	b	b
1_63018097_57481	{1}	b	b	a	b	a	a	a	b	b	b	b	-	a	a	a	a	b	a	b	-	a	a	-	-	a	b	b	a	b	a	b	a	b	-	b	a	b	-	b	b	b	b	b	b	a	-	b	b
1_63025651_60421	{1}	b	b	a	b	a	a	a	b	b	b	b	a	a	a	a	a	b	a	b	a	a	a	b	a	a	b	a	a	b	a	b	-	b	a	b	a	b	-	b	b	b	b	b	b	a	a	b	b
2_62972812_17451	{1}	b	b	a	b	a	a	a	b	b	b	b	-	-	a	a	a	b	a	-	b	a	a	-	a	a	b	a	a	b	a	b	a	b	-	b	a	b	-	b	b	b	a	b	b	b	a	b	b
2_63223344_11618	{0}	a	a	b	-	b	b	b	a	a	a	a	b	b	b	b	b	a	b	b	b	b	b	a	b	b	-	b	b	-	b	a	b	b	-	a	b	a	-	a	a	a	b	a	a	a	b	a	a
1_62968279_17287	{0}	a	a	b	a	b	b	b	a	a	a	a	b	b	b	b	b	a	b	b	b	b	b	a	b	b	a	b	b	a	b	-	b	-	b	a	b	a	b	a	a	a	a	b	a	a	b	a	a
1_63105560_12318	{1}	a	b	b	a	b	b	a	a	a	b	b	a	b	b	a	b	b	b	a	a	a	-	a	b	-	b	-	a	b	a	a	b	b	b	a	a	a	-	b	a	a	a	b	b	b	b	a	b
2_63225965_9042	{1}	a	b	b	a	b	b	a	a	a	b	b	-	b	b	a	b	b	b	a	a	a	a	a	b	-	-	b	a	b	a	a	b	-	-	a	a	a	-	-	a	a	a	b	b	b	b	a	b
1_62841374_12678	{0}	b	a	a	b	a	a	b	b	b	a	a	b	a	a	b	a	a	a	b	b	b	b	b	-	b	a	a	b	a	b	b	a	-	-	b	b	b	a	b	b	b	-	a	a	a	a	b	a
1_62510663_1637	{1}	a	b	-	a	b	b	a	a	a	b	b	a	b	b	a	b	-	b	a	-	a	a	a	b	a	b	b	a	b	a	a	-	b	-	b	a	a	-	a	a	-	a	b	b	b	b	a	b
1_46768092_432	{0}	b	a	b	b	a	a	b	b	b	a	a	b	a	a	b	a	a	a	b	b	b	b	b	a	b	-	a	-	a	b	b	a	-	-	b	b	b	-	b	b	b	b	a	a	a	a	-	a
1_63039021_60618	{0}	b	a	b	b	a	a	b	b	b	a	b	b	a	a	b	a	a	-	b	b	b	b	b	a	b	a	a	b	a	b	b	a	a	a	b	b	b	b	b	b	b	b	-	a	a	a	b	-
1_63126574_17109	{0}	b	a	b	b	a	a	b	b	b	a	b	b	-	a	b	a	a	a	b	b	b	b	b	a	-	-	a	-	a	b	b	a	-	a	b	b	b	b	b	b	b	b	a	a	a	b	b	a
2_63083456_33037	{1}	a	b	a	a	b	b	a	a	a	b	a	-	b	b	a	a	b	b	b	a	a	-	a	b	b	b	b	a	b	-	a	a	-	b	a	a	a	a	a	a	a	a	b	b	b	b	a	b
2_63101431_18404	{1}	a	b	a	a	b	b	a	a	a	b	a	-	b	b	b	a	b	b	-	-	a	a	-	b	b	b	b	a	b	a	a	a	b	-	a	a	b	a	a	a	a	-	b	b	b	b	a	b
1_60086533_3150	{0}	b	a	b	b	-	b	b	b	b	a	b	b	a	a	b	b	a	a	b	b	b	a	b	a	a	b	a	b	a	b	b	b	-	-	b	-	a	-	b	b	b	b	a	a	a	a	b	a
2_62511820_7370	{1}	-	-	a	a	b	-	a	a	a	b	a	-	b	b	a	a	b	-	-	-	a	b	-	b	-	-	b	b	b	a	a	a	b	-	a	-	b	-	a	a	-	-	b	b	b	b	a	b
1_62969610_11605	{0}	b	a	b	b	a	b	b	b	b	a	b	-	a	a	b	b	a	a	b	b	b	a	b	a	a	a	a	b	a	b	b	b	-	a	b	b	a	-	b	b	b	b	a	a	a	a	b	a
1_63148897_38181	{1}	a	b	a	a	b	-	a	a	a	b	a	-	b	b	a	a	b	-	a	a	a	b	a	b	b	b	b	a	b	a	a	a	-	b	a	a	b	a	a	a	a	a	b	b	b	b	a	b
1_62339487_23943	{0}	a	a	b	b	a	b	b	b	b	a	b	-	a	a	b	b	a	a	b	b	b	a	b	a	-	b	a	a	a	a	b	b	a	-	-	b	a	-	b	b	b	b	a	a	a	b	b	-
1_56027608_5846	{0}	b	a	b	b	a	b	-	b	b	a	b	b	a	a	a	b	a	a	-	b	b	a	b	a	-	-	a	a	a	a	b	b	-	-	b	b	a	b	b	b	b	b	a	-	a	a	b	a
1_62382403_25748	{1}	b	b	a	a	b	a	a	a	a	b	a	-	-	b	b	a	b	-	a	-	a	b	a	b	b	a	b	b	b	b	a	a	b	b	a	a	b	-	a	a	a	a	b	b	b	b	a	b
1_62936627_111662	{0}	a	a	b	b	a	b	b	b	b	a	b	-	-	a	a	b	a	a	b	b	b	a	b	-	-	b	a	a	a	a	b	b	a	-	b	b	a	-	b	b	b	b	a	-	a	a	b	a
1_63206779_87388	{0}	b	a	b	b	a	b	a	b	b	a	b	a	a	a	a	b	a	a	b	b	b	a	b	-	-	b	-	a	a	a	b	b	-	-	b	b	a	b	b	b	b	b	b	a	a	a	b	a
1_61205948_22639	{0}	a	a	b	b	a	b	a	b	b	a	b	-	a	a	a	b	a	a	b	b	b	a	b	a	a	b	a	a	a	a	b	b	a	-	b	b	a	b	b	b	b	b	b	a	a	a	b	b
2_63180101_13484	{1}	-	b	-	a	b	a	b	a	a	b	a	b	b	b	b	a	b	-	-	-	b	b	a	b	b	-	b	b	b	b	a	a	b	-	a	a	b	-	a	a	a	a	a	b	b	b	a	b
1_62395359_2787	{1}	b	b	a	a	b	a	b	a	a	b	a	b	b	b	b	a	b	-	a	a	a	b	a	b	-	-	b	b	b	b	a	a	b	-	a	a	b	-	a	a	a	a	a	b	b	b	a	b
1_62993894_63276	{0}	a	a	-	b	a	b	-	b	b	a	-	-	a	a	a	b	a	a	b	b	b	b	b	b	a	b	a	a	a	a	b	b	-	-	b	b	a	-	b	b	b	b	b	a	a	a	b	a
1_62959060_40762	{0}	a	a	b	b	a	b	a	b	b	a	b	a	-	a	a	b	a	a	b	b	b	a	b	a	a	-	-	a	a	a	b	b	-	b	b	b	a	-	b	b	a	b	b	b	a	a	b	a
1_62611918_33792	{1}	-	b	a	a	b	a	b	a	a	b	-	b	b	b	b	a	b	-	-	a	a	b	a	b	b	-	b	b	b	-	a	-	b	-	a	a	b	-	a	a	b	a	a	a	b	b	a	b
1_63018542_17827	{0}	a	a	b	b	-	b	a	b	b	a	a	-	a	a	a	b	a	a	b	b	b	a	b	a	-	b	a	a	a	a	b	b	-	b	b	b	a	b	b	b	a	b	b	b	a	a	b	a
1_62880722_22182	{0}	a	a	b	b	a	b	a	b	b	a	a	a	a	a	a	b	a	a	b	b	b	a	b	-	-	-	a	a	a	-	b	b	-	-	b	b	a	-	b	b	a	b	b	b	a	a	a	a
1_62510594_10951	{1}	b	b	a	a	b	a	b	a	a	b	b	b	b	-	b	b	b	-	b	a	a	b	a	b	b	a	b	b	b	b	a	a	b	-	a	a	b	-	a	a	b	a	a	b	b	b	b	b
1_62896818_22946	{1}	b	b	a	b	b	a	b	a	a	b	b	-	b	b	b	b	b	-	b	-	a	b	a	b	b	a	b	b	b	b	a	a	b	a	a	a	b	-	a	a	b	a	-	a	b	b	b	b
1_62310018_12008	{1}	b	b	a	b	b	a	b	a	a	b	b	-	b	b	b	b	b	b	b	a	b	b	a	b	b	b	b	b	b	b	a	a	b	a	a	a	b	-	a	a	b	a	a	a	b	b	b	b
1_62961824_7157	{1}	b	b	a	b	b	a	b	a	a	b	b	a	b	b	b	b	b	-	b	b	b	b	a	b	b	-	b	b	b	b	a	a	-	a	a	a	b	b	a	a	b	a	a	a	b	b	b	b
1_62821156_7086	{0}	a	a	b	a	-	b	a	b	-	b	a	b	a	a	a	a	a	a	a	-	a	a	b	a	a	b	a	a	a	a	b	b	-	-	b	b	a	-	a	b	a	b	b	b	a	a	a	b
1_61284562_4622	{0}	a	a	a	-	a	b	a	b	a	b	a	b	a	a	a	a	a	a	b	a	a	a	b	-	-	b	a	a	a	a	b	b	a	b	b	b	-	b	a	b	a	b	b	b	a	a	a	a
1_62948860_42845	{0}	a	a	a	a	a	b	a	b	a	b	a	b	a	a	a	a	a	a	a	b	a	a	b	a	-	b	a	a	a	a	b	-	-	b	b	b	a	b	a	b	a	b	b	b	a	a	b	a
1_62952667_708710	{1}	-	b	b	b	b	a	b	a	b	a	b	b	b	b	b	b	b	b	b	b	b	b	a	b	b	a	b	b	b	b	a	b	b	-	-	a	b	a	b	a	b	a	a	a	b	b	-	b
1_61770640_25778	{0}	b	a	a	b	a	b	a	b	a	-	a	b	a	a	a	a	a	a	a	a	b	a	b	a	a	-	a	a	a	a	b	a	-	b	b	b	a	-	a	b	a	b	b	b	a	a	b	a
1_61770640_25649	{0}	b	a	a	a	a	b	a	b	a	b	a	b	a	a	a	a	a	a	b	a	a	a	b	a	a	b	a	a	a	a	b	a	a	b	b	b	a	b	a	b	a	b	b	b	a	-	b	b
1_63155336_43022	{0}	b	-	a	a	a	b	a	b	a	b	a	-	a	a	a	a	a	a	a	a	a	a	b	-	a	b	a	a	a	b	b	a	a	b	b	b	a	b	a	b	a	b	b	b	a	a	b	b
1_63004994_10793	{0}	b	a	a	a	a	b	b	b	a	b	a	b	a	a	-	a	a	a	a	a	a	a	b	a	a	b	a	a	a	b	b	a	-	b	b	b	a	-	a	b	a	b	b	b	a	a	b	a
2_63216118_333130	{0}	b	a	a	a	a	b	b	a	a	a	a	-	a	a	a	a	-	a	-	a	a	a	b	-	-	b	a	a	a	b	b	a	b	b	b	b	a	b	a	a	a	b	b	b	a	a	b	a
1_62828730_5519	{0}	b	a	a	a	a	b	b	a	a	a	a	-	a	a	a	a	a	a	a	a	a	a	b	a	-	b	a	a	a	b	b	a	a	b	b	-	a	b	a	-	a	a	b	b	-	a	b	a
1_59740628_3826	{0}	b	a	a	a	a	b	b	-	a	a	-	b	a	a	a	a	a	a	a	a	-	a	a	a	-	-	-	-	a	b	b	a	-	-	b	b	a	b	a	a	a	a	b	b	a	a	b	a
1_62969852_12215	{1}	b	b	b	b	b	a	a	b	b	-	b	b	b	b	b	-	b	a	b	b	b	b	b	b	b	b	b	b	b	a	a	b	b	a	b	a	b	-	b	b	b	b	a	a	b	b	a	b
1_62309649_47065	{1}	b	b	b	b	b	a	a	b	b	b	b	b	b	b	b	b	b	-	b	b	b	b	b	b	-	-	b	b	b	a	a	b	b	-	a	a	b	b	b	b	b	b	b	a	b	b	-	b
1_63077751_20635	{0}	a	a	a	a	a	b	b	a	a	-	a	-	a	a	a	a	a	b	a	a	-	a	a	a	-	b	-	a	a	b	b	a	-	-	b	b	a	-	-	a	a	a	b	b	a	a	b	a
1_62746904_17193	{0}	a	-	a	a	a	b	b	a	a	a	a	a	-	a	a	a	a	b	a	a	-	b	a	b	-	-	a	a	a	b	b	a	-	b	b	b	a	b	a	a	a	a	b	b	a	a	b	-
1_62756439_3605	{1}	b	b	b	b	-	a	a	b	b	b	b	b	b	b	b	b	b	a	b	b	b	-	b	b	b	-	b	b	b	a	a	b	b	-	-	b	b	-	b	b	b	b	a	a	b	b	a	b
1_62991010_48452	{0}	a	a	a	a	b	b	b	a	a	-	a	a	-	a	a	a	a	b	-	-	b	b	a	a	b	b	a	a	a	b	a	a	a	b	b	b	-	b	a	a	a	a	b	b	a	a	b	a
2_63166995_21906	{0}	a	a	-	a	b	b	b	-	a	a	a	-	a	a	a	a	a	b	-	-	a	b	a	b	-	-	a	a	a	b	a	a	-	b	b	b	a	-	a	a	a	a	b	b	a	a	b	-
1_62657390_4985	{0}	a	a	a	b	b	b	b	a	a	a	a	a	a	b	a	a	-	b	b	b	a	b	a	a	b	b	a	a	a	b	a	a	a	-	b	b	a	b	a	a	a	a	b	b	a	b	b	a
1_62298786_2687	{0}	a	a	-	b	b	b	b	a	a	a	a	-	a	b	a	a	a	b	a	b	-	b	a	-	-	b	a	a	a	b	a	a	-	-	b	b	a	b	a	a	a	a	b	b	a	b	b	a
1_62924301_27082	{0}	a	a	a	b	b	b	b	a	a	a	a	b	a	b	a	a	a	b	a	b	b	b	a	a	-	b	a	a	a	b	a	a	a	b	b	b	a	b	a	a	a	a	b	b	a	b	-	-
1_63005326_12979	{0}	a	a	a	b	b	b	b	a	a	a	a	b	a	b	a	a	a	b	b	b	-	b	a	a	a	b	-	b	a	b	a	a	b	b	b	a	-	b	a	a	a	a	b	b	a	b	b	a
1_63199804_104738	{0}	a	a	a	b	b	b	b	a	-	a	a	-	a	b	a	a	a	b	a	b	a	b	a	a	-	-	a	b	a	b	a	a	-	-	b	a	b	b	a	a	a	a	b	b	a	b	-	a
1_62294171_60773	{1}	b	b	b	-	a	a	a	b	b	b	b	-	b	a	b	b	b	a	b	-	b	a	b	b	b	-	b	a	b	a	b	b	b	-	a	b	a	b	b	b	b	b	a	a	b	-	a	b
1_62975083_47526	{0}	a	a	b	b	b	b	b	a	a	a	a	-	a	b	a	a	a	b	a	b	a	b	a	a	-	b	a	b	a	b	a	a	-	-	b	a	b	-	a	a	a	a	b	b	a	b	b	a
1_63080722_23493	{0}	a	a	b	-	b	b	b	a	a	a	a	-	a	b	a	a	a	b	-	b	a	b	a	b	b	b	-	b	a	b	a	a	-	-	b	a	b	-	a	a	b	a	b	b	a	b	-	a
1_63183344_27292	{1}	b	b	a	a	a	a	a	b	b	b	b	b	b	a	b	b	b	a	b	a	b	a	b	b	a	-	b	a	b	a	b	b	b	b	-	b	a	-	b	b	b	b	-	a	b	a	b	b
1_62728183_29298	{0}	-	a	b	b	b	b	b	a	a	a	a	-	b	b	b	a	a	b	-	b	-	b	a	-	b	b	a	b	a	b	a	a	a	-	-	a	b	-	a	a	a	a	b	b	a	b	a	b
1_62585115_34781	{1}	b	b	a	a	a	a	a	b	b	b	b	b	b	a	a	b	b	a	b	a	b	a	b	b	-	a	b	a	b	a	b	b	-	b	a	b	a	b	b	b	b	-	a	a	b	a	b	a
1_63186646_35512	{1}	b	b	a	a	b	a	a	b	b	b	b	b	b	a	a	b	b	-	b	a	b	a	b	b	-	a	b	a	b	a	b	b	b	b	a	b	a	b	b	b	b	b	a	a	b	-	b	a
2_62859515_11742	{1}	b	b	a	a	a	a	a	b	b	b	b	b	b	a	a	b	b	a	b	a	b	a	b	-	a	-	b	a	b	b	b	b	b	-	a	b	a	-	b	b	b	b	-	a	b	a	b	a
2_62890452_16595	{1}	b	b	b	-	a	a	a	b	b	b	b	b	b	a	a	b	b	a	b	a	b	a	b	a	a	a	b	a	b	b	b	b	b	b	a	b	a	b	b	b	b	b	a	-	b	a	b	-
2_63222483_35976	{1}	b	b	b	a	a	a	a	b	b	b	b	b	-	-	a	b	b	a	b	a	b	a	b	a	b	-	b	a	b	b	b	b	b	b	a	b	a	b	b	b	b	b	-	a	b	a	b	a
2_62923208_37206	{1}	b	b	b	-	a	a	a	b	b	b	b	b	b	a	a	b	b	a	b	a	b	b	b	a	-	-	-	-	b	b	b	b	b	-	a	b	a	-	b	b	b	b	a	a	b	a	b	a
2_62873592_26453	{1}	b	b	b	b	a	a	a	b	b	b	b	b	b	a	a	b	b	a	b	-	b	a	b	a	a	-	-	a	b	b	b	b	b	b	-	b	a	-	b	b	b	b	a	a	b	a	b	b
2_62873382_4081	{1}	b	b	b	b	b	a	a	b	b	b	b	-	b	a	a	b	b	a	b	-	b	a	b	a	a	b	b	a	b	b	b	b	b	-	a	b	a	-	b	b	b	b	a	-	b	a	b	a
1_62974849_12807	{0}	-	b	b	a	b	b	b	b	a	b	a	-	-	b	b	a	a	a	b	b	b	a	a	b	b	-	a	a	a	b	a	b	b	-	b	a	a	a	a	b	a	-	a	a	b	b	-	b
2_63011930_57661	{1}	b	a	a	b	a	a	a	-	b	a	b	-	-	a	a	b	b	-	b	a	a	b	b	b	-	-	b	b	b	a	b	-	-	-	a	b	b	b	b	a	b	b	b	b	a	a	b	b
1_62639360_23556	{1}	b	a	a	b	a	a	a	a	b	a	b	-	a	a	a	b	b	-	b	-	a	b	b	b	b	a	b	b	b	a	b	a	-	a	a	b	b	b	b	a	b	b	b	b	a	a	b	a
1_59103482_29819	{0}	a	b	b	a	b	b	b	b	a	b	a	b	b	b	b	a	a	a	a	b	b	a	b	a	a	-	-	a	a	b	a	b	b	b	b	a	a	b	a	b	a	a	a	a	b	b	a	b
1_62973063_29065	{0}	a	b	b	a	b	b	b	b	a	b	a	-	b	b	b	a	b	a	-	b	b	a	b	a	-	b	b	a	b	b	a	b	-	a	b	a	a	-	a	b	a	a	a	b	b	b	a	b
1_62522619_4739	{1}	-	a	a	b	a	a	a	a	b	a	b	-	a	a	a	b	a	b	b	-	a	b	a	b	-	a	a	-	a	a	b	a	b	b	a	b	b	b	b	a	b	b	b	b	b	-	b	a
1_62816260_40940	{1}	b	a	a	b	a	a	a	a	b	a	a	-	a	a	a	b	a	a	b	a	a	a	a	b	b	b	a	b	a	a	b	a	b	b	a	a	b	-	b	a	b	b	b	b	a	a	b	b
1_62587531_12373	{1}	b	a	a	b	a	a	a	a	b	a	a	a	a	a	a	b	a	-	b	-	a	b	a	b	b	b	a	b	a	a	b	a	b	b	a	a	-	-	b	a	b	b	b	b	-	-	b	b
1_62816260_37541	{1}	b	-	a	b	a	a	a	a	b	a	a	a	a	a	b	b	a	a	b	a	-	a	a	b	b	-	a	b	a	-	b	a	b	b	a	a	b	-	b	-	b	b	b	b	a	-	b	b
1_62837114_22737	{0}	a	b	b	-	b	b	b	b	a	b	b	b	b	b	a	a	b	b	-	-	b	b	b	a	a	-	b	a	b	b	a	b	-	-	b	b	a	b	a	b	a	a	a	a	b	b	a	-
1_62512323_10614	{1}	b	a	a	b	-	a	a	a	b	a	a	-	-	a	b	b	a	a	-	a	a	a	a	b	b	b	a	-	a	a	b	a	b	b	-	a	b	a	b	a	b	b	b	b	b	-	b	b
1_62890399_59478	{1}	b	a	a	b	a	a	a	a	b	a	a	-	a	a	b	b	-	a	b	a	-	a	a	b	b	b	-	b	a	a	b	a	-	-	a	a	b	-	b	a	b	b	b	b	b	a	b	b
2_63207105_318911	{0}	a	b	b	a	b	b	b	b	a	b	b	-	-	a	a	a	b	b	-	b	b	b	b	-	b	-	b	a	b	b	a	b	-	-	b	b	a	b	a	b	a	a	-	a	a	b	a	-
1_62734958_48950	{1}	b	a	b	b	a	a	-	a	b	a	a	b	a	b	b	b	a	a	b	a	a	a	a	b	b	b	a	b	a	a	b	a	b	-	a	a	b	a	b	a	b	b	b	b	b	a	b	b
1_62958888_12396	{0}	a	b	b	a	b	b	b	b	a	b	b	-	b	a	a	a	b	b	a	b	b	b	b	-	a	a	b	a	b	b	a	b	-	-	b	b	a	b	a	b	a	a	a	a	a	b	a	a
1_62734958_44930	{1}	b	a	b	b	a	a	a	a	b	a	a	b	a	b	b	b	a	a	b	a	-	a	a	b	b	-	a	b	a	a	b	a	b	-	a	a	b	-	b	a	b	b	b	b	b	a	b	b
1_62999451_19493	{1}	b	a	a	b	-	a	a	a	b	a	a	-	a	b	b	b	a	a	b	a	-	a	a	b	b	b	a	b	a	a	b	a	-	b	a	a	b	-	-	a	b	b	-	b	b	a	b	b
1_51406850_494	{1}	b	a	-	b	a	-	-	b	b	a	a	b	a	b	b	b	a	a	b	a	a	a	a	b	b	-	a	b	a	a	b	-	b	b	b	a	b	-	-	a	b	b	b	b	b	a	b	b
1_63097250_17020	{0}	a	b	b	a	b	b	b	a	a	b	b	a	b	a	a	a	b	b	a	b	b	b	b	b	a	-	b	a	b	b	a	b	-	-	a	b	a	b	a	b	a	a	a	a	a	b	a	a
1_63005795_8047	{1}	b	b	a	b	a	-	a	b	b	a	a	b	a	b	b	b	a	a	b	a	a	b	a	b	b	b	a	b	a	b	a	a	-	-	b	a	b	b	b	a	b	b	b	b	b	a	b	b
1_62833350_14298	{1}	b	b	-	b	a	a	a	b	b	a	a	-	a	b	b	b	a	a	b	a	a	a	a	b	b	b	b	b	a	b	a	a	b	-	b	a	b	b	b	a	b	b	b	b	b	a	b	b
1_58931249_2327	{1}	b	b	-	-	a	a	a	-	b	a	a	b	a	b	b	b	a	a	b	-	a	a	a	b	-	-	a	b	a	b	a	a	b	-	b	a	b	a	b	a	b	b	b	b	b	a	b	b
1_62888125_56271	{1}	b	b	a	b	a	-	a	b	b	a	a	b	a	b	b	b	a	a	b	a	a	a	a	b	b	b	a	b	a	b	a	a	-	-	b	a	b	a	b	a	b	b	b	b	b	a	b	-
2_62876394_44067	{0}	a	a	b	a	b	b	-	a	a	b	b	-	b	a	a	b	b	b	a	b	b	b	b	a	-	-	b	a	b	a	-	-	-	-	a	b	a	b	a	b	a	a	a	a	a	b	a	b
1_62952591_379430	{0}	a	a	b	-	b	b	b	a	a	b	b	-	b	a	-	b	b	-	a	b	b	b	b	a	-	-	b	a	b	-	b	b	-	a	-	b	a	-	a	b	a	a	b	a	a	b	a	a
1_62951821_183236	{0}	a	a	b	-	b	b	b	a	a	b	b	-	b	a	-	b	b	-	-	b	b	b	b	-	-	-	b	a	b	a	b	b	-	-	a	b	a	-	a	b	a	a	b	a	b	-	a	a
1_63173584_78646	{0}	a	a	b	-	b	b	b	a	a	b	b	a	b	a	a	b	b	a	-	b	a	a	b	a	a	-	b	a	b	a	b	b	a	-	b	b	a	b	a	b	b	a	b	a	b	a	a	a
1_63051132_41314	{0}	a	a	b	a	b	b	b	a	a	b	b	b	b	a	-	b	b	a	a	b	a	a	b	a	a	a	b	a	b	a	b	b	a	-	b	-	a	-	a	b	b	a	b	a	b	a	a	a
1_62948387_58272	{0}	a	a	b	a	b	a	a	a	a	b	b	-	b	a	a	b	b	a	b	b	a	a	b	a	b	a	b	a	b	a	b	b	a	-	b	b	a	b	a	b	b	a	b	a	b	a	a	-
1_62516390_4522	{0}	a	a	b	-	b	a	a	a	a	b	b	a	b	a	a	b	b	a	a	b	a	a	b	a	b	a	b	a	b	a	b	b	-	-	b	b	a	b	a	b	b	a	b	-	-	a	a	a
1_58996152_25035	{0}	a	a	b	a	b	a	a	a	a	b	b	a	b	a	-	b	b	-	a	b	b	a	b	-	b	a	b	a	b	a	b	b	a	-	b	b	a	b	a	b	b	a	b	a	b	a	a	a
1_63212302_50050	{0}	a	a	b	-	b	a	a	a	a	b	-	b	b	a	a	b	b	a	a	b	a	a	b	a	b	a	b	a	b	a	b	b	-	b	b	b	a	b	a	b	b	a	b	a	b	a	a	b
1_63028059_4912	{1}	b	b	-	b	a	b	b	b	b	a	a	b	a	b	b	a	a	-	b	a	b	b	a	b	-	b	a	b	a	b	a	a	-	-	b	a	b	a	b	a	a	b	a	b	a	b	b	b
1_62829974_62305	{1}	b	b	a	b	-	b	b	b	b	a	a	-	a	b	b	a	a	b	b	a	b	b	a	b	-	b	a	b	a	b	a	a	-	-	a	a	b	-	b	a	a	b	a	b	a	b	b	b
1_62918392_47999	{0}	a	a	b	a	b	a	a	a	a	b	b	a	b	a	a	b	b	a	a	b	a	a	b	b	-	b	b	a	-	a	b	b	-	-	b	b	a	-	a	b	b	a	b	a	b	a	a	a
1_62301232_7758	{0}	a	a	b	-	b	a	a	a	a	b	b	-	b	a	a	b	b	a	a	b	a	a	b	-	b	-	b	a	a	a	b	b	a	-	b	b	a	-	a	b	b	a	b	b	b	a	a	-
1_58739513_26900	{1}	b	b	a	b	a	b	b	b	b	a	b	-	a	b	b	a	a	b	b	a	b	b	a	a	a	b	b	b	b	b	a	a	-	-	a	a	b	-	b	-	a	b	a	-	a	b	b	b
1_62362054_10295	{0}	a	a	b	a	b	a	a	a	a	b	a	b	b	a	a	b	b	a	a	b	a	a	b	b	b	a	a	a	a	a	b	b	-	-	b	b	a	a	a	b	b	a	b	b	b	a	a	a
2_63118257_13246	{1}	b	b	a	b	a	b	b	b	b	a	b	-	a	b	b	a	a	b	b	a	b	b	-	a	a	b	b	b	b	b	a	a	b	-	b	a	-	b	b	a	a	b	a	a	a	b	b	b
2_62962824_21218	{1}	b	b	a	b	a	-	b	b	b	a	b	-	b	b	b	a	a	b	b	a	b	b	a	a	-	b	b	b	b	b	a	a	b	-	a	-	b	b	b	a	a	b	-	a	a	b	b	b
1_63007253_15909	{1}	-	b	a	b	a	b	-	b	b	a	b	a	a	b	-	a	a	-	b	-	b	b	a	b	a	b	b	b	-	b	a	a	b	a	a	a	b	b	b	a	a	b	a	a	a	b	b	b
1_62738178_13840	{0}	a	a	b	a	b	a	b	a	a	b	a	-	b	-	a	b	b	a	a	b	a	a	b	b	-	-	a	a	a	a	b	-	-	-	b	b	a	a	a	b	b	a	b	b	b	a	a	a
2_62977796_18380	{0}	a	a	b	a	a	a	a	-	a	b	-	-	b	-	-	b	b	a	-	b	a	a	b	b	b	-	a	a	a	a	b	b	a	-	b	b	a	a	-	b	b	a	b	b	b	a	a	b
1_62691762_19570	{0}	a	a	b	-	a	a	a	a	a	b	a	b	b	b	-	b	b	a	a	b	a	a	b	b	b	a	a	a	a	a	b	b	-	-	b	b	a	-	a	b	b	a	b	b	b	a	a	a
1_63223449_50059	{1}	b	b	b	b	b	b	b	b	b	a	b	-	a	-	b	a	a	b	b	-	b	b	a	a	a	-	b	b	b	b	a	a	b	-	b	a	b	b	b	a	-	b	a	a	a	b	b	b
1_63200713_78235	{1}	b	b	a	b	b	b	b	b	b	a	b	-	a	a	b	a	a	b	b	a	b	b	a	-	a	b	b	b	b	b	a	a	b	a	a	a	b	b	b	a	a	b	a	a	a	b	b	b
1_63215141_36609	{0}	a	a	b	a	a	a	a	a	a	b	a	-	b	b	a	b	b	a	-	b	a	a	b	b	-	-	a	a	a	a	b	b	-	b	b	b	a	-	a	b	b	a	b	b	b	-	a	a
1_63017220_13025	{1}	b	b	a	b	b	b	b	b	-	a	b	a	a	a	b	a	a	b	b	a	b	b	a	a	-	b	b	-	b	b	a	a	b	a	a	a	b	-	b	a	a	b	a	b	a	b	b	b
1_63017220_13762	{1}	b	b	a	b	b	b	b	b	b	a	b	a	-	-	b	a	a	b	-	a	b	b	a	b	a	b	b	b	b	b	a	a	b	b	a	a	b	-	b	a	a	b	a	a	a	b	b	-
2_63115313_19094	{1}	b	b	b	b	b	b	b	b	b	a	b	a	a	a	b	a	a	b	-	-	b	b	-	-	a	b	b	b	b	b	a	a	b	b	b	a	b	b	b	a	a	b	b	a	a	b	b	b
1_63227278_143702	{0}	b	a	b	a	b	b	b	a	a	b	a	b	b	b	a	b	b	b	b	b	a	b	a	-	b	-	a	b	b	a	b	-	-	b	b	b	a	b	a	b	a	-	b	-	b	b	b	b
1_63065479_50798	{0}	b	a	a	a	b	b	b	a	a	b	a	b	b	b	a	b	b	b	b	b	a	b	a	b	b	a	-	b	b	a	b	a	b	b	b	b	a	a	a	b	a	b	a	a	b	b	b	b
1_62587502_18460	{0}	b	a	a	a	b	b	b	a	a	b	a	-	b	b	a	b	b	b	b	b	a	b	a	b	b	b	a	b	b	a	b	a	b	-	b	b	a	a	a	b	a	b	a	a	b	b	b	b
1_63227278_144570	{0}	b	a	a	b	b	b	b	a	a	b	a	b	b	b	a	b	b	b	b	b	a	-	a	-	b	-	a	b	b	a	b	a	b	b	b	b	a	a	a	b	a	b	a	a	b	b	b	b
1_62080554_6239	{0}	b	a	-	a	b	b	b	a	a	b	-	b	b	b	a	b	b	b	b	b	a	b	a	a	b	-	a	b	b	a	b	a	-	-	b	b	b	-	a	b	b	b	a	a	b	b	b	b
2_62686745_28859	{0}	b	a	a	a	b	b	b	a	a	b	a	b	b	a	a	b	b	b	b	b	a	b	b	-	b	-	a	-	b	a	b	a	b	-	b	b	b	a	a	b	b	b	b	-	b	b	b	b
1_63119579_13620	{0}	b	a	a	a	b	b	b	a	a	b	a	b	b	a	a	b	b	b	b	b	a	b	b	b	b	b	a	b	b	a	b	-	b	b	b	b	b	a	a	b	b	b	a	-	b	b	b	b
1_59740952_29784	{0}	b	a	a	a	b	b	b	a	a	b	a	b	b	a	a	b	b	b	b	b	a	b	b	a	b	-	a	b	b	a	b	a	b	-	b	b	b	a	b	b	b	b	a	a	b	b	b	-
1_63199235_90305	{1}	a	b	b	b	-	a	a	b	b	a	b	a	a	b	b	a	a	a	-	a	b	a	a	b	a	b	b	a	a	b	a	b	-	a	a	-	a	b	b	a	a	a	b	b	a	a	a	a
1_63101294_32004	{0}	b	a	a	a	b	b	b	a	a	b	a	-	b	a	a	b	b	b	b	b	a	b	b	-	-	a	a	b	b	a	b	a	-	b	b	b	-	-	a	b	b	b	a	-	b	b	b	b
1_63101294_31984	{0}	b	a	a	b	b	b	b	a	a	b	a	-	b	a	a	b	b	b	b	b	a	b	b	-	-	a	a	b	b	a	b	a	b	b	b	b	b	-	a	b	b	b	a	a	b	b	b	b
1_62659818_9389	{0}	b	a	a	b	b	b	b	a	a	b	a	b	b	a	a	b	b	b	b	b	-	b	b	a	-	a	a	b	b	a	b	a	b	-	b	b	b	-	a	b	b	b	a	a	b	a	b	b
1_62502495_63896	{1}	a	b	b	a	a	a	-	b	b	-	b	-	a	b	b	a	a	a	a	a	b	a	-	b	b	b	b	a	a	b	a	-	-	-	a	a	a	-	b	a	a	-	b	b	a	b	a	b
1_62961884_24792	{1}	a	b	b	a	a	a	a	b	b	a	b	a	a	b	b	a	a	a	a	a	b	-	a	-	b	b	b	a	a	b	a	b	-	-	a	a	a	b	b	a	a	a	b	b	a	b	a	a
1_60237707_4969	{0}	b	a	a	b	b	b	b	a	a	b	a	b	b	a	a	a	b	b	b	b	-	b	b	-	a	a	a	b	b	a	b	a	-	b	b	b	b	-	a	a	b	b	a	a	b	a	b	b
1_62872170_10154	{0}	b	a	a	b	b	b	b	b	a	b	a	b	b	a	a	a	b	b	b	b	a	b	b	-	a	-	a	b	b	a	b	a	b	b	b	b	b	-	a	a	b	b	a	a	b	-	b	b
2_62952516_291904	{1}	a	b	b	-	b	a	a	a	b	a	b	-	a	b	b	b	a	a	a	-	b	a	a	b	b	-	b	a	a	b	a	b	a	-	a	a	a	b	b	b	a	a	b	b	a	b	a	a
1_62642521_5742	{1}	a	b	b	a	a	a	a	a	b	a	b	-	a	b	b	b	-	-	-	a	b	a	a	b	b	b	b	a	a	b	a	-	a	a	a	a	a	-	b	b	a	a	-	b	a	b	a	a
1_62653529_66181	{0}	b	a	-	b	b	b	b	b	a	b	a	-	b	a	a	a	b	b	b	b	-	b	b	a	-	-	-	b	b	a	b	b	b	-	b	b	b	b	a	a	b	b	b	a	b	a	b	b
1_63069768_33426	{0}	a	-	a	b	b	b	b	b	a	b	a	b	b	a	a	a	b	b	b	b	a	b	b	a	-	a	a	b	b	a	b	b	b	b	b	b	b	b	a	a	b	b	b	a	b	a	b	b
1_62893274_8844	{0}	a	a	a	b	b	b	b	b	a	b	-	b	b	a	a	a	a	b	b	b	a	b	b	-	a	-	a	b	b	a	b	b	b	-	b	b	b	b	a	a	b	b	b	a	b	b	b	b
1_63199450_56207	{0}	a	a	a	b	b	b	b	b	a	-	b	b	b	a	a	a	a	b	b	b	a	-	b	a	-	a	-	b	b	a	b	b	-	b	b	-	b	b	a	a	b	b	b	a	-	a	b	b
1_62815776_5756	{1}	b	b	b	b	a	a	a	a	b	a	b	a	a	b	b	b	b	a	a	a	b	a	a	b	b	-	b	a	a	b	a	a	a	-	a	a	a	a	b	b	a	a	a	b	b	b	a	a
1_62815776_5857	{1}	b	b	b	b	a	a	a	a	b	a	b	-	a	b	b	b	b	a	-	a	b	a	b	b	b	b	b	a	a	b	a	a	a	-	a	a	a	-	b	b	a	-	a	b	b	b	a	a
1_63157572_151442	{1}	b	b	b	a	a	a	a	-	b	a	a	a	a	b	b	b	b	a	b	-	a	b	a	b	-	b	b	a	a	b	b	a	a	-	-	a	a	-	b	b	a	a	a	b	b	b	a	a
1_62601442_7275	{1}	b	b	b	a	a	-	a	a	b	a	a	a	a	b	b	b	b	b	b	b	a	b	a	b	-	b	b	a	a	b	b	a	b	b	a	a	-	a	b	b	a	a	a	b	b	b	a	-
1_58847153_10628	{1}	b	b	b	a	a	-	a	-	b	-	a	a	a	b	b	b	b	-	b	b	a	b	a	b	-	b	b	a	a	b	b	a	-	b	-	a	a	-	a	b	a	a	-	b	b	b	b	-
1_63034584_23469	{1}	b	b	b	a	a	a	a	-	b	a	a	a	a	b	b	b	b	b	b	b	a	b	a	b	-	b	b	a	a	b	b	a	-	-	b	a	a	b	a	b	a	a	a	b	b	a	b	a
1_61667668_11285	{1}	b	b	b	a	a	a	a	a	b	a	a	-	a	b	b	b	b	-	b	b	a	b	a	b	b	b	b	a	a	b	b	a	a	-	b	a	a	a	a	b	a	a	-	b	b	a	b	a
1_60079654_2496	{1}	b	b	b	b	a	a	a	a	b	a	-	-	a	b	b	b	b	-	b	b	-	b	a	-	-	-	b	a	a	b	b	a	-	-	b	a	a	-	a	b	a	a	a	b	b	-	b	a
1_62628095_44892	{0}	a	b	a	b	b	b	b	b	a	b	b	-	b	a	a	a	a	-	-	a	b	a	b	-	b	-	a	b	b	-	b	b	-	-	a	b	b	b	b	a	b	b	b	a	a	b	a	b
2_63211258_14443	{0}	a	b	a	b	b	b	-	b	a	b	b	b	b	-	a	a	a	a	-	-	b	a	b	a	b	-	a	b	b	a	b	b	-	-	a	b	b	b	b	b	b	b	-	a	a	b	a	b
2_63187100_44392	{0}	a	b	a	b	-	b	b	b	a	b	-	b	b	a	a	a	a	a	a	a	b	a	b	a	b	a	b	b	b	a	b	-	b	-	a	b	b	b	b	b	b	b	-	a	a	b	a	b
1_62867017_5126	{1}	b	a	b	a	a	a	b	a	-	a	a	a	a	b	b	b	b	-	b	b	a	b	a	b	a	b	b	a	a	b	a	b	-	-	b	-	b	-	a	a	a	a	b	b	b	a	b	a
1_62691198_13742	{0}	a	b	-	b	b	b	a	b	b	b	b	b	b	a	a	a	a	a	a	-	b	a	b	b	b	a	a	b	b	-	b	a	b	-	a	b	a	-	b	b	b	b	a	a	a	b	a	b
1_62994700_92651	{0}	a	b	a	b	b	b	a	b	b	b	b	-	b	a	a	-	a	a	-	a	b	a	b	-	b	-	-	b	b	a	b	a	b	b	b	b	a	-	b	b	b	b	b	-	a	b	a	b
1_62831916_83954	{1}	b	a	b	a	-	a	b	a	a	a	a	a	a	b	b	b	b	b	b	b	-	b	a	-	-	-	b	a	b	b	a	b	-	-	b	a	b	-	a	a	a	a	b	b	b	a	b	-
1_62909583_27787	{0}	a	b	a	b	b	a	a	b	-	b	b	b	b	a	a	a	a	a	a	a	b	a	b	a	b	-	b	b	a	a	b	a	-	-	a	b	a	b	b	b	b	b	a	a	a	b	a	b
2_63161871_16289	{0}	a	b	a	b	b	a	a	b	b	b	b	-	b	a	a	a	a	a	-	a	b	a	b	-	-	-	b	b	a	a	b	b	b	-	a	b	a	b	b	b	b	b	a	a	a	b	a	b
1_63041588_58317	{1}	b	a	b	a	a	b	b	a	a	a	a	-	a	b	b	b	b	b	b	b	a	b	a	b	-	-	a	a	b	b	a	b	-	-	b	a	b	-	a	a	a	a	b	a	b	-	a	a
2_62979550_12615	{0}	a	b	-	b	b	a	a	b	b	b	b	b	b	a	-	a	a	a	-	a	b	a	b	a	-	-	b	b	a	a	b	-	b	-	a	b	a	b	b	b	b	b	b	b	a	b	b	b
1_63202078_12930	{0}	a	b	-	b	b	a	b	b	b	b	b	-	b	a	a	a	a	a	b	a	b	a	b	a	b	b	b	b	a	a	b	a	b	-	a	b	a	b	b	b	b	b	b	b	a	b	b	b
1_62936732_6332	{0}	a	b	-	b	b	a	a	b	b	b	b	-	b	a	a	a	a	a	-	-	b	a	b	a	a	b	b	-	a	a	b	a	-	-	a	b	a	-	b	b	b	b	a	b	a	b	b	b
1_62988548_36049	{1}	a	a	b	-	a	b	b	a	a	a	a	b	a	b	b	b	b	b	b	-	a	b	a	b	b	a	a	a	b	b	a	b	-	b	b	a	b	-	a	a	a	a	b	-	b	a	a	-
2_62825593_10482	{0}	b	b	a	b	b	a	a	b	b	b	b	-	b	a	b	a	a	a	-	b	b	a	b	-	-	-	b	b	a	a	b	a	-	-	a	b	-	-	b	b	b	b	a	b	a	b	-	b
1_63052900_39321	{0}	b	b	a	b	b	a	a	b	b	b	b	a	b	a	a	a	a	a	a	b	b	a	-	-	a	b	-	b	a	a	b	a	b	-	a	-	a	b	b	b	b	b	a	b	a	b	b	b
1_63000218_105715	{1}	a	a	b	a	a	b	b	a	a	a	a	b	a	b	b	b	b	b	b	a	b	b	a	b	b	a	a	b	b	b	a	b	a	b	b	a	b	-	a	a	a	a	b	a	b	a	a	a
2_59798718_1944	{1}	b	a	a	b	a	b	a	a	b	a	a	-	-	a	b	b	a	-	a	a	b	b	a	b	-	-	b	b	b	b	a	-	-	b	b	b	a	-	a	a	a	a	b	a	a	-	a	b
1_62822280_14633	{0}	a	b	b	a	b	a	b	b	a	b	b	b	b	b	a	-	b	a	b	b	a	a	b	-	b	b	a	a	a	a	b	b	-	a	b	a	b	b	b	b	b	b	a	b	b	a	b	b
2_62988563_63949	{0}	a	b	b	a	b	a	b	b	a	b	b	b	b	b	a	a	b	a	b	b	a	a	b	b	-	b	a	a	a	a	b	b	a	-	b	a	b	b	b	b	b	b	b	-	b	a	b	a
1_62822280_16030	{0}	a	b	b	a	b	a	b	b	a	b	b	b	b	b	a	a	b	a	b	b	b	a	b	b	b	b	a	a	a	a	b	b	a	-	b	-	b	b	-	b	b	b	a	b	b	a	b	a
1_62952656_941005	{0}	a	b	b	a	b	a	b	b	a	b	a	-	b	b	-	a	b	a	b	b	b	a	b	b	b	b	b	a	a	a	b	b	a	-	b	a	b	b	b	b	b	b	b	b	b	a	b	-
1_62936327_67563	{0}	a	b	b	a	b	a	b	a	a	b	a	b	b	b	a	a	b	a	b	a	a	a	b	b	b	b	a	a	b	a	b	b	-	a	b	a	b	b	b	b	b	b	b	b	b	a	b	a
1_62953254_15134	{0}	a	b	-	a	-	a	b	a	a	b	a	-	b	b	b	a	b	a	b	b	a	a	b	b	b	b	a	a	b	a	b	b	a	-	b	a	b	b	b	b	a	b	b	b	b	a	b	a
1_62751052_5450	{0}	-	b	b	a	b	a	b	a	a	b	-	-	-	b	b	a	b	a	b	a	a	-	b	-	b	b	b	a	b	a	b	b	a	-	b	a	b	b	b	b	a	b	b	b	b	a	b	a
2_62431742_33905	{0}	a	b	b	a	b	a	b	a	a	b	a	a	-	b	b	a	b	b	-	b	b	-	b	b	b	b	b	a	b	a	b	b	-	-	a	b	b	b	b	b	a	b	b	b	b	-	b	a
1_63161305_18507	{0}	a	b	b	-	b	a	b	a	a	b	a	b	-	b	b	a	b	-	b	-	b	a	a	b	b	b	b	a	b	a	b	b	-	-	a	b	b	-	b	b	a	b	b	b	b	a	b	b
1_62856974_1953	{0}	a	b	b	a	b	a	b	a	a	b	a	-	b	b	b	a	b	b	a	a	b	a	a	b	-	b	b	a	b	a	b	b	a	-	a	b	b	b	b	b	a	b	b	b	b	a	b	a
2_63201783_65460	{1}	b	a	a	b	a	b	a	b	b	a	b	-	b	a	a	b	a	a	b	b	a	-	b	a	b	a	b	b	a	b	a	a	b	-	b	a	a	b	a	a	b	a	a	a	a	b	a	b
1_58946198_16590	{1}	b	a	-	b	-	-	a	b	b	a	b	-	b	a	a	b	a	a	b	b	b	b	b	a	a	-	b	b	a	b	a	a	b	-	b	a	a	-	a	a	b	a	a	a	a	b	a	b
1_63041454_5958	{0}	b	b	b	a	b	a	b	a	a	a	a	a	a	b	b	a	b	-	a	a	b	a	a	b	-	b	a	a	b	a	b	b	a	a	a	b	b	b	b	-	a	b	b	b	b	a	b	a
1_63132278_85869	{1}	a	a	a	b	a	b	b	b	b	b	b	b	b	a	a	b	a	a	b	b	-	b	b	-	a	-	b	b	a	b	a	a	b	b	b	a	a	-	a	a	b	a	a	b	a	b	a	b
2_63054817_6883	{1}	a	a	-	b	a	b	b	-	b	b	b	b	b	a	-	b	a	a	b	b	-	b	b	-	b	a	b	b	a	b	a	a	b	-	b	a	a	-	a	a	b	a	a	a	a	b	a	b
1_63203037_34147	{1}	a	a	a	b	a	b	b	b	b	b	b	b	b	a	a	b	a	a	b	b	a	b	b	-	a	b	b	b	a	-	a	a	b	-	b	a	a	-	a	a	b	a	a	b	a	b	a	-
1_63204669_318064	{1}	a	a	-	b	a	b	b	b	b	b	b	-	b	a	-	-	a	a	b	b	a	b	b	a	a	a	b	b	a	b	a	a	-	b	b	a	a	b	a	a	b	a	a	a	a	b	a	-
1_63205661_92681	{0}	-	b	b	b	b	a	a	a	a	a	-	-	a	b	b	a	-	-	a	-	b	a	a	b	b	b	a	a	b	b	b	b	a	-	a	b	b	b	-	b	a	b	-	b	b	a	b	b
1_63129916_5920	{0}	b	a	b	b	b	a	a	a	a	a	a	b	a	b	b	a	b	-	a	-	b	a	a	b	b	b	a	a	b	b	b	b	-	-	a	b	b	a	b	b	a	b	b	b	b	a	b	b
2_63204698_140414	{1}	a	b	a	-	a	b	b	b	b	b	b	-	b	a	a	b	a	a	b	b	b	b	b	a	-	-	b	b	a	a	a	a	-	-	b	a	a	-	a	a	b	a	b	a	a	b	a	a
1_63209446_64870	{1}	a	b	a	-	-	b	b	b	b	b	b	-	b	a	a	b	a	a	b	b	a	b	b	a	a	-	b	b	a	a	a	a	-	b	b	a	a	-	a	a	b	a	-	a	a	-	a	a
1_62772159_26562	{1}	a	b	-	-	a	b	b	b	b	b	b	b	b	a	b	b	a	a	b	b	a	b	b	-	-	-	b	b	a	a	a	a	b	-	b	a	-	b	a	a	b	b	a	a	a	-	a	a
1_59422571_48387	{0}	b	a	b	b	b	a	a	a	a	a	a	-	a	b	b	a	b	-	b	a	b	a	a	-	-	b	a	a	b	b	b	b	-	a	a	b	-	-	b	b	a	a	b	b	b	b	b	b
1_62309667_6999	{1}	a	b	a	-	a	b	b	b	b	b	b	b	b	a	a	b	a	a	b	b	a	b	b	b	-	-	b	b	a	-	a	a	b	b	b	a	b	-	a	a	b	b	a	a	a	a	a	a
1_62951969_17867	{1}	a	b	-	-	a	b	b	b	b	b	b	b	b	a	a	b	a	a	b	b	b	-	b	b	a	a	b	b	a	a	a	a	b	b	b	a	b	b	a	a	b	b	a	a	a	a	a	a
1_62103383_51403	{1}	a	b	a	b	a	a	b	b	b	b	b	b	b	a	a	b	a	a	b	b	b	b	b	-	a	b	b	b	a	a	a	a	-	b	b	a	b	b	a	a	b	b	a	-	a	a	a	a
1_63145876_26285	{1}	a	b	a	a	-	a	b	b	b	b	b	b	b	a	-	b	a	a	b	b	a	b	b	b	a	-	b	b	a	a	a	a	b	-	b	a	b	-	a	a	b	b	a	b	a	a	a	a
1_62845396_18181	{1}	a	b	a	a	a	a	b	b	b	b	a	b	b	a	a	b	-	a	b	b	-	b	b	b	a	b	b	b	a	a	a	-	-	-	b	-	b	b	a	a	b	b	a	a	a	a	a	a
1_62951797_199209	{0}	b	b	b	b	b	b	a	b	a	a	b	b	a	b	b	-	b	b	-	a	b	a	b	a	b	-	a	a	b	b	b	-	a	b	a	b	a	a	b	a	a	a	-	b	b	b	b	b
1_63091603_123578	{0}	b	b	b	a	b	b	a	b	a	a	b	b	a	b	b	a	b	b	-	a	b	a	b	a	b	a	a	a	b	b	b	a	a	-	a	b	a	a	b	a	a	a	-	b	b	b	b	b
2_63019408_23548	{0}	b	b	b	b	b	-	a	b	-	-	b	b	-	b	b	a	b	b	b	a	b	a	b	a	b	a	a	a	b	b	b	a	-	a	-	b	a	a	-	a	a	a	a	b	b	b	b	b
1_62674246_44059	{0}	b	b	b	a	b	b	a	b	a	a	b	b	a	b	b	a	b	b	b	a	b	a	b	a	b	a	a	a	b	b	b	a	-	-	-	b	a	a	b	a	a	a	a	b	b	b	b	b
2_59070818_12290	{0}	b	b	b	a	b	b	a	b	a	a	b	b	a	b	b	a	b	b	-	-	b	a	b	-	b	a	a	-	b	b	b	b	-	-	a	-	a	-	b	-	a	a	a	b	b	b	b	b
1_62240826_16811	{0}	b	b	a	b	b	b	-	b	a	a	b	b	a	-	b	a	b	a	b	b	b	a	b	a	b	a	a	b	b	b	b	-	-	b	a	a	a	a	b	a	a	a	a	b	b	b	b	b
1_63050768_38828	{0}	b	b	a	a	b	b	a	-	a	a	b	b	a	a	b	a	b	a	b	b	b	a	b	a	b	b	b	b	b	b	b	a	-	-	a	a	a	-	b	a	a	a	a	b	b	b	b	b
1_62297917_20126	{1}	a	a	b	b	a	a	b	a	b	b	a	-	b	b	a	b	a	-	a	a	-	b	a	b	-	b	b	a	a	a	a	b	b	b	b	b	b	b	a	b	b	b	b	b	a	a	a	b
1_62813600_20674	{0}	b	b	a	a	b	b	a	b	a	a	b	-	a	a	b	a	b	a	b	b	b	a	b	a	-	a	a	b	b	b	b	a	a	a	a	a	a	-	b	a	a	a	a	b	b	b	b	b
1_63026162_37082	{1}	a	a	b	b	b	a	b	a	b	b	a	-	b	b	a	b	a	b	a	a	-	b	a	b	a	b	b	a	a	a	a	b	b	b	b	b	b	-	a	b	-	b	b	a	a	b	a	a
1_62750087_42469	{1}	a	a	b	b	a	a	b	a	b	b	a	-	b	b	a	b	a	-	a	a	a	b	a	b	-	b	b	a	a	a	a	b	b	b	b	b	b	b	a	b	b	b	b	a	a	a	b	-
1_62519740_2337	{0}	b	b	a	a	b	b	a	b	a	a	b	b	a	a	b	a	b	a	b	b	b	-	b	-	b	-	a	b	b	b	b	a	a	-	-	a	a	a	b	a	a	-	b	b	b	b	a	b
1_59555638_9852	{0}	b	b	a	a	b	b	a	b	a	a	b	b	a	a	b	a	b	a	b	b	b	a	b	a	b	-	a	b	b	b	a	a	-	b	a	a	-	-	b	a	a	a	-	-	b	b	a	b
2_63070673_23284	{0}	b	b	-	a	b	b	a	b	a	a	b	b	a	a	b	-	b	-	b	b	b	a	b	a	b	a	a	b	b	b	a	-	a	b	a	a	a	-	b	a	a	a	a	b	b	b	a	b
1_63148222_67385	{0}	b	b	a	a	b	b	a	b	a	a	b	-	a	-	b	a	b	a	b	-	b	a	b	a	b	a	a	b	b	b	a	a	-	-	a	a	a	a	b	a	a	a	a	b	b	b	a	-
1_63169584_77643	{1}	a	a	b	b	a	a	b	a	b	b	a	-	b	b	a	b	a	-	a	a	a	b	a	b	a	b	b	a	a	a	b	b	b	b	b	b	b	b	a	b	b	b	b	a	a	-	-	b
1_63127541_36217	{1}	a	a	b	b	a	a	b	a	b	b	a	-	b	b	a	b	a	b	a	a	a	a	a	b	a	b	b	a	a	a	b	b	b	b	b	b	b	b	a	b	b	b	b	b	a	b	b	-
1_59983939_4212	{0}	b	b	a	a	b	b	a	b	a	a	b	b	a	a	b	a	b	a	b	b	b	b	b	a	-	a	a	b	b	b	a	a	a	-	a	-	a	-	b	a	a	a	a	b	b	a	a	b
1_63127541_36148	{1}	a	a	b	b	a	a	b	a	b	b	a	a	b	b	a	b	a	b	a	a	a	a	a	b	a	b	b	a	a	a	b	b	b	b	b	b	b	b	a	b	b	-	b	a	a	b	b	-
1_59978069_44001	{0}	b	b	a	a	b	b	a	b	a	a	b	-	a	a	b	a	b	-	b	b	b	b	b	-	b	-	-	b	b	b	a	-	-	b	-	a	a	-	b	a	a	b	a	b	b	a	a	b
1_63032590_71407	{0}	b	b	a	a	b	b	a	b	a	a	b	-	a	a	b	a	b	a	b	b	b	b	b	a	b	-	a	-	b	b	a	a	-	a	a	a	a	-	b	a	a	b	a	b	b	a	a	b
1_63112943_125134	{0}	b	b	b	a	b	-	a	b	a	a	b	b	a	a	b	a	b	a	b	b	b	b	b	a	b	a	a	b	-	b	a	a	b	-	a	a	a	b	b	a	a	a	-	b	b	a	-	b
2_63112943_123689	{0}	b	b	a	b	b	b	a	b	a	a	b	b	a	a	b	a	b	a	b	b	b	b	b	a	b	a	a	b	b	b	b	a	b	-	a	a	a	a	b	-	a	a	a	b	b	-	a	b
1_59769375_349	{1}	a	a	b	b	a	a	b	a	b	b	a	a	b	b	a	b	a	b	a	-	a	a	a	b	-	-	b	a	a	a	b	b	-	-	b	b	b	-	a	b	b	b	b	a	a	b	b	a
1_62365569_5588	{0}	b	b	a	a	b	b	a	b	a	a	b	b	a	a	b	a	b	a	b	b	-	b	b	-	b	-	-	b	b	b	a	a	b	a	a	a	a	a	b	a	a	a	-	b	b	a	a	b
1_63131674_15999	{1}	-	a	b	b	a	a	b	a	b	b	a	b	b	b	a	a	a	b	a	a	a	a	a	-	-	b	b	a	a	a	b	b	-	b	b	b	b	a	a	b	b	b	b	a	a	b	b	a
1_59926543_29303	{1}	a	a	b	b	a	a	b	a	b	b	a	b	b	b	a	a	a	-	a	a	a	a	a	b	-	b	b	a	a	a	b	b	b	b	b	b	b	b	a	b	b	b	-	a	a	b	b	a
1_62302135_13150	{0}	b	b	a	a	b	b	a	b	a	-	b	a	a	a	b	b	b	a	b	b	b	b	b	b	b	a	-	b	b	b	a	a	b	a	a	a	a	b	b	a	a	a	-	b	b	-	a	b
1_63202640_65596	{0}	b	b	a	-	b	b	a	b	a	a	b	b	a	-	b	b	b	a	b	b	b	b	b	b	b	-	a	b	b	b	a	a	b	-	b	a	b	-	b	a	-	a	a	b	b	a	a	b
2_62302135_16610	{0}	b	b	a	-	b	b	a	b	a	a	b	b	a	a	b	b	b	a	-	b	b	b	b	-	b	-	-	b	b	b	a	-	-	-	a	-	-	-	b	a	a	a	a	b	b	a	a	-
2_62193093_19449	{0}	a	a	a	-	a	b	b	b	b	b	a	-	b	a	a	b	a	a	a	b	b	-	b	b	-	a	-	b	b	a	b	b	a	a	b	a	b	-	-	a	a	a	b	-	a	b	b	b
1_63017334_16956	{0}	a	a	a	a	-	b	b	b	b	b	a	-	b	a	a	b	a	a	a	b	b	a	b	b	-	a	a	b	b	a	b	b	b	a	b	a	b	a	b	a	a	a	b	a	a	b	b	b
1_63107189_25528	{0}	a	a	a	b	a	b	b	b	b	b	a	a	b	a	a	-	a	a	a	-	b	a	b	b	a	a	-	-	b	a	b	-	a	-	b	a	b	-	b	a	a	a	b	b	a	b	b	b
1_62434666_11663	{0}	a	a	a	a	a	b	b	b	b	b	a	a	b	a	a	b	a	a	a	b	b	a	b	-	a	-	-	b	b	a	b	b	a	-	b	a	b	-	b	a	a	a	b	b	a	b	b	b
1_63066763_14123	{1}	b	b	b	b	b	a	a	a	a	a	b	b	a	-	b	b	b	-	b	b	a	b	a	b	b	b	b	a	a	b	a	a	b	b	a	b	a	b	a	b	b	b	a	a	b	a	a	a
1_63186506_52153	{0}	a	a	a	a	a	b	b	b	b	b	a	b	b	a	a	a	a	a	-	a	b	a	b	b	a	-	a	-	b	a	b	b	b	a	b	a	b	-	b	a	a	a	b	b	a	b	b	b
1_62697148_51239	{0}	a	a	a	a	a	b	b	b	b	b	a	-	b	a	a	a	b	a	-	a	b	a	b	b	a	-	a	b	b	a	b	b	-	-	b	a	b	-	b	a	a	a	b	b	b	b	-	b
1_63018982_32200	{0}	a	a	a	-	a	b	b	a	-	b	a	-	b	a	a	b	a	a	a	a	b	a	b	b	-	-	a	b	b	a	b	b	-	-	b	a	b	a	b	a	a	a	b	b	b	b	b	b
1_62951917_385520	{0}	b	a	a	a	a	b	b	a	b	b	b	a	b	a	a	b	-	a	b	a	b	a	b	b	a	a	a	-	a	a	b	b	-	-	b	a	b	a	b	a	a	a	b	b	b	b	b	b
1_63193055_61527	{1}	a	b	b	b	b	a	a	b	a	a	a	-	a	b	b	-	b	b	b	b	a	b	a	a	b	-	b	b	b	b	a	a	a	b	-	b	a	b	a	b	b	b	b	a	a	a	a	a
1_63207379_352445	{1}	a	b	b	b	b	a	a	b	a	a	a	b	a	b	b	a	b	-	b	b	a	b	a	-	b	-	b	b	b	b	a	a	a	-	-	b	a	b	b	b	b	b	-	b	a	b	a	a
1_59983825_33900	{1}	a	b	b	b	b	a	a	b	-	a	a	-	a	b	b	a	b	-	b	b	-	b	a	b	b	b	b	b	b	b	a	a	a	-	a	b	a	-	a	b	b	b	a	b	a	a	-	a
2_63026431_144270	{1}	a	b	b	b	b	a	a	b	-	a	a	b	a	b	b	a	b	-	b	b	a	-	a	b	-	b	b	b	b	b	a	a	a	b	b	b	a	-	a	b	b	b	a	a	a	a	a	a
1_63045051_12656	{1}	a	b	b	b	b	a	a	b	b	a	a	-	-	b	b	a	b	-	b	b	a	-	a	-	b	-	b	-	b	b	a	a	-	b	a	b	a	-	a	b	b	b	a	-	a	a	a	a
1_62952557_273206	{0}	b	a	a	-	a	b	b	a	a	b	b	-	b	a	a	b	a	a	a	b	b	a	b	-	-	a	a	a	a	a	b	b	b	-	b	a	b	-	b	a	a	a	b	b	b	b	b	b
1_63084812_38457	{1}	a	b	b	b	b	a	a	b	b	a	a	b	a	b	b	a	b	b	b	b	a	a	a	-	b	-	b	b	b	b	a	a	-	b	a	b	a	-	a	b	b	b	a	a	a	a	a	b
1_62578044_36147	{0}	b	a	a	b	a	b	b	a	a	b	b	-	b	a	a	b	a	a	a	a	b	b	b	b	a	-	a	a	a	a	b	b	b	-	b	a	b	a	b	a	a	a	b	b	b	b	b	b
2_63018944_59552	{0}	-	a	a	b	a	b	-	a	a	b	b	a	b	a	a	b	a	a	-	a	b	b	b	b	-	-	a	a	a	b	b	b	b	a	b	a	b	-	b	a	a	a	b	b	b	b	b	b
1_62988999_21758	{1}	a	b	b	a	b	a	a	b	b	a	-	b	a	b	b	a	b	-	b	b	a	a	a	-	b	b	b	b	b	b	a	a	b	-	a	b	a	b	a	b	b	a	b	a	a	-	a	-
1_59004262_56691	{0}	b	a	a	b	a	b	b	a	a	b	b	-	b	a	a	b	a	b	a	-	b	b	-	b	b	-	a	a	a	a	b	b	b	-	b	-	-	-	b	a	-	b	b	b	b	b	b	b
1_59829082_616	{1}	a	b	b	a	b	a	a	b	b	b	a	a	a	b	a	a	b	a	b	b	a	a	a	-	b	b	a	b	b	b	a	a	a	b	a	b	a	b	a	b	b	a	a	-	a	a	a	a
1_59829082_591	{0}	b	a	a	b	-	b	b	a	a	b	b	b	b	a	b	b	-	b	a	a	b	b	b	b	-	b	b	a	a	a	b	b	b	-	b	a	-	a	b	a	a	b	-	b	b	b	b	b
1_62978511_35129	{0}	b	a	-	b	a	b	b	a	a	b	b	-	b	a	b	b	a	b	a	a	b	b	b	b	-	-	b	a	a	b	b	b	b	-	b	a	b	b	b	a	a	b	a	b	b	b	b	b
2_63216246_211010	{0}	b	a	a	b	a	b	b	a	a	b	b	b	b	a	b	b	a	b	b	a	b	b	b	b	-	-	b	a	a	a	b	b	b	a	b	a	b	-	a	a	a	b	-	b	b	b	b	b
1_62978384_34994	{0}	b	a	b	b	-	b	b	a	a	b	b	b	b	a	b	b	a	-	b	a	b	b	b	b	-	-	b	a	a	a	-	b	b	-	b	a	-	b	-	a	a	b	-	b	b	b	b	b
1_62968267_24867	{1}	a	b	b	a	b	a	a	b	b	a	a	-	a	b	a	a	b	a	a	b	a	a	a	a	b	-	a	b	b	b	a	a	a	-	-	-	a	a	b	b	b	a	b	a	a	a	-	a
1_63220623_42081	{1}	a	b	b	-	b	a	a	a	b	-	-	-	a	b	a	a	b	a	-	b	a	a	a	a	b	b	a	b	b	b	a	a	a	b	a	b	b	-	b	b	b	a	b	a	a	a	a	a
1_62944024_23561	{1}	a	b	b	a	b	a	a	a	b	a	a	a	a	b	a	a	b	a	a	b	a	a	a	a	b	b	b	b	b	a	a	a	b	b	-	b	-	-	b	b	b	a	b	b	a	a	a	a
2_63109364_23776	{0}	b	a	b	b	-	b	b	b	a	b	b	b	b	a	b	b	a	b	b	-	b	b	b	b	a	-	b	a	a	b	b	b	a	b	b	a	a	b	a	a	a	b	a	b	b	b	b	b
1_63082434_15460	{1}	a	b	a	a	b	a	a	a	b	a	-	-	-	b	a	a	b	a	a	b	a	a	a	a	b	b	a	b	b	a	-	a	b	b	a	b	b	a	b	b	b	a	b	a	a	a	a	a
1_62944024_19646	{1}	a	b	a	a	b	-	a	a	b	a	a	a	a	b	-	a	b	a	a	b	a	a	a	-	b	b	a	b	b	-	a	a	-	b	a	b	b	-	b	b	b	a	b	a	-	b	a	b
1_59769456_22102	{1}	a	b	a	-	b	a	a	a	a	a	a	-	a	b	-	a	b	a	b	-	a	a	a	-	-	b	a	b	b	-	a	a	b	b	a	b	b	-	b	b	a	a	b	-	a	b	a	b
1_63206486_99594	{1}	-	b	a	a	b	a	b	a	a	a	a	a	b	b	a	a	-	a	-	a	a	a	a	b	-	b	a	b	b	a	a	a	b	-	-	b	b	-	-	b	a	-	b	a	a	b	b	b
1_40134825_9433	{1}	a	b	a	a	b	a	b	a	a	a	a	a	a	b	-	a	b	a	a	a	a	a	a	-	b	-	a	b	b	a	-	a	-	-	-	b	b	a	-	b	a	a	b	-	a	b	-	a
1_63192779_24145	{1}	a	b	a	a	b	a	a	a	a	a	a	a	a	b	a	a	b	a	b	-	a	a	a	b	b	b	a	-	b	a	b	a	b	b	a	b	b	a	a	-	a	a	b	a	a	b	a	a
1_62957457_7834	{1}	a	b	a	a	b	a	a	a	a	a	a	b	a	b	a	a	b	a	a	-	a	a	a	b	b	b	a	-	b	a	b	a	b	-	a	b	b	a	a	b	a	a	b	a	a	b	b	a
1_62980731_19541	{1}	a	b	a	a	b	a	a	a	a	a	a	b	a	b	a	a	a	a	b	a	a	a	-	b	b	b	-	b	b	a	b	a	-	-	-	b	b	-	a	b	a	a	a	a	a	b	b	a
1_62603502_14558	{0}	b	a	b	-	a	b	b	b	b	b	b	-	b	a	b	b	b	b	b	b	b	b	b	-	-	b	b	a	a	b	a	b	b	b	b	a	a	-	b	a	b	b	b	b	b	a	a	-
1_63043925_86005	{0}	b	a	-	b	a	b	b	b	b	b	b	-	b	a	b	b	-	b	b	b	b	b	b	a	a	-	b	a	a	b	a	b	a	-	b	a	a	b	-	a	b	b	b	b	b	a	a	a
1_63189570_99792	{1}	a	-	a	-	b	a	a	a	a	a	a	b	a	b	a	a	a	a	-	a	a	a	a	b	b	b	a	b	b	a	b	a	b	-	a	b	b	a	a	b	a	a	a	a	a	b	b	b
1_62666851_106960	{1}	a	b	a	a	b	a	a	a	a	-	a	b	a	b	a	a	a	a	a	a	a	a	a	b	b	b	-	b	b	a	b	b	b	-	-	b	b	-	a	b	-	a	a	a	a	b	b	b
2_63101589_9662	{1}	a	b	-	-	b	a	a	a	-	a	a	-	a	b	b	a	a	a	a	-	a	a	a	b	b	-	a	b	b	a	b	b	b	b	a	b	b	a	a	b	a	a	a	-	a	b	b	b
1_60948197_23873	{0}	b	a	b	b	a	b	b	-	b	b	b	-	-	a	b	b	b	b	b	b	b	b	b	a	a	-	b	a	b	b	a	a	-	a	b	a	a	b	-	a	b	-	b	b	b	a	a	a
1_62598856_18133	{0}	b	a	b	b	a	b	-	b	b	b	b	-	b	a	b	b	b	b	b	b	b	b	b	a	a	-	b	a	b	b	a	a	-	-	b	a	a	-	b	a	b	b	b	b	b	a	a	-
1_62598856_18151	{1}	a	b	a	a	b	a	a	-	a	a	-	-	-	-	a	a	a	-	-	a	-	a	a	b	b	-	a	b	a	a	b	b	-	-	-	b	b	-	a	b	-	a	-	-	a	b	b	b
1_62532233_2951	{1}	a	b	b	b	b	a	a	a	a	a	a	b	-	b	a	a	a	a	a	a	a	a	a	b	b	b	a	b	a	a	b	b	b	b	a	b	b	a	a	a	-	b	a	a	a	b	b	b
1_62305648_10861	{0}	b	a	-	b	a	b	b	b	b	b	b	-	b	a	b	b	b	b	b	b	b	b	b	a	a	a	b	a	b	b	a	a	a	a	b	a	a	-	b	b	b	a	b	b	b	a	a	a
1_63037893_58163	{1}	a	b	b	a	b	a	a	a	a	a	a	b	a	b	a	a	a	a	a	a	a	a	a	b	b	b	b	b	a	a	b	b	-	b	a	b	b	-	a	a	a	b	a	b	a	b	b	b
1_63109156_4862	{0}	b	a	-	b	b	b	b	b	b	b	b	a	b	a	b	b	b	b	b	b	b	b	b	-	a	-	b	a	b	b	a	a	a	b	b	a	a	b	b	b	b	a	b	a	b	a	a	a
1_63227825_1873970	{0}	b	a	a	b	a	b	b	b	b	b	b	a	b	a	b	b	b	b	b	b	b	-	b	a	a	-	b	a	b	b	a	a	a	-	b	a	a	-	b	b	b	a	b	a	b	a	a	b
1_62574840_4115	{1}	a	b	b	-	b	a	a	a	a	a	-	-	a	b	-	a	a	a	a	a	-	a	a	b	-	b	a	b	a	a	b	b	b	-	a	b	b	-	a	a	a	b	a	b	a	b	b	b
2_63194662_217319	{0}	b	a	a	b	a	b	b	b	b	b	b	-	b	a	-	b	b	b	b	b	b	b	b	-	-	a	b	a	b	b	a	a	a	a	b	a	a	-	b	b	b	a	b	a	b	a	a	a
2_63058982_35711	{1}	a	b	b	a	b	a	a	a	-	-	a	b	a	b	a	a	-	a	b	a	a	a	a	b	b	-	a	b	a	a	b	b	b	-	-	b	a	b	a	a	a	b	a	b	a	b	b	b
1_62574633_11621	{1}	-	b	b	a	b	a	a	a	a	a	a	-	a	a	-	a	a	a	a	a	a	a	a	b	b	-	a	b	a	a	b	b	b	b	a	b	a	b	a	a	-	b	-	b	a	b	b	b
1_62644103_14445	{0}	b	a	a	b	a	b	-	b	-	b	b	-	b	b	b	b	b	b	b	b	b	b	-	a	a	a	b	a	b	b	a	-	-	a	b	a	b	-	-	b	b	-	b	a	-	a	a	a
2_63205827_18349	{1}	a	b	b	a	b	a	a	a	a	a	-	-	a	a	a	a	a	a	b	-	a	a	a	b	b	b	a	b	a	a	b	b	b	-	-	b	a	b	a	a	a	b	a	b	a	b	b	b
1_62956658_48071	{1}	a	b	a	a	a	a	a	a	b	b	a	b	b	b	b	a	b	a	b	b	b	b	b	b	b	-	a	a	b	b	a	b	-	a	a	b	b	-	b	a	a	b	b	a	b	a	a	b
2_63154091_76469	{0}	b	a	b	b	b	b	b	b	a	a	b	a	-	a	a	b	a	b	a	a	-	a	-	a	b	b	b	b	a	a	b	a	b	b	b	-	a	-	a	b	b	-	a	b	a	b	b	b
1_62786985_5092	{1}	a	b	a	a	a	a	a	a	b	b	a	b	b	b	b	a	b	a	b	b	b	b	b	b	b	-	-	a	a	b	a	b	-	-	b	b	b	-	b	a	a	b	b	a	b	a	a	a
2_62578618_16480	{1}	a	b	a	a	b	a	a	a	b	b	-	-	b	b	b	a	b	a	b	b	b	b	b	-	b	a	a	a	a	b	a	b	-	a	b	b	b	-	b	a	a	b	b	-	-	a	a	-
1_62840519_11274	{0}	b	a	b	b	b	b	b	b	a	a	b	-	a	a	a	b	a	b	-	a	-	a	a	a	-	b	b	b	b	a	b	-	b	b	a	a	a	-	-	b	b	-	a	b	a	b	b	b
1_46769605_2427	{1}	a	b	-	a	a	a	-	a	a	b	a	-	b	b	b	a	b	a	b	b	b	b	b	a	b	a	a	a	a	b	a	a	-	a	b	b	b	b	b	a	a	b	b	a	b	a	a	-
1_62971235_18476	{0}	b	a	b	b	b	b	b	b	b	a	b	a	a	a	a	b	a	b	a	a	a	a	a	b	a	b	b	b	b	a	b	b	b	b	-	a	a	-	a	-	b	a	a	b	a	b	b	b
2_62967349_19431	{0}	b	b	b	-	b	b	b	b	b	a	b	a	a	-	a	b	a	b	a	a	-	-	-	b	a	-	b	b	b	a	b	b	-	-	a	a	a	-	a	b	b	a	-	b	-	b	b	b
1_62900459_41169	{0}	b	a	b	b	b	b	a	-	b	a	b	-	-	a	-	b	a	b	-	a	-	a	a	b	a	b	b	b	b	a	b	b	b	b	a	a	a	a	a	b	b	a	a	b	a	b	b	b
2_63127340_37605	{1}	a	-	a	b	a	a	b	a	a	b	-	b	b	b	b	a	b	a	b	b	b	b	b	a	-	-	-	a	a	b	a	a	-	-	b	b	b	-	b	a	a	b	b	a	b	-	-	-
1_62603914_2568	{1}	a	b	a	b	-	a	b	a	a	b	a	b	b	b	b	a	b	a	b	b	b	a	a	a	b	-	a	a	a	b	a	a	a	-	b	b	b	b	b	a	a	b	b	-	b	a	a	a
1_62855902_37017	{0}	-	a	b	a	b	b	a	b	b	a	b	-	a	-	a	b	a	b	-	a	a	b	b	b	-	b	b	b	b	a	b	b	b	-	a	-	a	-	-	b	b	a	a	b	a	b	b	b
1_63227608_108078	{0}	b	a	b	a	b	b	a	b	b	a	b	a	b	a	-	b	a	b	-	a	a	b	b	b	b	b	b	b	b	a	b	b	b	b	a	a	a	a	a	-	b	a	a	b	a	b	b	b
1_62599486_5399	{1}	a	b	-	b	a	-	b	a	a	b	a	b	a	b	b	a	b	a	b	b	b	a	a	-	b	-	a	a	a	b	a	a	-	-	b	b	b	b	-	a	a	-	b	a	-	a	a	a
1_62749087_4525	{0}	b	a	b	a	b	b	a	b	b	a	b	-	b	a	a	b	a	b	a	b	-	b	-	b	a	b	b	b	b	a	b	b	b	b	-	a	a	-	a	b	b	a	a	b	a	b	b	b
2_63227608_181861	{0}	b	a	b	a	b	b	a	b	b	a	b	a	b	a	a	b	a	b	a	a	a	b	b	b	-	b	b	b	b	a	b	b	b	-	-	a	a	a	a	b	b	a	-	b	a	b	b	b
2_58661771_43029	{0}	b	a	b	a	b	b	a	b	b	a	b	-	b	a	a	b	a	b	a	b	a	b	b	b	a	b	a	b	b	a	b	b	b	-	a	a	a	-	a	b	b	b	a	b	a	b	b	b
1_63228516_2691384	{0}	b	a	-	a	b	b	a	b	b	a	b	-	b	a	a	b	a	b	a	b	a	b	b	b	-	b	a	b	b	a	b	b	b	-	a	a	a	-	a	-	-	a	a	b	a	b	b	b
1_58661771_45135	{1}	a	b	b	b	a	a	b	a	a	b	a	b	a	b	b	a	b	a	b	a	b	a	a	-	b	-	b	a	a	b	a	a	-	-	b	b	b	b	b	a	-	b	b	-	b	a	a	a
1_63165500_56765	{1}	a	b	b	b	a	a	b	a	a	b	a	b	-	b	b	a	b	a	b	a	-	a	a	a	b	a	b	a	a	b	a	a	-	-	b	b	b	b	b	a	a	b	b	a	b	a	a	-
1_63079492_24922	{0}	b	a	a	a	b	b	a	b	b	a	b	a	b	a	a	b	a	b	a	b	-	b	b	b	a	b	a	b	b	a	b	b	-	-	-	-	a	b	a	b	b	a	b	b	a	b	b	b
1_62993018_48545	{1}	a	b	b	b	a	a	b	a	a	b	a	b	a	b	b	-	b	a	b	a	-	a	-	a	b	-	b	-	a	b	a	a	a	a	a	b	b	-	b	-	a	b	a	-	b	a	a	-
1_62549873_31813	{1}	a	b	b	b	a	a	b	a	b	b	a	b	a	b	b	a	b	a	b	b	b	a	b	a	b	a	b	a	a	a	a	-	a	a	a	b	b	-	b	a	a	b	a	a	b	a	a	a
1_62883294_76219	{0}	-	a	a	a	b	b	a	b	a	a	b	-	b	a	a	b	a	b	a	b	a	b	a	b	-	b	a	b	b	b	b	b	b	b	b	a	a	-	a	b	b	a	b	b	a	b	-	b
1_63087154_36706	{1}	a	b	b	b	a	a	b	a	b	b	a	b	a	b	b	a	b	a	b	b	b	a	b	b	b	-	b	a	a	a	a	-	-	-	a	b	b	b	b	a	a	b	a	a	b	a	a	-
2_63204413_125422	{0}	b	a	a	a	b	b	a	b	a	a	b	b	b	a	a	b	a	b	a	-	b	b	a	b	a	b	-	b	b	b	b	b	b	b	b	a	a	-	a	b	b	a	b	b	a	b	b	b
1_63190861_78475	{0}	b	a	a	-	b	a	a	-	a	a	b	-	b	a	a	a	a	b	-	a	b	a	a	b	a	b	-	b	b	b	b	b	b	b	b	a	a	b	a	b	b	a	b	b	a	b	b	b
1_61982732_50998	{0}	b	a	-	a	b	a	a	b	a	a	b	b	b	a	a	a	a	b	-	-	a	a	a	b	-	-	a	b	b	b	b	b	b	b	b	a	a	-	a	b	b	-	b	b	a	b	b	-
1_63006934_53346	{1}	-	b	b	b	b	b	b	a	b	b	a	-	a	b	b	b	b	a	b	b	b	b	b	a	b	-	b	-	a	a	a	a	-	a	a	b	b	-	b	a	a	a	a	a	b	a	a	-
1_62978274_56308	{0}	b	a	a	-	b	a	a	b	a	a	b	a	b	a	-	a	a	b	a	a	-	a	a	-	a	-	a	b	b	b	b	b	b	b	b	a	a	-	a	b	b	b	b	b	a	b	b	b
1_62942982_59846	{0}	b	a	a	a	b	a	a	b	a	a	b	a	b	a	a	a	a	b	a	a	a	a	a	b	a	b	-	b	b	b	b	b	b	-	b	a	a	-	a	a	b	b	b	b	a	b	b	b
1_63047535_76138	{1}	a	b	b	b	a	b	b	a	b	b	a	b	-	b	b	b	-	a	b	b	b	b	b	-	b	-	b	a	a	a	a	a	-	a	a	b	b	-	b	b	a	-	a	a	b	a	a	-
1_63163423_27295	{1}	a	b	b	b	a	b	b	a	b	b	a	-	a	b	b	b	a	a	b	b	b	b	b	b	b	-	b	a	a	a	a	a	a	a	a	b	b	b	b	b	a	a	a	a	b	a	a	a
1_63049310_2426	{1}	a	a	b	-	a	b	a	a	b	b	a	b	a	b	b	b	a	a	b	b	b	b	b	-	b	-	b	a	a	a	-	a	-	-	a	b	b	-	b	b	a	a	a	b	b	a	a	a
1_62986880_31897	{1}	a	-	b	b	a	b	a	a	b	a	a	b	-	b	b	b	a	a	b	b	b	b	b	-	b	b	b	a	a	a	a	a	-	a	a	b	b	b	b	b	a	a	-	b	a	a	a	a
1_62969021_37849	{0}	a	b	a	a	b	a	b	a	a	b	b	-	b	a	a	a	b	b	a	a	a	a	a	-	-	a	a	b	b	b	b	b	b	b	b	a	a	-	a	a	b	b	b	a	b	b	b	b
1_63219397_112799	{0}	a	b	a	b	b	a	b	a	a	b	b	-	b	a	a	a	b	b	a	a	a	a	a	b	a	-	a	b	b	b	b	b	b	b	b	b	a	-	a	a	a	b	b	-	b	b	b	b
1_63215607_22229	{0}	a	b	a	b	b	a	b	a	a	b	b	a	b	a	a	a	b	-	a	a	a	a	a	b	b	-	a	b	b	b	b	b	-	b	b	b	a	a	a	a	a	b	b	b	b	b	b	a
1_62541728_11804	{0}	-	b	a	b	-	a	b	a	-	b	b	a	b	a	a	a	b	b	a	a	b	a	a	b	b	-	a	b	b	b	b	b	b	-	b	b	a	a	a	a	a	b	b	b	b	b	b	a
1_62541728_11756	{0}	a	b	a	b	b	a	b	a	-	b	b	b	b	a	a	a	b	b	-	-	a	a	a	b	-	a	a	b	b	b	b	b	-	b	b	b	a	a	a	a	a	b	b	a	b	b	b	a
1_62972522_57306	{0}	a	b	a	b	b	a	b	a	a	b	b	-	b	a	a	a	b	-	a	a	a	a	a	b	a	b	a	b	b	b	b	b	b	b	b	b	a	-	a	-	a	b	b	a	b	b	b	a
2_63038877_42228	{0}	a	b	a	b	b	a	b	a	a	b	b	-	b	a	a	a	b	-	a	-	a	a	a	b	-	a	a	b	b	b	b	b	-	b	b	b	a	-	a	b	a	b	b	a	b	b	b	-
1_62571991_10663	{1}	b	a	b	b	a	b	a	b	b	a	a	-	a	b	b	b	-	a	b	b	b	b	b	-	b	b	b	a	a	a	a	a	a	a	-	a	b	b	b	b	b	a	-	b	a	a	a	b
1_63036224_119641	{1}	b	a	a	b	b	b	a	a	b	a	a	a	a	a	b	b	b	a	a	b	a	b	b	a	a	a	a	a	a	a	a	b	a	-	b	a	a	b	b	b	a	b	b	b	b	b	a	-
1_63139644_28766	{1}	b	a	a	b	b	b	a	a	b	a	a	b	-	a	a	b	b	a	a	b	a	b	b	a	a	-	-	a	a	a	a	b	a	a	b	a	a	b	b	b	a	b	b	b	b	b	a	a
1_63120975_33079	{1}	b	a	-	b	b	b	a	a	b	a	a	-	a	a	a	b	b	a	a	b	a	b	b	a	a	-	a	a	a	a	a	b	a	a	b	a	a	b	b	b	a	b	a	b	b	b	a	a
2_63139644_28603	{1}	b	a	-	b	b	b	a	a	b	a	a	a	a	a	a	b	-	a	a	b	a	b	b	b	a	-	a	a	a	a	a	b	a	a	b	a	a	b	b	b	a	b	a	b	b	b	a	a
1_63163363_44295	{1}	b	a	b	b	b	b	a	a	b	a	a	-	a	a	a	b	b	a	a	b	a	b	b	a	b	a	a	a	a	a	a	b	-	-	b	a	a	b	b	b	a	b	a	b	b	b	a	a
1_63193463_32298	{1}	b	a	b	b	b	b	a	a	b	a	a	-	a	a	a	b	b	a	a	b	b	b	b	-	b	-	a	-	a	a	a	b	-	-	b	a	a	b	b	b	a	b	a	b	b	b	a	a
2_62977071_8537	{0}	a	b	a	a	a	a	b	b	a	b	b	b	b	b	b	a	a	b	b	a	b	a	-	b	b	-	b	b	b	b	b	a	b	b	b	b	b	-	a	a	b	a	b	-	a	a	b	b
1_62996017_78981	{0}	a	b	a	a	a	a	-	b	-	b	b	b	b	b	b	a	a	-	b	a	b	a	a	b	-	-	b	b	b	b	b	a	a	-	b	b	b	a	a	a	b	b	b	b	a	a	b	b
1_62838990_37456	{0}	a	b	a	-	a	a	b	b	a	b	b	-	b	b	b	a	a	b	b	a	b	a	a	b	a	-	b	b	b	b	b	a	a	-	b	b	b	-	a	a	b	a	b	a	a	a	b	b
1_62639247_50224	{1}	b	a	b	b	b	b	a	a	b	a	a	-	a	a	a	b	-	a	a	b	a	b	b	a	b	-	b	a	a	a	a	b	b	-	a	a	a	b	b	b	a	b	a	b	-	b	a	a
1_62987105_11389	{1}	b	a	b	b	b	b	a	a	b	a	a	a	a	a	a	b	b	a	b	b	a	b	b	a	b	a	a	a	a	a	a	b	b	a	a	a	a	b	b	b	a	b	a	b	b	b	a	a
1_62987833_12521	{1}	b	a	b	b	b	b	a	a	b	a	a	a	a	a	a	b	b	a	a	b	a	b	b	a	b	b	a	a	a	a	a	b	b	-	a	a	-	b	b	b	a	b	a	b	b	b	a	a
1_62835018_75025	{0}	a	b	a	a	a	a	b	-	a	b	b	b	b	b	b	a	a	-	b	a	b	a	a	b	a	-	b	b	b	-	b	a	-	b	b	b	b	a	a	a	b	a	b	-	a	a	b	b
1_63121858_21190	{1}	b	a	b	b	b	b	a	a	b	a	a	-	a	a	a	b	b	a	a	b	b	b	b	-	b	-	a	a	a	a	a	b	b	a	a	a	a	b	b	b	a	b	a	b	b	b	a	b
1_63042429_22206	{0}	a	b	b	-	a	a	b	b	a	b	b	b	b	b	b	a	a	-	b	a	-	a	b	b	-	b	b	b	b	b	b	a	a	b	b	-	b	-	a	a	b	a	b	-	a	a	b	b
1_62510443_3061	{0}	-	b	a	a	a	a	b	b	a	b	b	b	b	b	b	a	a	-	b	b	b	-	a	b	a	b	b	b	b	b	b	a	-	-	b	a	b	-	a	a	b	a	b	-	a	a	b	b
1_63104406_41482	{1}	b	a	b	b	b	b	a	a	b	a	a	-	a	a	a	b	b	a	a	b	a	b	b	-	b	-	a	a	a	a	a	b	-	a	a	b	a	b	b	b	a	b	a	b	b	b	a	-
2_63209234_35254	{1}	b	a	b	b	b	b	a	a	b	a	-	-	-	a	a	b	b	a	a	b	a	a	b	-	-	-	a	b	a	a	-	b	b	-	a	b	a	b	b	b	a	b	a	b	b	b	a	-
1_62241859_24157	{1}	b	a	b	b	b	b	a	a	b	a	a	b	a	a	b	b	b	a	b	b	a	a	a	a	b	a	a	b	b	a	a	b	b	-	a	b	a	b	b	b	a	b	a	b	b	b	a	a
1_63127815_13142	{1}	b	a	b	b	b	b	a	a	b	a	a	a	b	a	b	b	-	a	b	b	-	a	a	a	b	a	a	b	b	a	a	b	-	-	a	b	a	b	b	b	a	b	a	b	b	b	a	a
1_62397071_9281	{0}	a	b	a	a	a	-	b	b	a	b	b	b	b	b	a	a	a	-	a	a	b	b	b	b	a	b	b	a	a	b	-	a	-	b	b	a	b	a	a	a	b	a	b	-	a	a	b	b
1_63194938_27837	{0}	a	b	a	a	a	a	b	b	a	b	-	b	-	-	a	-	a	b	b	-	b	b	b	b	-	b	b	a	a	b	b	a	-	b	b	a	b	-	a	a	b	a	b	a	a	a	b	b
1_60531800_23157	{1}	b	a	b	b	b	b	a	a	b	a	a	a	a	a	b	b	-	a	b	b	a	a	a	a	b	-	a	-	b	a	-	b	b	-	a	b	a	-	b	-	a	b	-	b	b	b	a	-
1_63194784_3482	{0}	a	b	a	a	a	b	b	b	a	b	a	-	b	b	a	a	a	b	a	a	b	b	b	b	a	b	b	a	a	b	b	a	a	b	b	a	b	a	a	a	b	a	b	a	a	a	b	b
2_62729328_11268	{1}	b	a	b	b	b	a	a	a	b	a	-	-	a	a	b	b	b	a	b	b	a	a	a	a	b	-	-	b	b	a	a	b	b	-	b	b	b	b	b	b	a	b	a	b	b	b	a	a
1_59262279_3055	{0}	a	b	a	b	a	b	b	b	a	b	a	-	b	b	a	a	-	b	b	a	b	b	b	b	-	b	b	-	a	b	b	a	-	b	b	a	b	-	a	a	b	a	b	a	a	a	b	b
2_62977556_24073	{0}	a	b	b	b	a	b	-	b	a	-	a	b	b	b	a	a	b	b	a	a	b	b	b	-	-	b	b	a	a	b	b	a	-	-	b	a	b	-	a	a	b	a	b	b	a	a	b	b
1_62463562_23327	{0}	a	b	b	b	a	b	b	b	a	a	a	b	b	b	a	a	b	b	a	a	b	b	b	b	a	b	b	a	a	b	b	a	-	b	b	a	b	b	b	a	b	a	b	b	a	a	b	b
1_63077230_44920	{0}	a	b	a	b	a	b	b	b	a	a	a	b	b	b	a	a	b	b	a	a	b	b	b	b	a	b	b	a	a	b	b	a	b	-	b	-	b	b	b	a	b	b	b	b	a	a	b	b
2_62463562_23179	{0}	a	b	a	b	a	b	b	b	a	a	a	b	b	b	b	a	b	b	-	a	b	b	b	b	a	b	b	a	a	b	b	a	-	b	b	a	b	b	b	a	b	-	b	b	a	a	b	b
1_62532440_35137	{0}	a	b	-	b	a	b	b	b	a	a	a	b	b	b	a	a	b	b	a	-	b	b	b	b	a	b	b	a	a	b	b	a	b	b	b	a	b	b	b	a	b	b	b	b	a	a	b	b
1_63140439_103425	{0}	a	b	a	b	a	b	b	b	a	a	a	b	b	b	b	a	b	-	a	a	b	b	b	b	a	-	b	a	a	b	b	a	b	b	b	a	b	-	b	a	b	b	b	b	a	a	a	b
1_62532440_51442	{1}	b	a	b	a	b	a	a	a	b	b	b	a	b	a	b	b	a	a	b	b	a	-	a	b	b	-	a	b	b	a	a	b	a	-	a	b	a	b	a	b	a	a	a	a	b	b	a	-
1_62692498_46173	{1}	b	a	b	-	-	a	a	a	b	b	b	-	b	a	b	b	a	a	b	b	a	a	b	-	-	-	a	b	b	a	a	b	-	b	a	b	a	a	a	b	a	a	a	a	b	b	b	a
1_60238295_10208	{1}	b	a	b	-	b	a	a	a	b	b	b	-	b	a	b	b	a	a	b	b	a	-	a	-	b	-	a	b	b	a	a	b	a	-	a	b	a	-	a	b	a	a	a	b	b	b	b	b
1_63199646_114492	{1}	b	a	b	-	b	a	a	a	b	b	b	-	b	b	b	b	a	a	b	b	b	a	a	-	b	-	a	b	b	a	a	b	a	a	-	b	a	-	a	b	a	a	a	a	b	b	b	a
2_62653290_7820	{0}	b	b	a	a	b	b	b	b	a	a	a	-	b	b	a	a	a	a	a	b	b	a	a	b	a	-	b	b	a	b	b	b	b	-	-	a	b	a	a	b	a	a	a	b	b	b	b	b
1_63020662_24346	{1}	a	a	b	b	a	a	a	a	b	b	b	b	a	a	b	b	b	-	b	b	-	b	b	b	b	b	a	a	b	a	a	a	a	b	b	b	a	b	b	a	b	b	b	a	a	-	b	a
1_61585579_36664	{0}	b	b	-	-	b	b	b	b	a	a	a	-	b	b	-	a	a	a	-	a	b	a	a	a	a	-	b	b	a	b	b	b	b	b	a	-	b	-	a	b	a	a	-	b	b	b	a	b
1_62955827_49504	{0}	b	b	a	b	b	b	b	b	-	a	a	a	b	b	a	a	a	a	a	-	b	-	a	-	-	a	b	b	a	b	b	b	b	b	a	a	b	a	-	a	a	a	a	b	b	b	a	b
1_62981568_8080	{1}	a	a	b	b	a	a	a	a	b	b	b	-	a	a	b	b	b	-	b	b	a	b	b	b	b	-	a	a	b	a	a	a	-	-	b	b	a	b	b	b	b	b	b	a	a	a	b	a
1_62969455_12349	{1}	a	a	b	b	a	a	b	a	b	b	b	-	a	a	b	b	b	b	b	b	b	b	b	b	b	-	a	a	b	a	a	a	b	b	b	b	a	b	b	b	b	b	b	b	a	-	b	a
1_62944523_11684	{0}	b	b	a	a	b	b	b	b	a	a	a	b	b	b	a	a	a	a	a	a	a	a	a	b	-	-	b	b	a	b	b	b	a	b	a	a	b	a	a	a	a	a	a	b	b	b	a	b
1_62997224_29356	{0}	b	b	a	a	b	b	b	b	a	a	a	a	b	b	a	a	b	a	a	a	a	a	a	b	-	-	b	-	a	b	b	b	-	b	a	a	b	-	a	a	a	a	b	b	b	b	a	b
1_62997224_29031	{0}	b	b	a	a	b	b	b	b	a	a	a	a	b	b	a	a	b	a	-	a	a	a	a	b	-	-	b	b	a	b	b	b	a	b	a	a	b	-	a	a	a	a	b	b	b	b	a	b
1_60281127_16975	{0}	b	b	a	-	b	b	b	b	a	a	a	-	-	b	a	a	b	b	a	a	a	a	-	b	a	-	b	b	a	b	b	b	-	-	a	b	b	-	a	a	a	a	b	b	b	b	-	b
1_63120485_30754	{0}	b	b	b	b	b	b	b	b	a	-	a	a	b	b	a	a	b	-	a	a	a	a	a	b	-	-	b	b	a	b	b	-	-	b	a	b	-	-	a	a	a	a	b	a	b	b	a	b
1_62982167_17279	{1}	a	a	a	b	a	a	a	a	b	b	b	b	a	a	b	b	-	a	b	b	b	b	b	a	-	-	a	a	b	a	a	-	-	a	b	a	b	-	b	b	b	b	a	b	a	a	b	-
1_63060486_17318	{0}	b	b	b	a	b	b	b	b	a	a	a	a	b	b	a	a	b	b	a	a	a	a	a	b	-	-	b	b	a	b	b	-	a	b	-	b	a	-	a	a	a	a	b	a	b	b	a	a
1_59579809_10837	{1}	a	a	b	b	a	a	a	a	b	b	b	-	a	a	b	b	a	a	b	b	b	b	b	a	b	b	a	a	b	a	a	a	b	-	b	a	b	b	b	b	b	b	a	b	a	a	b	b
2_62824288_9304	{0}	b	b	b	a	b	b	b	b	a	a	a	-	b	b	a	a	b	b	a	-	a	a	a	b	a	a	b	b	a	b	b	b	a	b	a	b	a	-	a	a	a	a	b	a	-	b	a	a
1_62721971_14400	{1}	a	b	a	b	a	a	a	b	a	b	b	b	-	a	b	b	a	a	b	b	b	b	b	a	b	b	a	a	a	a	a	a	b	b	b	a	b	b	b	b	b	b	a	b	a	a	b	b
1_62609013_21311	{0}	b	a	b	a	b	b	b	a	b	a	a	a	b	b	b	a	b	b	-	a	a	a	a	b	a	-	b	-	b	b	b	b	a	a	a	b	a	a	a	a	a	a	b	a	b	b	a	a
1_62502546_14412	{1}	a	b	a	b	a	a	-	b	a	b	b	b	a	a	b	b	a	a	b	b	b	b	b	-	b	b	a	a	a	a	a	a	b	b	b	a	b	b	b	b	b	b	a	b	a	a	b	b
1_62295749_3824	{1}	a	b	a	b	a	a	a	b	a	b	b	b	a	a	b	b	a	a	b	b	b	b	b	-	b	b	a	a	a	a	a	a	b	-	b	a	b	-	b	b	b	b	a	b	a	b	b	b
1_62738301_20889	{1}	a	b	a	b	a	a	a	b	a	b	b	b	a	a	b	b	a	a	b	b	b	b	b	a	-	b	a	a	a	a	a	a	b	b	b	a	b	a	b	b	b	b	a	b	a	a	b	b
1_62665248_12592	{1}	a	b	a	b	a	a	-	b	a	b	b	-	a	a	b	b	a	a	b	b	b	a	b	a	b	b	a	a	a	a	a	a	b	b	b	a	b	-	-	b	a	b	a	b	a	b	b	b
1_62831155_37901	{1}	a	b	a	b	a	a	a	b	a	b	b	b	a	a	b	b	a	a	b	b	b	-	a	b	-	-	a	a	a	a	a	a	-	-	b	a	b	-	b	b	a	b	a	b	a	b	b	b
1_63026332_51243	{1}	a	b	a	b	b	a	a	b	a	b	b	b	a	-	b	b	a	a	b	b	b	a	a	a	-	-	-	a	a	a	a	-	b	b	b	a	b	a	b	b	a	b	a	b	a	b	b	b
1_62984848_83226	{1}	a	b	a	b	-	a	a	b	a	b	b	b	a	a	b	b	a	a	b	b	-	a	a	a	b	b	-	a	a	a	a	a	b	b	b	a	a	b	b	b	a	b	a	-	a	b	b	b
1_62831155_3028	{1}	a	b	a	b	a	a	a	b	a	b	b	b	a	a	b	b	a	a	b	b	a	a	a	a	b	-	a	a	a	a	a	a	-	b	b	a	b	a	b	b	a	b	a	b	a	b	b	b
1_62951770_51366	{1}	a	b	a	b	a	a	a	b	a	b	b	-	a	a	b	b	a	a	b	b	a	a	a	b	-	b	a	a	a	b	-	a	b	-	b	-	b	-	b	b	-	b	a	b	a	b	b	b
1_62963098_26281	{1}	a	b	-	b	a	a	a	b	a	b	b	-	a	a	b	b	a	a	b	b	b	a	a	-	b	b	a	a	a	b	a	a	b	b	b	a	a	a	b	b	a	b	a	b	a	b	b	b
1_62615238_60599	{0}	b	a	b	a	b	b	b	a	b	a	a	a	b	b	a	a	b	b	a	a	b	b	b	b	-	b	b	b	b	a	b	b	-	a	a	b	b	b	a	a	b	a	b	a	b	a	a	a
1_63135217_3699	{1}	a	b	a	b	-	a	a	b	a	b	b	b	a	a	b	b	a	a	b	b	a	a	a	a	-	b	b	a	a	b	a	a	-	b	b	a	a	a	b	b	a	b	-	b	a	b	b	b
1_62954403_12532	{0}	b	a	b	-	b	b	b	a	b	a	a	a	b	b	a	a	b	b	-	b	b	b	b	b	-	-	b	b	b	a	b	-	a	a	a	b	b	b	a	a	b	a	b	a	b	a	a	a
1_63043875_14968	{0}	b	a	b	a	b	b	b	a	b	a	a	a	b	b	a	a	b	b	-	a	b	b	b	b	a	-	b	b	b	a	b	b	-	-	a	b	b	b	a	a	b	a	b	a	b	a	a	-
1_62311021_6037	{0}	b	a	b	a	b	b	b	a	b	a	a	a	b	b	a	a	b	b	a	-	b	b	b	b	a	a	b	b	b	a	b	b	-	-	a	b	b	b	a	a	b	a	b	a	a	a	a	a
1_62827631_12627	{1}	a	b	a	b	a	a	a	b	a	b	-	b	-	a	b	b	-	a	b	b	a	a	a	a	b	-	a	a	a	b	-	a	b	b	b	a	a	-	b	b	a	b	-	b	b	b	-	b
1_60238522_26848	{0}	b	a	b	-	b	b	b	a	b	a	b	-	b	b	a	a	b	b	-	a	-	b	b	b	-	a	b	b	b	a	b	b	a	-	a	b	b	-	a	a	b	a	b	a	a	a	a	a
1_62950209_140234	{1}	a	b	a	b	a	a	a	b	a	-	a	b	a	a	b	b	b	a	b	b	a	a	a	a	b	-	-	b	a	b	b	a	b	-	b	a	a	-	b	b	a	b	a	b	b	b	b	-
1_62760756_17322	{0}	b	a	b	a	b	b	-	a	b	a	b	a	b	b	a	a	a	b	a	a	b	b	-	b	-	a	b	a	b	a	a	b	-	-	a	b	b	b	a	a	b	a	b	-	a	a	a	a
1_62907869_112102	{0}	b	a	b	-	b	b	b	a	b	a	b	-	b	b	a	a	a	b	a	-	b	b	b	b	-	-	b	a	b	a	a	b	-	a	a	b	b	b	a	a	b	a	b	-	a	a	a	a
1_62530759_42178	{0}	b	a	b	b	b	b	b	a	b	a	b	-	b	b	a	a	a	b	a	a	a	b	b	b	a	-	b	a	b	a	a	b	a	-	b	b	b	b	a	a	b	a	b	a	a	a	a	a
1_62765963_24291	{0}	b	a	b	a	b	b	b	a	b	a	b	a	b	b	-	a	a	b	a	a	a	b	b	b	a	a	b	a	b	a	a	b	a	a	a	b	b	b	a	a	-	a	b	a	a	b	-	a
1_62091468_16336	{0}	b	a	b	a	b	b	b	a	b	b	b	a	b	b	a	a	b	b	a	b	-	b	b	b	a	-	b	a	b	a	a	b	a	b	a	b	b	-	a	a	a	a	b	-	a	b	b	a
1_62533794_15358	{0}	-	a	b	-	a	b	b	a	b	b	b	-	b	b	a	a	a	b	a	a	a	b	b	b	-	-	b	a	b	a	a	b	-	a	a	b	b	b	a	a	a	a	b	a	a	b	b	a
1_62973054_23943	{1}	a	b	-	-	b	a	a	-	a	a	a	b	a	a	b	b	b	a	b	b	b	a	a	-	b	b	a	b	a	b	b	a	b	b	b	-	a	-	b	b	b	b	a	b	b	a	a	b
2_62580406_49835	{1}	a	b	a	b	b	a	a	b	a	a	a	b	a	a	b	b	b	a	b	a	b	a	a	-	b	-	a	b	a	b	b	a	-	-	b	b	a	-	b	b	b	b	a	b	b	a	a	b
2_62580406_49668	{1}	a	b	a	b	b	a	a	b	a	a	a	b	a	a	b	b	b	a	b	a	b	-	a	-	b	-	a	b	a	b	b	-	-	-	b	b	a	-	b	b	b	b	a	b	b	a	a	b
1_63072947_41185	{1}	a	b	a	b	b	a	a	b	b	a	a	b	a	a	b	b	b	a	a	a	b	a	a	-	b	a	a	b	a	b	b	a	-	-	b	b	a	a	b	b	b	b	a	a	b	a	a	b
1_63027448_7115	{0}	b	a	b	-	a	b	b	a	a	b	b	a	b	b	a	a	a	b	b	b	a	b	b	b	-	-	b	a	b	a	a	b	-	b	a	a	b	b	a	a	-	a	b	b	a	b	b	-
1_63106295_91886	{0}	b	a	b	-	-	b	b	a	a	b	b	b	b	b	a	a	a	b	b	b	a	b	b	b	a	b	b	a	b	a	a	b	-	-	b	a	b	b	a	a	a	a	b	b	a	b	b	a
1_62512739_8465	{0}	b	a	b	a	a	a	b	a	a	b	b	-	b	b	a	a	a	b	b	b	-	b	b	b	a	-	b	a	b	a	a	b	-	-	b	a	b	b	a	-	a	b	b	b	-	b	b	a
1_59947536_48662	{0}	b	a	-	a	a	a	b	a	a	b	b	b	b	b	a	a	b	b	b	b	b	b	b	b	a	b	b	a	b	a	a	b	b	b	b	a	b	b	a	a	a	b	b	b	a	b	b	a
1_59947536_48629	{0}	b	a	-	a	a	a	b	a	a	b	b	a	b	b	a	a	b	b	b	b	b	b	b	b	a	b	b	a	b	a	a	b	a	b	b	a	b	b	a	a	a	b	b	b	a	b	b	a
1_63206577_182306	{1}	-	b	a	b	b	b	a	b	b	a	a	b	a	a	b	b	b	a	a	a	a	a	a	a	b	-	a	b	a	b	b	a	-	-	a	b	a	-	b	b	b	b	a	-	b	a	a	b
1_63111168_19423	{0}	a	a	b	a	a	a	b	a	-	b	b	a	b	b	-	a	a	-	b	b	b	b	b	b	-	b	b	a	b	a	a	b	a	-	b	a	b	b	a	a	a	a	b	b	a	b	b	b
1_62969391_32336	{0}	a	a	b	a	a	a	-	-	a	b	b	a	b	b	a	-	a	-	b	b	b	b	b	b	-	b	b	a	b	a	a	b	-	-	b	a	b	b	a	a	a	a	b	b	a	b	b	a
1_62754543_56084	{0}	a	a	b	a	a	a	a	b	a	b	a	a	b	b	a	a	a	-	b	b	b	b	b	b	-	b	b	a	b	a	a	b	a	b	b	a	b	b	a	a	a	a	b	b	a	b	b	a
1_62909320_38869	{0}	a	a	b	b	b	a	a	b	a	b	a	-	b	b	a	a	a	b	b	b	b	b	b	b	a	b	b	-	b	a	a	b	a	-	b	a	a	-	a	a	a	b	b	b	a	b	b	a
2_63134288_20765	{0}	a	a	b	b	b	a	a	b	a	b	a	a	b	b	a	a	a	b	b	b	b	b	b	b	a	b	b	a	b	a	a	a	-	-	b	a	a	-	a	a	a	b	b	b	a	b	b	a
1_62967593_5770	{0}	a	a	b	b	b	a	a	b	a	b	a	-	-	b	a	a	a	-	b	-	b	-	b	b	-	-	b	a	b	a	a	a	-	-	b	a	a	-	a	a	a	-	b	b	a	b	b	a
1_62832680_7297	{1}	b	b	a	a	a	b	b	a	b	a	b	b	a	a	b	b	b	a	a	a	-	a	a	a	b	-	a	b	a	b	b	a	b	-	a	-	b	b	b	b	b	b	a	a	b	a	a	b
1_62832680_5654	{1}	b	b	a	a	a	-	b	a	b	a	b	-	a	a	b	b	b	a	a	a	b	a	a	a	b	-	a	b	a	b	-	-	b	-	a	b	b	-	b	b	b	b	a	a	b	a	a	b
1_62948171_41768	{1}	-	b	a	a	a	b	b	a	b	a	b	b	a	a	b	b	b	a	a	a	-	a	a	a	b	b	b	b	a	b	b	a	-	-	a	b	b	b	b	b	b	b	a	-	b	a	a	b
1_62978027_32351	{1}	a	a	b	a	a	a	-	b	b	a	b	b	b	a	b	a	b	a	b	b	b	a	a	b	-	b	b	b	a	b	b	b	b	a	a	a	b	b	b	a	b	b	a	a	b	a	a	b
1_62978027_32320	{1}	a	a	b	a	a	a	-	b	b	a	b	b	b	a	b	a	b	a	-	b	b	a	a	b	-	b	b	b	a	b	b	b	b	a	a	a	b	b	b	a	b	-	a	a	b	b	a	b
2_62510986_26603	{1}	a	a	b	a	a	a	b	b	-	a	-	b	b	a	b	a	b	a	b	b	b	a	a	b	b	-	b	b	a	b	b	b	b	a	a	a	b	b	b	a	b	b	a	a	b	b	a	b
1_62609856_19171	{1}	a	a	b	-	a	a	b	b	b	a	b	b	b	a	a	a	b	a	b	b	b	a	a	b	b	b	b	b	a	b	b	b	b	a	a	a	b	-	b	a	b	b	-	a	b	a	a	b
1_62510986_27012	{0}	b	b	a	b	b	b	-	a	a	-	a	a	a	b	b	b	a	b	a	a	-	b	b	-	a	-	a	a	b	a	a	a	a	b	b	b	a	-	a	b	a	b	b	b	a	b	b	a
2_63043537_26489	{0}	b	b	a	b	b	b	-	-	a	b	a	b	a	b	b	b	a	b	a	a	a	b	b	-	a	a	a	a	b	a	a	a	-	b	b	b	a	-	a	b	a	a	b	b	a	b	a	a
1_63046754_40447	{0}	b	b	a	b	b	b	a	a	a	b	a	a	a	b	b	b	a	b	a	-	a	b	b	a	-	-	a	a	b	a	a	a	a	b	b	b	a	a	a	b	a	a	b	b	a	b	b	a
2_59518671_4984	{1}	a	a	b	b	a	a	-	b	b	a	b	b	b	a	a	a	b	a	b	b	b	a	a	b	b	-	b	-	a	b	b	b	-	-	a	a	b	b	b	a	b	b	-	a	b	a	b	b
2_60272429_14749	{1}	a	a	b	a	a	a	b	b	b	a	b	-	b	a	a	a	b	a	b	b	b	a	a	b	a	b	b	b	a	b	b	b	b	b	a	a	b	b	b	a	b	b	b	a	b	a	b	-
1_62774660_37448	{1}	-	a	b	a	a	a	b	b	b	a	b	b	b	a	a	a	b	a	b	a	a	-	a	b	-	b	b	b	a	b	b	-	b	-	b	a	b	b	b	a	b	a	b	a	b	b	-	b
1_62774660_37500	{1}	b	a	b	a	a	-	b	b	b	a	b	b	b	a	b	a	b	a	b	a	a	a	a	b	-	b	b	b	a	b	b	b	b	a	b	a	b	b	b	a	b	a	b	a	b	a	b	b
1_63225032_11816	{0}	a	b	a	b	b	b	a	a	a	b	a	b	a	b	b	b	a	b	a	b	b	b	b	a	-	-	a	a	b	a	a	-	a	-	a	b	a	b	a	b	a	b	a	b	a	b	a	a
1_62669665_98841	{1}	b	a	b	a	a	a	b	b	b	a	b	b	b	a	a	a	b	a	b	a	a	a	a	b	a	b	b	b	a	b	b	-	b	a	b	a	b	b	b	a	b	a	b	a	b	a	b	b
1_62669665_99101	{0}	a	-	a	b	b	b	a	a	a	b	a	a	a	b	b	b	a	b	-	b	b	b	b	a	b	b	a	a	b	a	a	a	-	b	a	b	a	-	a	b	a	b	-	b	a	b	a	a
1_60017406_49345	{0}	a	a	a	b	b	b	a	a	a	b	a	-	a	b	b	b	a	b	a	b	b	b	b	-	-	a	a	a	b	a	a	a	a	-	-	b	-	-	a	b	a	b	b	b	a	b	a	a
1_63072957_58665	{1}	b	b	b	b	a	a	b	b	b	a	b	b	b	a	a	a	b	a	b	a	a	a	a	b	-	-	b	-	a	b	b	b	b	-	b	b	b	-	b	a	b	a	a	a	b	-	b	b
2_62955182_71644	{1}	b	b	b	a	a	a	b	b	b	a	b	b	b	a	a	a	b	a	b	a	a	a	a	b	a	-	b	-	a	b	b	b	b	-	b	b	b	-	b	a	b	a	a	a	b	a	b	b
1_63011637_12261	{1}	b	b	b	a	a	a	b	b	b	a	b	-	b	a	a	a	b	a	b	a	-	a	b	b	-	b	b	b	a	b	b	b	b	-	b	b	a	b	b	a	b	a	a	a	b	a	b	b
1_62518501_62775	{0}	a	a	a	b	b	b	a	a	a	b	a	a	a	b	b	b	a	b	a	b	b	b	a	a	b	-	a	a	b	a	a	a	-	b	-	a	b	-	a	b	a	b	b	b	a	b	-	b
1_62518501_62640	{0}	a	a	a	b	b	b	a	a	a	b	a	-	a	b	b	b	a	b	a	b	b	b	a	a	b	-	a	a	b	a	a	a	a	b	a	a	b	-	a	b	a	b	b	b	a	b	a	a
1_62518501_96678	{0}	a	a	a	b	b	b	a	a	a	-	a	-	b	b	b	b	a	b	a	b	b	b	a	a	b	-	a	a	b	a	a	a	-	b	a	a	b	a	a	b	a	b	b	b	a	b	a	a
1_63227538_324544	{0}	a	a	a	b	b	b	a	a	a	b	a	a	-	b	b	b	a	b	a	b	b	b	a	a	b	a	a	a	b	a	a	a	a	b	a	a	-	a	a	b	a	b	b	b	a	b	a	b
1_62670910_1743	{0}	a	a	a	b	b	b	a	a	a	b	a	-	-	b	b	b	a	b	b	b	b	b	a	-	b	a	a	a	-	a	a	a	a	b	a	a	b	-	a	b	a	b	b	b	a	b	a	b
1_62572689_2875	{1}	b	b	b	a	a	a	b	b	b	a	b	b	b	a	a	a	b	a	b	a	a	a	b	b	a	b	b	b	b	b	b	b	b	-	b	b	a	b	b	a	b	-	-	a	b	b	b	b
1_62648252_29910	{0}	a	a	a	b	b	b	a	a	a	b	a	-	a	b	b	-	a	-	a	b	b	b	a	-	b	b	a	a	a	a	a	b	-	b	-	a	b	-	a	b	a	b	b	b	a	a	a	-
1_62664989_26771	{0}	a	a	a	b	b	b	-	a	a	b	a	-	b	b	-	b	a	b	a	b	b	b	a	a	b	b	a	a	a	a	a	b	a	b	a	a	b	a	a	b	a	b	b	b	-	-	a	b
1_60209692_10908	{1}	b	b	b	a	a	a	b	b	b	a	-	-	a	a	b	a	a	a	-	a	a	a	b	b	-	-	b	b	b	b	b	b	-	a	b	b	a	-	b	a	b	a	a	a	b	b	b	b
1_62527565_8686	{1}	b	b	b	a	a	a	b	b	b	a	a	b	a	a	b	a	a	a	b	a	a	-	b	b	b	-	b	b	b	b	b	a	b	-	b	b	a	-	b	a	b	-	a	a	b	b	b	b
1_62301953_47502	{0}	a	a	a	b	b	b	a	a	a	b	b	-	b	b	a	b	b	b	a	b	b	b	a	-	b	b	a	a	b	a	a	b	-	-	a	a	b	-	a	b	a	b	b	b	a	a	a	a
2_63207078_32980	{0}	a	a	a	b	b	b	a	a	a	b	b	-	b	b	a	b	b	b	b	b	b	b	a	-	-	-	b	a	a	a	a	b	a	-	a	-	b	-	a	b	a	b	b	b	a	-	a	a
1_63142074_24658	{0}	a	a	a	b	b	b	a	b	a	b	b	-	b	b	a	b	b	b	-	b	b	-	a	-	b	-	a	a	a	a	a	b	-	b	b	a	b	-	a	b	a	b	b	b	a	a	a	a
1_63121680_13461	{0}	a	a	a	b	b	b	a	b	a	b	b	-	b	b	a	b	b	b	-	b	b	b	a	a	b	-	a	a	a	a	b	b	-	-	a	a	b	a	a	b	a	b	b	b	a	a	a	a
1_63115809_15414	{0}	a	b	a	b	b	b	a	b	b	a	b	b	b	b	a	b	b	b	b	b	b	b	a	a	b	b	-	a	a	a	b	b	a	b	b	a	b	a	a	b	a	b	b	b	a	a	a	b
1_62574030_13290	{1}	b	a	b	-	a	a	b	a	a	b	a	b	-	a	b	a	a	a	a	-	a	a	b	b	-	-	b	b	b	b	a	a	b	-	b	b	a	b	b	a	b	a	a	a	b	b	b	b
1_63217058_44666	{0}	a	b	a	b	b	b	a	b	b	a	b	b	b	b	a	b	b	b	b	b	b	b	a	b	b	b	a	a	a	a	b	b	a	b	a	a	-	-	a	b	a	b	b	-	b	a	a	a
1_63014492_116717	{0}	a	b	a	b	b	b	a	b	b	a	b	-	b	b	a	b	-	b	b	b	b	b	-	a	b	b	a	a	a	a	b	b	a	b	-	a	b	-	a	b	a	b	b	a	b	a	a	a
2_63181224_67573	{1}	b	-	b	a	a	-	b	a	a	b	a	-	a	-	b	a	a	a	a	a	a	a	b	b	a	-	b	b	b	b	a	a	-	-	b	b	a	-	b	a	b	-	a	-	a	b	b	-
1_62854759_25046	{1}	b	a	b	a	a	a	b	a	a	b	a	b	b	a	b	a	a	a	b	-	-	-	b	b	a	-	b	b	b	b	a	a	b	-	b	b	a	b	b	a	b	a	a	b	a	-	b	b
1_63025138_19584	{1}	b	a	b	a	a	-	a	a	a	b	a	b	a	a	-	a	a	a	-	a	a	a	b	b	-	-	b	b	b	b	a	a	b	a	b	b	a	b	b	a	b	a	a	b	a	b	b	b
1_62547871_15478	{0}	a	b	-	b	b	b	-	b	b	a	b	-	b	b	b	b	b	b	b	b	b	b	a	a	b	-	a	b	a	a	b	b	a	b	a	a	b	-	a	b	a	b	b	a	b	a	a	a
2_62917428_88994	{0}	a	b	a	b	b	b	b	b	b	a	b	b	b	b	b	b	b	b	b	b	b	a	-	b	-	b	b	b	a	a	b	b	a	-	a	a	b	-	a	b	a	b	b	a	b	a	a	-
1_62991538_53635	{0}	a	b	a	b	b	b	b	b	b	a	b	b	b	b	b	b	b	b	b	b	b	a	a	b	a	b	a	b	a	a	b	b	a	b	a	a	-	-	a	b	a	b	b	a	b	b	a	b
2_63107073_18235	{0}	a	b	a	b	b	b	b	b	b	a	b	b	b	b	b	b	-	b	b	b	b	a	a	b	a	b	a	-	a	a	b	b	-	b	a	a	b	-	a	b	a	b	a	a	b	a	a	b
1_62959384_24604	{0}	a	b	-	b	b	b	b	b	b	a	b	b	b	b	b	b	b	b	b	b	b	a	a	b	a	b	-	b	a	a	b	b	a	-	a	a	b	-	a	b	a	b	a	a	b	a	a	a
1_62747344_8174	{1}	-	a	b	-	a	a	a	a	a	b	a	-	a	a	a	a	a	a	a	a	a	b	b	a	b	a	b	a	b	b	a	b	b	b	b	b	a	b	b	-	b	a	b	b	a	b	b	b
1_62747344_8554	{1}	b	a	b	a	a	a	a	a	a	b	a	b	a	a	a	a	a	a	a	a	a	b	b	a	b	b	b	a	b	b	a	a	b	a	b	b	a	b	b	a	b	a	b	b	a	b	b	b
1_62255200_70929	{0}	b	b	a	b	-	a	b	b	b	a	b	-	b	a	b	b	b	-	b	b	a	a	a	b	a	a	a	-	a	b	b	b	-	b	a	b	b	a	a	b	a	b	a	a	-	a	a	a
1_62300079_5474	{0}	b	b	a	b	b	a	b	b	b	a	b	b	b	-	b	b	b	-	b	b	a	a	a	b	b	-	a	b	a	b	b	b	b	b	a	b	b	a	a	b	a	b	a	-	b	b	a	a
1_62300079_5642	{0}	b	b	a	b	b	a	b	b	b	a	b	b	b	a	b	b	b	-	b	-	a	a	a	b	a	b	a	b	a	b	b	b	b	a	a	b	b	a	-	b	a	b	a	a	-	a	a	a
1_62300079_6130	{0}	b	b	a	b	-	a	b	b	b	a	b	b	b	a	b	b	b	-	b	b	-	a	a	b	b	-	a	b	a	b	b	b	-	a	a	b	b	a	a	b	a	b	-	-	b	a	a	a
1_62306692_5966	{0}	b	b	a	b	b	a	b	b	b	a	-	b	b	a	b	b	b	b	-	b	a	a	a	b	-	-	a	b	a	b	b	b	-	-	a	b	b	a	a	b	a	b	a	a	b	a	a	b
2_62973732_13923	{0}	b	b	b	b	b	a	b	b	b	-	b	-	b	a	b	b	b	-	b	b	a	a	a	b	b	-	a	b	a	b	b	b	b	b	a	b	b	-	a	b	a	b	-	-	b	a	a	b
[truncated: 34 more columns]
