# Supplementary material for: High density linkage maps, genetic architecture, and genomic prediction of growth and wood properties in Pinus radiata
Source: BMC Genomics. 2022 Oct 28;23:731. doi: 10.1186/s12864-022-08950-6 (PMC9617409; doi:10.1186/s12864-022-08950-6)
Supplement: Supplementary file 13 — Additional file 13. 850,096 loc file. Plain text file containing the genotype codes for loci in the 850,096 parental map, in the format required for analysis using MAPQTL 6.0. [file 12864_2022_8950_MOESM13_ESM.txt]

name = 96_parent
popt = DH
nloc = 604
nind = 82
1_63167117_46074	{1}	b	b	b	-	b	a	a	a	b	b	a	b	b	b	a	b	b	a	b	b	a	a	a	a	b	b	a	a	b	a	b	b	b	-	b	b	b	b	b	b	b	a	a	a	a	b	b	-
1_60272652_8133	{1}	b	b	b	a	b	a	a	a	b	b	a	-	b	-	a	a	b	a	-	b	a	a	a	b	a	b	a	a	b	a	b	b	b	-	b	b	b	-	b	b	b	a	-	a	a	b	b	a
1_59604889_4552	{0}	a	a	a	b	-	b	b	b	a	a	b	a	a	a	b	b	a	b	b	a	b	b	b	-	b	-	b	b	a	b	a	a	-	-	-	a	a	-	a	a	a	b	b	b	b	-	-	b
1_62972103_17450	{0}	a	a	a	b	a	b	b	b	a	a	b	-	a	a	b	b	a	b	a	a	b	b	b	b	b	-	b	b	a	b	a	a	a	-	b	a	a	-	a	b	a	b	-	b	a	-	a	b
1_62972103_17726	{0}	a	a	a	b	a	b	b	b	a	a	b	a	a	a	b	b	a	b	a	a	b	b	b	b	b	-	b	-	a	b	a	a	a	b	a	a	a	-	a	b	a	b	b	b	a	a	a	b
1_63036979_41621	{0}	a	a	a	b	a	b	b	b	b	a	-	a	a	a	b	b	a	b	a	a	b	b	-	b	b	-	b	b	a	b	a	a	a	b	a	a	a	a	a	b	a	b	b	b	a	a	a	b
1_63077570_56106	{0}	a	a	a	b	a	b	b	b	a	a	b	-	a	a	b	b	a	b	a	a	b	-	b	b	b	a	b	b	a	b	a	a	a	b	b	a	a	a	a	b	a	b	b	b	a	a	a	b
1_52617418_666	{0}	a	a	a	-	a	b	b	b	b	a	b	-	b	a	b	b	b	b	a	a	-	b	b	-	b	-	b	-	a	b	a	a	-	b	-	a	a	a	a	b	b	b	b	b	a	a	a	b
1_63105745_65761	{0}	-	a	a	a	a	b	b	b	b	a	b	-	a	a	b	b	b	b	a	a	b	b	b	-	-	-	b	b	a	b	a	a	a	-	a	a	a	-	a	b	b	b	b	b	a	a	a	b
1_63006016_37303	{1}	a	b	b	b	b	a	a	a	a	b	a	b	a	b	a	a	a	a	b	b	a	a	a	b	b	b	a	a	b	a	b	b	b	a	b	b	b	-	b	a	a	a	-	a	-	b	b	a
1_62962893_53738	{1}	a	b	b	b	b	a	a	a	a	b	a	b	a	b	a	a	a	a	b	b	a	a	a	b	b	-	a	a	b	a	b	b	-	a	b	b	b	b	b	a	a	a	a	b	b	b	b	a
2_63112720_41411	{1}	a	b	b	b	b	b	a	b	a	b	a	b	-	b	a	a	a	a	-	b	a	a	a	b	b	b	a	a	b	a	b	b	-	-	b	b	b	-	b	a	a	a	-	b	-	b	b	-
1_62953808_89472	{1}	a	b	a	b	b	b	a	b	a	b	a	b	-	b	a	a	a	a	-	b	-	-	a	b	b	-	a	a	b	a	b	b	a	a	b	b	b	b	b	a	a	a	a	b	b	b	b	a
1_62996775_130788	{1}	a	b	-	b	b	b	a	b	a	b	a	b	a	b	a	a	a	a	-	b	a	a	a	b	b	b	a	a	b	a	b	b	a	-	b	b	b	b	b	a	a	a	a	b	b	b	b	a
1_62952550_125178	{1}	a	b	a	b	b	b	a	-	a	a	b	b	a	b	a	a	a	b	a	b	b	a	a	b	b	-	a	a	b	a	b	b	a	-	b	b	b	b	b	a	a	a	a	b	b	b	a	a
1_63068030_6556	{1}	a	b	b	b	b	b	a	b	a	a	b	b	a	b	a	a	a	b	a	b	b	a	a	-	b	b	a	a	b	a	b	b	a	-	b	b	b	b	b	a	a	a	a	b	b	b	a	-
1_59952254_9573	{1}	a	b	a	b	b	b	a	b	a	a	b	b	a	b	a	a	a	b	a	b	b	a	a	b	b	b	a	a	b	a	b	b	b	-	b	b	b	-	b	a	a	a	a	-	b	b	a	a
1_59852844_19185	{0}	b	a	b	b	a	a	b	a	b	b	a	a	b	a	b	b	b	a	b	a	a	b	b	b	-	b	b	a	a	b	a	b	b	b	a	a	a	-	a	b	b	b	b	b	a	a	b	b
2_63106859_20804	{0}	-	a	b	b	a	a	b	a	b	b	a	a	b	a	b	b	b	a	b	a	a	b	b	b	a	b	b	a	a	b	a	a	b	b	a	a	a	-	a	b	b	-	b	a	a	a	b	b
1_62983362_7327	{1}	a	b	a	a	b	b	a	b	a	a	b	-	a	b	a	a	a	b	-	b	b	a	a	a	-	-	-	b	b	a	b	b	-	-	b	b	b	b	b	a	a	a	a	b	a	b	a	-
1_62676612_5079	{0}	a	a	b	b	a	a	b	a	b	b	-	-	b	a	b	b	b	a	b	a	a	b	b	b	a	b	b	a	a	b	a	-	b	b	a	a	a	-	b	a	b	b	b	a	b	-	b	b
2_62940888_56870	{0}	a	a	b	b	a	a	b	a	b	b	b	b	b	a	b	b	b	a	b	a	a	b	a	b	-	b	b	a	-	b	a	a	b	b	-	a	a	-	b	a	b	-	b	-	b	a	b	b
1_62974248_12079	{1}	b	b	a	-	b	b	a	b	a	a	b	b	a	b	a	a	b	b	a	a	-	b	b	a	b	a	a	-	a	a	-	b	-	-	b	b	b	b	a	b	a	a	a	b	a	b	a	a
1_62078941_20138	{1}	b	b	-	a	b	-	a	b	a	a	b	b	a	b	a	a	a	b	a	a	b	b	b	a	b	a	-	b	a	b	a	b	b	-	b	b	b	b	a	b	a	a	-	b	a	b	a	a
2_63118470_3835	{0}	a	a	b	b	a	a	b	b	b	b	a	-	b	a	b	b	b	a	b	b	a	a	a	b	-	b	b	a	b	a	b	a	a	-	a	a	a	-	b	a	b	b	-	a	b	-	b	b
1_63065331_27179	{0}	a	-	b	b	-	a	b	a	b	b	-	-	b	-	b	b	b	a	b	b	b	a	-	b	a	-	b	a	b	a	b	a	-	b	-	a	a	b	b	a	b	b	b	a	b	a	b	b
1_59604934_10483	{1}	b	b	a	-	b	b	a	a	a	a	b	b	a	b	a	a	a	b	a	a	b	b	b	a	b	-	a	b	a	b	a	b	-	-	b	b	b	b	a	b	a	a	a	b	a	b	a	-
1_62872090_57491	{1}	b	b	a	-	b	b	-	a	a	a	b	b	a	b	b	a	a	b	a	a	b	b	b	a	-	b	a	b	a	b	a	b	-	b	b	b	b	b	a	b	a	a	a	b	a	b	a	-
1_62602697_34937	{1}	b	b	a	a	b	b	a	a	a	a	b	b	a	b	a	a	a	b	a	a	b	b	b	a	b	b	a	b	a	b	a	b	b	b	b	b	b	b	a	a	a	a	b	b	-	b	a	a
1_62527716_23010	{0}	a	b	b	b	a	a	b	b	b	b	b	-	a	a	b	a	b	a	b	b	-	a	a	-	-	-	b	a	b	a	b	a	b	-	a	a	a	-	b	b	b	b	b	a	b	a	b	b
1_59332396_40794	{0}	a	-	b	b	a	a	b	b	b	b	b	a	a	a	b	a	b	a	b	b	-	a	a	b	a	-	b	a	b	a	b	-	b	-	b	a	a	-	b	b	b	b	b	a	b	a	b	a
1_62606722_1336	{0}	a	b	b	b	a	a	-	b	b	a	b	-	a	a	b	a	b	a	b	b	-	a	-	b	-	-	b	a	b	a	b	a	b	-	a	a	a	a	b	b	b	b	b	-	b	a	b	a
1_62824524_38142	{0}	a	b	b	b	a	a	b	b	b	a	b	a	a	a	b	a	b	a	b	b	a	a	a	b	-	-	b	a	b	a	b	a	b	a	a	a	a	-	a	b	b	b	b	a	b	-	b	-
1_63026234_217818	{0}	a	b	b	b	a	a	b	b	b	a	b	a	a	a	b	a	b	a	b	b	-	a	a	b	-	-	b	a	b	a	-	a	b	-	a	a	a	-	a	b	b	b	b	a	b	a	b	a
1_62967862_15328	{0}	a	b	b	b	a	a	b	b	b	a	b	-	a	a	b	a	b	a	b	b	a	a	a	b	b	a	b	a	b	a	b	a	b	a	a	a	a	b	a	b	a	b	b	a	b	-	b	a
1_62601837_36363	{0}	a	b	b	b	a	a	b	b	b	a	b	-	-	a	a	a	b	a	b	b	a	a	a	b	a	a	b	a	b	a	-	a	-	-	a	a	-	a	a	b	a	-	b	-	b	a	b	a
1_61165714_2818	{0}	a	b	b	b	a	a	b	b	b	a	b	a	a	a	a	a	b	a	b	b	a	a	a	b	a	a	b	a	b	a	a	a	b	b	a	a	a	b	a	b	a	b	b	a	b	a	b	a
2_63064426_75467	{0}	a	b	b	b	a	a	b	b	b	a	b	-	a	a	a	a	b	a	b	a	b	a	a	-	a	-	b	a	b	a	-	a	b	-	a	a	a	-	a	b	a	b	b	b	b	a	b	a
1_62990924_31099	{1}	-	a	a	a	b	b	-	a	a	b	a	b	b	b	b	b	a	b	b	b	a	b	b	-	b	b	a	b	a	b	b	b	a	-	b	b	b	a	b	a	b	a	a	b	a	b	a	b
1_63084128_21479	{1}	b	a	-	a	b	b	a	a	a	b	a	b	b	b	b	b	a	b	b	b	a	b	b	a	b	b	b	b	a	b	b	b	a	a	b	a	b	-	b	a	b	b	b	b	a	b	-	b
1_62954588_13826	{1}	b	a	a	a	b	b	a	a	a	b	a	b	b	b	b	b	-	b	b	b	a	b	b	-	b	b	b	b	a	b	b	b	-	-	b	a	b	a	b	a	b	a	b	b	a	b	a	b
1_63193571_34946	{1}	b	a	a	b	b	b	a	a	a	b	a	b	b	b	b	b	a	b	b	b	a	-	b	a	b	b	b	b	a	b	b	b	-	-	b	a	b	a	a	a	b	a	a	b	a	b	a	b
1_63193571_35899	{1}	b	a	a	a	b	b	a	a	a	b	a	b	b	b	b	-	a	b	b	b	b	b	b	a	b	-	b	b	a	b	b	b	a	a	b	a	b	-	a	a	b	a	a	b	a	b	a	b
1_62727167_23985	{0}	a	b	b	b	a	a	b	b	b	a	b	-	-	a	a	a	b	a	a	a	b	a	a	b	a	-	a	a	b	b	a	a	b	b	b	b	a	-	b	a	a	b	b	a	b	a	b	a
1_63002866_27907	{1}	b	a	-	a	b	b	a	a	a	b	a	b	-	b	b	b	a	b	b	b	a	b	-	b	b	-	b	b	a	a	b	b	-	-	-	a	b	-	a	b	-	a	a	b	a	b	b	b
1_62533852_17602	{0}	a	b	a	b	a	a	b	b	b	a	b	-	a	a	a	a	b	a	a	a	b	a	b	b	a	a	a	a	b	b	a	a	b	b	b	b	a	b	b	a	b	-	b	a	b	a	b	a
1_62738880_53811	{1}	-	a	b	a	b	b	a	a	a	b	a	b	b	b	b	b	-	b	b	b	a	b	a	a	b	b	b	b	a	a	b	b	a	-	a	a	b	-	a	b	a	a	a	b	a	b	a	b
1_62965043_14649	{1}	a	a	b	b	b	b	-	a	a	b	a	b	b	b	b	b	b	b	b	b	-	b	a	-	b	-	b	b	a	a	b	b	-	-	a	a	b	-	a	b	a	a	-	b	a	b	a	b
1_63196206_10570	{1}	a	a	b	a	b	b	a	a	a	b	a	b	b	b	b	b	b	b	b	b	a	b	a	a	b	b	b	b	a	a	b	b	a	b	b	a	b	-	a	b	a	a	a	b	a	b	a	b
1_62960006_14154	{0}	b	b	a	b	a	a	b	b	b	a	b	a	a	a	a	a	a	a	b	a	b	a	b	b	a	-	a	a	b	b	a	a	b	b	b	b	a	b	b	a	b	b	b	a	b	a	b	a
1_62583632_12564	{0}	b	b	a	b	-	a	b	b	b	a	b	-	a	a	a	a	b	a	a	a	b	a	b	b	-	-	a	a	b	b	a	a	b	-	b	b	a	b	b	a	b	b	b	b	-	b	b	-
1_60178102_19093	{0}	b	b	a	b	a	a	b	b	b	a	b	b	a	b	a	b	a	-	a	a	b	a	b	b	-	b	-	a	b	b	a	a	b	-	b	b	a	b	b	a	b	b	b	b	a	a	b	a
2_62975288_31728	{0}	b	b	a	b	a	b	b	b	b	a	b	-	a	b	-	a	a	a	a	a	b	a	b	b	a	-	a	a	b	-	a	a	b	a	b	b	a	b	-	a	b	b	b	b	a	a	b	b
1_63135463_48820	{0}	b	b	a	b	a	b	b	b	b	a	b	-	a	b	a	a	a	a	a	a	b	-	b	b	-	-	a	a	b	b	a	a	b	-	b	b	a	-	a	a	b	b	b	b	a	a	b	a
1_62612286_45638	{0}	-	b	a	b	-	b	b	b	b	a	b	-	a	b	a	b	a	a	a	a	b	a	b	b	a	b	a	a	b	b	-	a	b	a	b	b	a	b	a	a	b	b	b	a	-	a	b	a
1_62885259_4298	{0}	b	b	a	b	a	b	b	b	b	a	b	a	-	b	a	a	a	a	a	a	b	a	b	b	-	-	a	a	b	b	a	-	-	-	b	-	b	-	a	a	-	-	b	a	a	b	b	a
1_62835220_9212	{1}	a	a	b	b	b	a	a	a	a	-	a	b	b	a	b	b	b	b	b	b	a	b	a	-	b	-	b	b	a	a	b	b	-	b	a	a	-	-	b	b	a	a	a	b	b	a	a	b
1_63090824_5750	{1}	a	a	b	a	b	-	b	a	a	b	a	b	b	a	b	b	b	b	b	b	a	b	a	a	b	-	b	b	a	a	b	b	-	b	a	a	b	-	b	b	a	a	a	b	b	a	a	-
1_59328173_2127	{1}	b	b	a	b	a	b	a	b	a	a	b	b	a	b	a	b	a	a	a	b	b	b	a	b	b	-	b	a	a	b	-	b	b	-	b	a	b	-	-	a	a	b	a	b	b	a	b	a
1_59328173_2074	{1}	b	b	-	b	-	b	a	b	a	a	b	b	a	b	a	b	a	a	a	b	b	b	a	b	b	-	b	a	a	b	a	b	b	-	a	a	b	-	-	a	a	b	a	-	b	a	b	-
1_63121116_75199	{1}	b	b	a	b	a	b	a	b	a	-	b	b	a	b	a	b	a	a	a	b	b	a	a	b	b	-	a	a	a	b	a	b	b	b	a	a	b	a	b	a	a	b	a	b	b	a	b	a
1_62994955_17832	{1}	b	b	a	b	a	b	a	b	a	a	b	b	a	b	a	b	a	a	-	b	b	a	a	b	b	b	b	a	a	b	a	b	b	b	a	a	b	a	b	a	a	b	a	a	b	a	b	a
1_61556990_6197	{1}	b	b	a	b	a	b	a	b	a	a	b	-	a	b	a	b	a	a	a	b	b	a	a	b	b	b	b	a	a	b	a	b	b	-	a	a	b	-	b	a	a	b	a	a	b	a	b	a
1_58814603_2026	{0}	a	a	b	-	b	a	b	a	b	b	-	-	b	a	b	a	b	-	b	-	a	b	b	-	-	-	b	b	b	a	b	a	-	-	b	b	a	b	a	b	-	-	b	b	a	b	a	b
1_62549081_44844	{0}	a	a	b	-	b	a	b	a	b	b	a	-	b	a	b	a	b	-	b	-	a	b	-	-	a	b	-	b	b	-	b	a	b	-	b	b	a	b	-	b	b	-	b	b	a	b	a	b
1_62953437_24840	{0}	a	a	b	-	b	a	b	a	b	b	a	-	b	a	b	a	b	-	b	a	a	b	b	-	a	b	b	b	b	-	b	a	b	-	b	b	a	b	a	b	b	a	b	b	a	b	a	b
1_63049886_57256	{0}	a	a	b	b	b	b	b	a	b	b	a	-	b	a	b	a	b	-	b	a	a	b	b	-	-	b	b	b	b	a	b	a	-	-	b	b	a	-	a	b	b	a	b	b	a	b	a	b
1_59921001_1874	{0}	a	a	b	a	b	b	b	a	b	b	a	-	b	a	b	a	b	b	b	a	-	b	b	-	-	-	b	b	b	a	b	-	b	-	b	b	a	b	a	b	b	a	b	b	a	b	a	b
1_59092178_19193	{0}	a	b	b	a	b	b	b	a	b	b	a	-	-	a	b	b	b	b	b	a	a	b	b	-	a	-	b	b	b	a	b	a	b	a	b	b	a	b	a	b	b	a	b	b	a	b	a	b
1_62868150_44030	{0}	a	b	b	b	b	b	b	a	b	b	a	-	b	a	b	b	b	b	b	a	b	b	b	-	a	b	b	b	b	a	b	a	b	-	b	b	a	b	a	b	b	-	b	-	a	b	a	b
1_62871444_24478	{1}	b	a	-	b	a	a	a	b	a	a	b	b	a	b	a	a	a	a	a	b	b	a	a	b	b	-	b	a	a	b	a	b	a	-	a	a	b	-	-	a	a	b	-	a	-	a	b	a
1_63157606_319174	{1}	b	a	b	b	a	a	a	b	a	a	b	b	a	b	a	a	a	a	b	b	b	a	a	b	b	-	a	a	a	b	a	b	a	b	a	a	b	-	b	a	b	b	a	a	b	a	b	a
1_62570864_15101	{1}	b	a	a	b	a	a	a	b	a	a	b	-	a	b	a	a	a	a	a	b	b	a	a	b	b	-	a	a	a	b	a	-	a	-	-	a	b	a	b	a	b	b	a	a	b	a	b	a
1_63157606_318940	{1}	b	a	b	b	a	a	a	b	a	a	b	b	a	b	-	a	a	a	a	b	b	a	a	b	b	a	a	a	a	b	a	b	-	-	a	a	b	-	b	a	b	b	a	a	b	a	b	a
1_59262748_35861	{0}	a	b	b	-	b	b	b	a	b	b	a	-	b	a	b	b	-	b	b	b	-	b	b	a	a	b	b	b	b	a	b	a	b	-	b	b	a	b	a	b	a	a	b	b	a	b	a	b
1_62937078_36077	{1}	b	-	a	b	b	a	a	b	a	a	b	b	a	b	-	a	a	a	-	-	b	a	a	-	b	-	a	a	a	b	a	b	a	-	a	-	b	b	b	a	b	b	a	a	b	a	b	-
1_62766809_2995	{0}	a	b	b	a	-	b	b	a	b	b	a	a	b	-	b	b	b	a	b	b	a	b	a	-	a	b	b	b	b	a	b	a	b	b	b	b	a	-	a	b	a	a	b	b	a	b	a	b
1_62880796_36381	{0}	a	b	b	a	a	b	b	a	a	b	a	a	b	a	b	b	b	a	b	b	a	b	a	-	a	b	b	b	b	-	b	a	-	b	b	b	a	b	a	b	a	a	b	-	a	b	a	b
1_62642650_44216	{0}	a	b	b	a	a	b	b	a	a	b	a	-	b	a	b	b	b	a	-	b	b	b	a	a	a	b	b	b	b	a	b	a	-	-	b	b	a	b	a	b	a	a	b	b	-	b	a	b
1_62518895_4358	{1}	b	a	-	b	b	a	a	b	b	a	b	-	a	b	a	a	a	b	a	a	a	a	b	-	b	-	a	a	a	b	a	b	a	-	a	-	b	-	b	a	b	b	a	-	a	a	b	-
1_62670024_10114	{0}	b	b	b	a	a	b	b	a	a	b	a	a	-	a	b	b	b	a	b	b	b	b	a	a	a	b	b	b	a	a	b	a	b	b	b	b	a	b	a	b	-	a	b	b	b	b	a	b
1_62670024_10903	{0}	b	b	b	a	a	b	b	a	a	b	a	-	a	a	b	-	b	a	b	b	b	b	a	b	a	b	b	-	a	a	b	a	b	b	b	b	a	-	a	b	a	a	b	b	b	b	-	b
1_62953703_75234	{0}	-	b	a	-	a	b	b	a	a	b	a	-	a	a	b	b	b	a	b	b	b	b	-	a	a	b	b	b	a	a	b	a	-	-	b	b	a	b	a	b	a	a	b	b	b	b	a	b
1_62522654_4635	{1}	a	a	b	b	b	a	a	b	b	a	b	b	b	b	a	a	a	-	a	-	-	a	b	b	b	-	a	a	b	b	-	b	-	-	a	a	b	-	b	a	b	-	a	a	a	-	b	a
1_63199907_20551	{1}	a	a	b	b	b	a	a	b	b	a	b	-	b	b	-	a	-	-	a	a	a	a	b	b	b	b	a	a	b	b	b	b	-	-	-	-	b	-	b	a	b	b	a	a	a	a	b	-
1_63184706_89774	{0}	b	b	-	a	a	b	b	a	a	b	a	-	a	a	b	b	b	a	b	b	b	b	a	a	a	-	b	-	a	a	a	a	b	-	-	b	a	a	a	b	a	a	b	b	b	b	a	b
1_62949744_4164	{1}	a	a	b	b	b	a	a	b	b	a	b	b	b	b	a	a	a	b	a	a	a	a	b	-	b	a	a	a	b	b	b	b	-	-	b	a	b	b	b	a	b	b	a	a	a	a	b	a
1_59362538_17400	{1}	a	a	b	b	b	a	a	b	b	a	b	b	b	b	a	a	a	b	b	a	b	a	b	b	b	-	b	a	b	a	b	b	-	-	b	a	b	b	b	a	b	b	a	a	a	a	b	b
1_62426671_4318	{1}	a	a	b	b	b	a	a	b	b	a	b	-	b	b	a	a	a	-	b	a	b	a	b	b	b	a	a	a	b	a	b	b	-	-	b	a	b	b	b	a	b	b	a	a	a	a	b	b
1_62999320_18889	{1}	a	a	b	b	b	a	a	b	b	a	b	b	b	b	a	a	a	-	b	a	a	a	b	b	b	-	b	a	b	a	b	b	a	-	b	a	b	b	b	a	b	b	a	a	a	a	b	b
1_62426671_4363	{1}	a	a	b	b	b	a	b	b	b	a	b	b	b	b	a	a	a	-	b	b	b	a	b	b	b	a	a	a	b	a	b	b	a	-	b	a	b	b	b	a	b	b	a	a	a	a	b	b
1_62556378_20035	{0}	b	b	a	a	a	b	a	b	b	b	a	a	a	-	b	b	b	b	a	a	b	a	a	-	a	b	b	b	a	b	a	-	-	b	a	b	a	-	b	b	b	a	b	b	b	-	a	-
1_62817915_60712	{0}	b	b	a	-	a	b	a	b	b	b	a	b	a	a	b	b	b	b	a	b	b	a	a	a	-	-	a	b	a	b	a	b	b	b	a	b	a	a	b	b	b	a	b	b	b	a	a	a
1_62943249_83050	{0}	b	b	a	a	a	b	a	b	b	b	a	a	a	-	-	b	b	b	-	b	b	a	a	-	a	b	a	b	a	b	a	b	b	-	a	b	a	-	b	b	b	a	b	b	b	a	a	a
1_62516186_11474	{0}	b	b	a	-	a	a	a	b	b	b	a	-	a	a	a	b	b	b	a	-	b	a	b	-	-	-	a	b	a	b	a	b	b	b	a	b	a	-	b	b	b	a	b	b	b	a	a	a
1_63175169_221383	{0}	b	-	-	a	a	a	a	b	b	b	a	b	a	a	a	b	a	-	-	a	b	a	-	-	a	-	a	b	a	b	a	b	b	-	a	b	a	-	b	b	b	a	b	b	b	a	a	a
1_62894503_95159	{1}	a	a	b	b	b	b	b	a	a	a	b	-	-	b	b	a	b	a	b	b	a	-	a	b	b	-	b	-	a	a	b	a	-	-	b	a	-	b	a	a	b	b	a	a	a	b	b	b
1_63157099_26805	{0}	-	b	a	b	a	a	a	b	b	b	a	b	a	a	a	b	a	-	a	a	b	a	b	a	a	-	a	a	b	b	a	b	-	-	a	b	-	a	b	b	b	a	b	b	b	a	-	a
1_62638682_3873	{0}	-	b	a	a	a	a	a	b	b	b	a	b	a	a	a	-	-	-	a	a	b	a	b	a	a	a	a	a	b	b	a	b	b	b	b	b	-	-	b	b	a	a	b	b	b	-	a	a
1_62533847_52239	{0}	b	a	a	a	a	a	a	b	-	b	-	b	a	b	a	b	b	-	b	-	b	a	b	-	a	b	a	a	b	b	a	b	b	b	b	b	a	-	b	b	a	a	b	b	b	a	a	a
1_63164077_20120	{0}	b	a	a	a	a	a	-	b	b	b	b	b	a	a	a	b	b	-	a	a	b	a	b	b	a	a	a	a	b	b	a	b	b	b	b	b	a	-	b	b	a	a	b	b	b	-	a	a
1_63195058_26524	{0}	b	a	a	-	a	a	a	b	b	b	b	-	a	a	-	b	b	b	a	a	b	a	b	b	b	a	a	-	b	b	b	b	b	-	b	-	a	-	b	b	a	a	b	b	b	b	a	-
1_63184110_75206	{0}	b	a	b	a	b	a	b	b	b	b	b	-	b	a	a	b	b	-	a	a	b	-	b	b	b	-	a	a	b	b	b	b	-	b	b	-	a	a	b	b	a	-	b	b	b	a	a	a
1_63173660_25608	{0}	b	a	b	a	b	a	b	b	b	b	b	b	-	a	a	b	b	-	a	a	b	b	b	b	b	-	a	b	b	b	b	b	b	b	b	a	a	a	b	b	a	a	b	a	b	a	a	a
1_62630739_5854	{0}	b	a	b	a	a	a	b	b	b	b	b	-	-	a	a	b	b	-	-	a	b	b	b	b	b	-	a	a	b	b	b	-	b	-	b	a	a	a	b	b	a	a	b	a	b	a	a	a
1_62868967_83311	{1}	a	b	-	b	b	b	a	a	a	a	a	-	b	b	b	a	a	a	b	b	a	a	a	-	a	b	b	b	a	a	a	a	a	-	a	-	b	b	a	a	b	b	a	-	a	b	b	b
1_62562175_15937	{1}	a	b	a	b	b	b	a	a	a	a	a	b	b	b	b	a	a	a	b	b	a	a	a	-	a	-	b	b	a	a	a	a	a	-	-	-	b	b	a	a	b	b	a	b	-	b	b	b
1_63206799_36691	{1}	a	b	a	b	a	-	a	a	a	a	a	b	b	a	b	a	a	a	b	b	a	a	a	a	a	b	b	b	a	a	-	a	a	-	a	b	b	b	a	a	b	b	a	b	a	b	b	b
1_63203808_101667	{1}	a	b	a	b	b	b	a	a	b	a	a	b	b	a	b	a	a	a	a	b	a	a	a	a	a	b	a	b	a	a	a	a	a	b	a	-	b	b	a	a	b	b	a	b	a	b	b	b
1_63109430_36517	{0}	b	a	b	a	b	a	b	b	a	b	b	a	a	b	a	b	b	-	b	-	b	b	b	b	b	-	b	a	b	b	b	b	b	-	b	a	a	-	b	b	a	a	b	-	b	a	a	a
1_63206608_175787	{0}	b	a	b	a	b	a	b	b	a	b	b	a	a	b	a	b	b	-	b	a	b	b	b	b	a	a	b	a	a	b	b	-	b	b	a	a	a	a	b	a	a	a	b	-	b	a	a	a
1_62537768_7118	{1}	a	b	a	b	a	b	a	-	b	a	a	b	b	a	a	a	a	a	-	b	a	a	-	-	b	b	a	b	b	b	a	a	-	-	b	b	b	b	a	b	b	b	a	b	a	b	b	b
1_62742149_43366	{1}	a	b	a	b	a	b	a	-	b	a	a	b	b	a	a	a	a	a	a	b	a	a	a	a	b	b	a	b	b	b	a	a	-	b	b	b	b	b	a	b	b	b	a	b	a	b	b	-
1_62947286_33092	{1}	a	b	b	-	a	b	a	a	b	a	a	b	b	a	a	a	a	a	a	b	a	a	a	-	b	-	a	b	b	b	a	a	-	b	b	b	b	b	a	b	b	b	a	b	a	b	b	b
2_62742149_43572	{1}	a	b	b	b	a	b	a	a	b	a	a	b	b	a	a	a	a	a	a	b	a	a	a	a	b	-	a	b	b	b	a	a	a	-	b	b	b	b	a	b	b	b	a	b	a	b	b	a
1_62581945_13615	{0}	b	a	b	a	b	a	b	b	a	b	b	b	a	b	b	b	b	-	b	a	b	b	b	b	a	-	-	a	a	a	b	b	b	-	a	a	a	-	b	a	a	a	b	a	b	a	a	-
2_63207142_67805	{0}	b	b	b	a	b	b	b	b	a	b	b	b	a	b	b	b	b	b	b	a	b	b	b	-	a	-	b	a	a	a	b	b	b	-	a	a	a	a	-	a	a	a	b	a	b	a	a	b
1_62607996_9134	{0}	b	a	b	a	b	a	b	b	a	b	b	b	b	b	b	b	b	-	b	b	a	b	b	b	a	-	b	a	a	a	b	b	-	a	a	-	a	-	b	a	a	-	b	a	-	a	a	b
1_63026445_15561	{1}	a	b	a	b	a	b	a	a	b	a	a	-	a	a	b	a	a	a	a	a	-	b	a	b	b	-	a	-	b	b	a	a	a	-	b	b	b	b	a	b	b	b	a	b	a	b	b	a
1_63177203_89542	{0}	a	a	-	b	b	a	a	b	b	b	a	-	b	b	b	b	a	-	b	a	a	a	b	-	a	b	a	a	b	a	a	a	-	b	-	a	a	-	a	a	b	b	b	a	b	b	a	a
1_63020729_3315	{0}	a	a	a	b	b	a	a	b	-	b	a	-	b	b	b	b	a	-	b	-	a	a	b	-	a	b	a	a	b	a	a	a	a	-	a	a	a	-	a	a	b	b	b	a	b	b	a	-
2_63215660_25495	{0}	a	a	a	b	b	a	a	a	b	b	a	-	b	b	b	b	a	-	b	-	a	a	b	a	a	-	a	a	b	a	a	-	-	-	a	a	a	b	a	a	b	b	-	a	b	b	a	-
1_62512035_5532	{0}	a	a	a	b	b	a	a	a	b	b	a	b	b	b	b	b	a	-	b	-	-	a	b	a	b	b	a	a	b	a	a	a	-	b	a	a	a	b	a	a	b	b	b	-	b	b	a	a
1_62511841_3309	{1}	b	b	b	a	a	b	b	b	a	a	b	-	a	a	a	a	b	a	a	b	b	b	a	b	b	-	-	b	a	b	b	b	b	-	-	-	b	-	b	b	a	a	-	b	a	a	b	b
1_63190128_45325	{1}	b	b	b	b	a	b	b	b	a	a	b	a	a	a	b	a	b	a	-	b	b	b	a	b	b	a	b	b	a	b	b	b	-	a	b	b	b	-	b	b	a	a	a	b	a	a	b	b
1_63172851_21979	{1}	b	b	b	a	-	b	b	b	a	b	b	a	b	a	b	b	b	a	-	b	b	b	a	b	b	-	b	-	a	a	b	b	b	-	a	a	b	a	b	b	a	a	a	b	a	a	b	b
1_63000273_12612	{0}	-	a	a	b	b	b	b	a	-	a	a	-	b	b	a	a	a	b	b	a	b	b	a	-	a	-	b	b	b	b	a	a	b	b	a	b	b	-	a	a	b	b	b	a	a	b	b	b
1_63096869_22784	{0}	a	a	a	b	b	b	b	a	b	a	a	a	b	b	a	a	a	b	b	-	b	b	a	a	-	-	b	-	b	b	a	a	b	b	a	b	b	b	-	a	b	a	a	-	a	b	b	-
1_62982688_13833	{0}	a	a	a	b	b	b	b	a	b	a	a	-	b	b	a	a	a	b	b	a	b	b	a	-	a	-	b	b	b	b	a	a	b	b	a	b	b	-	a	a	b	a	-	-	a	b	b	b
1_63120907_49467	{1}	-	b	b	a	a	a	a	b	a	b	b	b	-	a	b	b	b	a	a	b	a	a	b	b	b	b	a	a	a	a	b	b	a	a	b	-	a	b	b	b	a	b	b	b	b	a	a	a
1_63207090_217687	{1}	b	b	b	b	a	a	a	b	a	b	b	-	-	-	b	b	b	a	-	b	a	a	b	b	b	b	a	a	a	a	b	b	a	-	-	a	a	b	b	b	a	b	b	b	b	a	a	a
1_63112926_10377	{1}	b	-	b	a	a	a	a	b	b	a	b	b	a	-	b	b	b	a	a	a	a	a	a	b	b	b	a	a	a	a	b	b	b	-	b	a	a	b	b	-	a	b	b	b	b	a	a	a
1_63093312_29964	{1}	b	a	b	a	a	a	a	b	b	a	b	b	a	b	b	b	-	a	b	a	a	a	b	-	b	b	a	b	a	a	b	b	b	b	b	a	a	b	b	a	a	b	b	b	a	a	-	a
1_59658806_20115	{1}	b	a	b	a	a	a	a	b	b	a	b	b	a	b	b	b	b	a	b	b	-	a	b	a	b	b	a	b	a	a	b	b	b	-	b	a	a	-	b	a	a	-	b	b	a	a	a	-
1_62955800_12996	{1}	b	a	b	a	a	a	a	b	b	a	b	b	a	b	b	b	b	a	b	b	-	a	b	b	b	b	a	b	a	a	b	b	b	b	b	a	a	-	b	a	a	b	b	a	a	a	a	a
1_62514650_56322	{1}	-	a	b	a	a	a	a	b	b	a	-	-	b	b	b	b	b	-	b	b	b	a	b	a	-	b	a	-	a	a	b	b	b	b	a	a	a	b	b	a	a	b	b	a	a	a	a	a
1_63200815_45100	{1}	b	a	b	-	a	a	a	b	b	a	b	b	a	-	b	b	b	a	b	b	b	a	b	b	b	b	a	b	a	a	b	b	b	b	a	-	a	-	b	a	a	b	b	a	-	a	a	a
1_62606720_4230	{0}	a	b	a	b	b	b	b	a	a	b	a	-	b	a	a	a	b	b	-	-	a	b	a	b	a	a	a	a	b	b	a	a	a	-	b	b	-	a	a	b	b	a	a	b	b	b	b	b
1_62630201_1766	{0}	a	b	a	b	b	b	b	a	a	b	a	-	b	a	a	a	b	b	a	a	a	b	a	-	-	-	b	a	b	b	a	-	-	-	b	b	b	a	a	b	b	a	a	b	b	b	b	b
1_62510340_77550	{0}	a	b	a	b	b	b	b	a	a	b	-	-	b	a	a	a	b	b	a	a	a	b	a	b	a	a	a	a	b	b	a	a	a	-	b	b	b	a	a	b	b	a	a	b	b	b	b	b
1_62896449_27463	{0}	a	b	a	b	b	b	b	a	a	b	b	-	b	a	a	a	b	b	a	a	a	b	a	b	-	a	a	a	-	b	a	a	-	-	b	b	b	a	a	b	b	a	a	b	b	b	b	b
1_62665589_22183	{1}	b	a	b	a	a	a	a	b	b	a	a	-	a	b	b	b	a	a	b	b	b	-	b	-	b	b	b	b	a	a	b	b	b	b	a	a	a	-	b	a	a	b	b	-	a	a	a	-
1_59997510_26013	{0}	a	b	a	a	b	b	b	a	a	b	b	a	b	a	a	a	b	b	a	-	a	b	a	b	a	-	a	a	b	b	a	a	a	-	b	b	b	b	a	b	b	a	a	b	b	b	b	b
1_62660190_43902	{1}	b	a	b	b	a	a	a	b	-	a	a	b	-	b	b	b	a	a	b	b	b	-	b	a	b	b	b	b	a	a	b	b	b	b	-	a	a	-	b	a	a	b	b	-	a	-	a	b
1_62539208_42904	{1}	b	a	b	b	b	a	a	b	a	a	a	b	a	b	b	b	a	a	b	b	b	a	-	a	-	b	b	b	-	a	b	b	b	b	a	a	a	-	b	a	a	b	b	a	a	a	a	a
1_62957523_23857	{0}	-	b	a	a	b	b	b	a	b	b	b	a	b	a	a	b	b	b	b	-	a	b	a	b	a	-	a	a	b	b	a	a	-	a	b	b	b	b	a	b	b	a	a	b	b	b	b	b
1_63180709_45323	{1}	b	a	b	b	a	a	a	b	a	a	a	b	-	b	b	a	a	a	b	b	b	a	b	-	b	-	b	b	a	a	b	b	b	b	a	a	a	-	b	a	a	b	b	a	a	-	a	-
1_62955185_18189	{1}	b	-	b	b	a	a	a	b	a	a	a	b	a	b	b	a	a	a	b	b	b	a	b	a	-	b	b	b	a	a	b	b	b	-	a	a	a	-	b	a	a	a	b	a	a	-	a	-
1_63222239_59417	{0}	a	b	a	a	b	b	b	a	b	b	b	-	-	a	a	b	b	b	a	b	b	b	a	-	-	-	a	a	b	b	a	a	a	a	b	b	b	b	a	b	b	a	a	b	b	b	b	b
1_62869573_35883	{0}	a	b	a	a	b	b	a	a	b	b	b	b	b	a	-	b	b	b	-	-	a	b	a	b	a	-	a	a	b	b	a	a	-	-	b	b	a	b	a	b	b	b	a	b	b	b	-	b
1_63205981_44759	{1}	b	a	b	b	a	a	b	a	a	a	a	b	b	b	-	a	a	a	b	b	b	a	b	a	-	b	b	b	a	a	b	b	b	b	a	a	b	-	b	-	a	a	b	-	a	-	-	-
1_63064111_34639	{1}	b	a	b	b	a	a	b	a	-	a	a	b	a	b	b	a	a	a	b	b	b	-	b	a	b	b	b	b	a	a	b	a	b	b	a	a	-	-	b	b	a	a	b	a	a	a	-	b
1_63031690_47160	{1}	b	a	b	b	-	b	b	a	a	a	a	b	-	b	b	a	a	a	b	b	-	a	b	a	-	b	b	b	a	a	b	a	b	-	-	a	b	-	b	b	a	a	b	a	b	a	b	-
1_63113111_114030	{1}	b	a	b	b	b	a	b	a	a	a	a	b	a	b	b	a	a	a	a	b	-	a	b	a	b	-	b	b	a	a	b	a	b	-	a	a	b	a	b	b	a	a	b	a	b	a	b	b
1_63113111_114184	{1}	b	a	b	b	-	a	b	a	a	a	a	b	-	b	b	a	a	a	a	b	a	a	b	a	b	-	b	b	a	a	b	a	b	-	a	a	b	b	b	b	a	a	b	-	-	a	b	a
1_63113111_112985	{0}	a	b	a	a	b	b	a	b	b	b	b	-	b	a	a	b	b	-	b	-	b	b	a	b	-	a	a	a	b	b	a	b	a	-	b	b	a	b	a	a	b	b	a	b	a	b	a	b
1_62920761_50834	{0}	a	b	a	a	b	b	a	b	b	b	b	-	b	a	a	b	b	b	a	a	b	b	a	-	a	-	a	a	b	b	a	b	a	-	b	b	a	b	a	a	b	b	a	b	a	b	a	b
1_41450342_836	{0}	a	b	-	-	b	b	a	b	b	a	b	b	b	a	a	b	b	b	b	a	b	b	a	b	-	b	a	a	b	b	-	b	-	-	b	b	a	-	a	a	b	b	a	b	a	b	a	b
1_63046075_32668	{0}	a	b	a	a	b	b	a	b	b	a	b	a	b	a	a	b	a	b	b	a	b	b	a	b	-	b	b	a	b	b	b	b	-	-	b	b	a	b	a	-	b	b	a	b	a	b	a	a
1_63027341_29911	{0}	a	b	b	-	b	b	-	b	b	a	b	a	b	a	a	b	a	b	b	-	b	b	a	b	-	-	a	a	b	b	a	b	b	-	b	b	a	-	a	a	b	b	a	b	a	b	a	-
1_62848415_17503	{1}	b	a	b	b	a	a	b	a	a	b	a	-	a	b	b	a	b	-	a	b	a	a	b	-	b	-	b	b	-	a	b	a	a	b	a	a	b	-	b	b	a	-	b	a	b	a	b	b
1_63018097_55496	{1}	b	a	b	b	a	a	b	a	a	-	a	-	a	b	b	a	b	a	b	b	a	a	b	-	b	a	b	b	b	a	b	a	a	-	a	a	b	a	b	b	a	a	b	a	b	a	b	b
1_63095690_19252	{0}	a	b	a	a	b	b	a	b	b	a	b	b	b	-	a	b	a	b	b	a	b	b	a	b	-	-	a	a	a	b	a	b	b	-	b	b	-	b	a	a	b	b	a	b	a	b	a	b
1_59921051_5543	{1}	b	a	b	b	a	a	b	a	a	b	a	a	a	b	b	a	b	a	a	b	a	a	b	-	b	-	b	-	b	a	b	a	a	b	a	a	b	-	b	b	a	a	b	b	b	a	b	b
1_62980380_14434	{1}	b	a	b	b	a	a	b	a	a	b	a	a	a	b	b	a	b	a	a	b	a	a	b	-	b	a	b	b	b	a	b	a	a	b	-	-	b	-	b	b	a	a	b	a	b	a	b	b
2_63201878_13917	{1}	b	a	b	b	a	a	b	a	a	b	a	-	a	b	b	a	b	a	-	b	a	a	b	-	b	a	-	-	a	a	b	a	a	-	-	a	b	-	b	b	a	-	b	a	b	a	b	b
1_62748313_12831	{0}	b	b	b	b	a	b	b	a	a	b	a	b	b	a	b	a	b	b	b	a	a	b	a	b	b	a	b	-	b	b	a	b	a	-	b	a	a	-	b	a	b	b	b	b	a	a	b	b
1_59533634_13308	{0}	b	b	-	b	-	b	b	a	a	b	a	a	b	a	b	b	b	b	b	a	-	a	a	b	b	b	b	b	b	b	a	b	a	b	-	b	a	b	a	a	b	b	b	a	a	a	b	b
1_59533634_13136	{0}	b	b	b	b	a	b	b	a	a	b	a	a	b	a	b	a	b	b	b	a	a	a	a	b	b	a	b	b	b	b	a	b	a	-	b	b	a	b	a	a	b	b	b	a	a	a	b	b
1_62999267_39462	{1}	a	a	a	-	b	a	a	b	b	a	b	b	a	b	a	b	a	a	a	b	b	b	b	-	a	b	b	-	a	a	b	a	b	-	a	b	b	-	b	b	a	a	a	b	b	b	a	a
1_62577204_38266	{1}	a	a	a	a	b	a	a	b	b	a	b	-	a	b	a	b	a	a	a	b	b	b	b	b	-	-	b	a	a	a	b	a	b	-	a	b	b	a	b	b	a	a	a	b	b	b	a	a
1_62841374_10345	{1}	a	a	a	a	b	a	a	b	b	a	b	b	a	b	b	-	a	a	a	b	b	b	b	-	a	b	b	a	a	a	b	a	b	-	a	b	b	-	b	b	a	a	a	b	b	b	a	a
1_62841374_13001	{1}	a	a	a	a	b	a	a	b	b	a	b	b	a	b	b	b	a	a	a	b	b	b	b	a	b	b	b	a	a	a	b	a	-	a	a	b	b	-	b	b	a	a	-	b	-	b	a	a
1_62841374_11753	{1}	a	a	a	a	b	a	a	b	b	a	b	b	a	b	b	b	a	a	a	b	b	b	b	-	-	-	b	a	a	a	b	a	b	-	b	b	b	a	b	b	a	-	a	b	b	b	a	-
1_63016635_20575	{0}	b	b	b	b	a	b	b	a	a	b	a	-	b	a	a	a	b	-	b	a	-	a	b	b	b	a	a	b	b	b	a	-	a	b	b	a	a	-	a	a	b	b	b	a	a	-	b	-
1_62803560_5582	{0}	-	b	b	b	a	b	b	b	a	b	a	a	b	a	a	a	b	b	b	a	a	a	b	b	b	b	a	b	a	b	a	b	a	b	b	a	a	-	a	a	b	b	b	a	a	b	b	b
1_63227304_85736	{0}	-	b	b	b	a	b	b	a	a	b	a	a	b	a	a	a	b	b	b	a	a	a	b	b	b	b	a	b	a	b	a	b	-	b	b	a	b	b	a	a	b	b	b	a	a	a	b	b
1_59295007_39501	{0}	b	b	b	b	a	b	b	b	a	b	a	a	b	a	-	a	b	b	b	a	a	a	b	b	b	b	-	b	a	b	a	b	-	-	b	-	a	b	a	a	b	b	b	a	a	a	b	b
1_62991280_7821	{1}	a	a	a	a	b	a	a	a	b	a	b	b	a	b	b	b	a	a	b	b	b	b	a	a	-	-	b	a	b	b	b	a	b	b	b	b	b	-	b	b	a	a	a	b	b	b	a	b
1_62521083_14080	{1}	a	a	a	-	b	a	a	a	b	a	b	-	a	b	b	b	a	a	a	b	b	b	a	a	a	a	b	a	b	b	b	a	b	-	b	b	b	b	b	b	-	a	a	b	b	b	a	b
1_63180237_12558	{0}	b	b	b	b	a	b	b	b	a	b	a	-	b	-	a	-	b	b	b	b	a	a	b	b	-	-	a	b	a	a	a	b	a	-	-	a	a	a	a	a	b	b	b	-	a	a	b	-
1_59375926_4034	{0}	b	b	b	b	a	b	b	b	a	b	a	a	b	a	a	-	b	b	b	b	-	a	b	b	b	-	b	-	a	a	a	b	b	-	a	a	a	a	a	b	b	b	b	a	a	a	b	a
1_62302750_7893	{0}	b	b	b	b	b	b	b	b	a	b	a	a	b	a	-	a	b	b	b	b	-	a	b	b	b	b	a	-	a	a	a	b	a	b	a	-	a	-	a	b	b	b	b	a	a	a	-	a
1_62952392_377809	{0}	a	b	b	b	a	b	b	-	a	b	a	a	-	a	a	a	b	b	b	b	a	a	b	b	b	-	-	a	a	a	a	b	-	b	a	a	b	a	a	b	a	b	b	-	-	a	b	a
1_62962550_98986	{0}	a	b	b	b	b	b	b	b	a	b	a	a	b	a	a	a	b	-	b	a	a	a	b	b	b	b	a	a	a	a	a	b	-	b	a	-	b	-	a	b	a	b	b	-	b	a	b	-
1_62613295_5386	{1}	b	a	a	a	a	a	a	a	-	a	b	b	a	a	b	b	a	a	a	b	b	a	a	a	-	-	b	b	b	b	b	b	b	a	b	b	a	b	b	a	b	a	a	b	b	b	b	b
1_62976208_24807	{0}	a	b	b	b	b	b	b	b	a	a	a	b	b	b	a	a	b	b	b	a	a	b	b	b	b	-	a	a	a	a	a	a	b	-	a	a	b	a	a	b	a	b	b	a	a	a	a	a
1_63204602_177310	{1}	b	a	-	b	a	a	a	a	b	b	b	b	a	a	b	b	a	a	a	b	b	a	a	-	a	b	b	b	b	b	b	-	-	-	-	b	a	b	b	a	b	a	a	b	b	b	b	b
1_62950525_12290	{0}	a	b	a	b	b	b	b	b	a	a	a	a	b	b	a	a	b	b	b	a	a	b	b	b	b	a	a	a	a	a	a	-	b	-	a	a	b	-	a	b	a	b	b	a	a	a	a	a
1_63101919_56892	{0}	a	b	a	b	b	b	b	b	a	a	a	a	b	b	a	a	b	b	-	a	a	b	b	b	b	-	a	a	a	-	-	a	-	b	a	a	-	-	a	b	a	b	a	a	a	b	a	a
1_62954656_26718	{0}	a	b	a	b	b	b	b	b	a	a	a	a	b	b	-	a	b	b	b	a	a	b	b	b	-	-	a	a	a	a	a	-	b	-	a	a	b	-	a	b	a	b	a	a	a	b	a	a
1_62745979_14608	{1}	b	a	b	a	a	a	a	a	b	b	b	b	a	a	b	b	a	a	b	b	b	a	a	a	-	b	b	b	b	b	b	b	a	-	b	b	a	b	b	a	b	a	b	b	b	a	b	b
1_62670569_10896	{1}	b	a	b	a	a	a	a	a	b	b	b	b	a	a	b	b	a	a	a	b	b	a	a	a	-	b	b	b	b	b	b	-	-	-	b	b	a	-	-	a	b	a	b	b	b	-	b	b
1_60276549_436	{0}	a	b	a	b	b	b	a	b	a	a	a	-	b	b	-	-	b	b	b	b	a	b	b	b	b	a	a	b	a	a	a	a	a	-	a	a	b	-	a	b	a	b	a	-	a	b	a	a
1_60276549_344	{0}	a	b	a	b	-	b	a	b	a	a	a	-	b	b	a	b	b	b	b	a	a	b	b	b	b	a	-	b	a	a	a	a	b	-	a	a	b	-	a	b	a	b	a	a	a	b	a	a
1_63183234_55555	{0}	a	b	a	b	b	b	a	b	a	a	-	-	b	b	a	b	b	b	b	a	a	b	b	b	b	a	a	b	a	a	a	a	a	b	a	a	b	a	a	b	-	b	a	a	a	b	a	a
1_62927404_154518	{1}	b	a	-	a	a	a	b	a	b	b	b	b	a	a	b	a	a	a	a	b	b	a	a	a	a	-	b	a	b	b	b	b	b	a	b	b	a	b	b	a	b	a	b	b	b	a	b	b
1_63228475_1031241	{1}	b	a	b	-	a	-	b	a	b	b	b	b	a	a	b	a	-	-	b	b	b	a	a	a	a	b	b	a	b	a	b	b	b	-	b	b	a	b	a	a	b	a	b	b	b	a	b	b
1_62928480_96700	{1}	b	a	b	a	a	-	b	a	b	b	b	b	a	a	b	a	a	a	b	-	b	a	a	-	b	b	b	a	b	-	b	b	b	-	b	b	a	b	b	a	b	a	b	b	b	a	b	b
1_63008705_28846	{1}	b	a	b	a	a	b	b	a	b	b	b	b	a	a	b	a	a	a	a	b	b	a	a	b	a	-	b	a	b	a	b	b	b	b	b	b	b	b	a	a	b	a	b	b	b	a	b	b
1_62938657_10238	{1}	-	a	b	a	-	b	b	a	b	b	b	a	a	-	b	a	a	a	a	b	b	a	a	-	a	b	b	a	b	a	b	b	b	-	b	-	a	-	a	a	b	a	b	b	b	a	b	b
1_62605773_64430	{1}	b	a	b	b	b	b	b	a	b	b	b	a	a	a	b	a	a	-	-	b	b	-	a	a	a	b	b	b	b	a	b	b	b	-	b	-	a	b	b	a	b	a	b	b	b	a	b	b
1_63155336_42223	{1}	b	a	b	a	b	b	b	a	b	b	b	-	a	a	b	a	a	-	a	b	b	b	a	a	a	b	b	b	b	a	b	-	b	-	b	b	a	b	a	a	-	a	b	a	b	a	b	b
1_62547406_11714	{1}	b	a	-	a	b	b	b	a	b	b	b	a	a	a	b	a	a	a	a	b	b	b	a	b	-	b	b	b	b	a	b	b	b	b	b	b	a	b	a	a	b	a	b	b	b	b	b	b
1_62757017_71871	{1}	b	a	b	a	b	b	-	a	b	b	b	a	a	a	b	a	a	a	-	b	b	b	a	-	-	b	b	b	b	a	b	b	b	-	b	b	a	b	a	a	b	a	b	b	b	a	b	b
1_62757017_82846	{1}	b	a	b	b	b	b	b	a	b	b	b	a	a	a	b	a	a	a	a	b	b	b	a	b	-	b	b	b	b	a	b	b	b	b	b	b	a	b	a	b	b	a	b	b	b	b	b	b
1_63225557_39689	{1}	a	b	b	b	a	b	a	a	a	-	-	b	a	a	b	b	-	a	b	b	b	b	-	-	a	-	b	b	b	b	b	a	-	-	b	a	b	b	b	-	b	a	a	b	a	a	a	b
1_63225557_37562	{1}	a	b	b	b	a	b	a	a	a	b	a	-	a	a	b	b	b	a	b	b	b	b	b	b	a	-	b	b	b	a	b	a	-	a	b	a	b	-	b	b	b	a	a	b	a	a	a	a
1_63225557_39228	{1}	a	b	b	b	a	b	a	a	a	b	a	-	a	a	b	b	b	a	a	b	b	b	b	a	a	-	b	b	b	a	b	a	-	a	-	a	b	b	b	b	b	a	-	b	a	a	a	a
1_60144780_4102	{0}	b	a	a	a	b	-	b	b	a	a	b	-	-	b	-	a	a	-	b	a	-	-	a	-	b	-	a	a	a	b	a	b	-	-	b	b	a	-	a	a	a	b	b	a	b	b	b	b
1_60176985_9498	{1}	a	b	b	b	-	b	a	a	b	b	a	b	a	a	b	b	b	a	a	b	b	b	b	-	-	b	b	b	a	a	b	a	b	b	b	b	b	-	b	b	b	a	a	b	a	-	a	a
1_58804687_1776	{0}	b	b	a	-	b	a	b	b	a	a	b	-	b	b	a	a	-	b	b	a	-	a	a	b	b	-	a	a	b	b	a	b	a	b	a	a	a	-	a	a	a	b	b	a	b	b	a	b
1_63066352_30426	{0}	b	b	a	a	a	a	a	b	a	a	b	b	b	a	a	a	a	b	b	a	a	b	a	a	b	b	a	-	b	b	a	b	a	b	b	a	a	-	a	b	a	b	b	a	b	b	a	b
1_63066352_30258	{0}	b	b	a	a	a	-	a	b	a	a	b	-	b	a	a	a	a	b	b	a	a	-	a	b	b	a	a	b	-	b	a	b	-	b	a	a	a	b	a	b	a	b	b	a	b	b	a	b
1_63116652_57245	{0}	b	b	a	a	b	a	a	b	a	a	b	-	b	a	a	a	a	-	b	a	-	b	a	a	b	-	a	b	b	b	a	b	a	b	a	a	a	b	a	b	a	b	b	a	b	-	a	-
1_63210634_33730	{0}	b	b	a	a	a	a	a	b	a	a	b	-	b	a	a	-	a	-	b	a	a	b	a	-	b	-	a	b	b	b	a	b	-	b	a	a	a	a	a	b	a	b	b	a	b	b	a	b
1_62958505_52031	{0}	b	b	b	b	a	a	a	b	a	a	b	a	b	a	a	a	a	-	b	a	a	b	a	-	b	-	a	b	b	b	a	b	-	-	a	a	a	a	a	b	b	b	b	-	b	b	a	b
1_63207110_126710	{1}	a	a	a	b	b	b	b	a	b	b	a	b	a	b	b	b	b	a	a	b	b	a	-	b	b	b	b	a	a	-	b	a	-	-	b	b	b	b	b	a	a	-	a	b	a	a	b	-
1_61298145_4148	{1}	a	a	a	b	b	b	b	a	b	b	a	b	-	b	b	b	b	a	a	b	b	a	b	b	a	b	b	a	a	a	b	a	a	b	b	b	b	b	b	-	a	a	a	b	a	b	b	a
1_58870684_10811	{1}	a	-	a	b	b	b	b	a	b	b	a	b	a	b	b	b	b	a	a	b	b	a	b	b	b	-	b	a	a	a	b	a	-	-	b	b	b	b	b	a	a	a	a	b	a	b	b	a
1_62960100_21449	{0}	-	b	b	a	b	-	a	b	a	a	b	-	b	-	a	a	a	-	b	a	a	b	b	a	-	-	a	b	b	b	a	b	b	-	a	a	a	b	-	b	b	-	b	a	b	a	a	b
2_63223168_162110	{0}	b	b	b	a	a	b	a	b	a	a	b	b	b	a	a	a	a	b	b	a	b	b	b	-	b	-	b	b	b	b	a	b	b	-	a	a	a	-	b	b	b	a	b	-	b	a	a	b
1_62956918_11982	{1}	a	-	a	b	b	a	b	a	b	b	a	a	a	b	b	b	b	a	a	b	b	a	a	b	b	-	b	a	a	a	b	a	a	-	b	b	b	b	a	a	a	b	a	b	a	b	b	a
1_62873383_9350	{0}	-	b	b	a	a	b	a	a	a	a	a	b	b	a	a	a	a	b	b	a	a	b	b	a	b	-	a	b	b	b	a	-	b	b	a	a	a	-	b	b	b	a	b	a	b	a	a	b
2_63207105_322158	{1}	a	a	-	b	b	a	b	b	b	b	b	b	a	b	b	b	b	a	a	b	b	a	a	b	a	b	b	a	a	a	b	a	a	b	b	b	b	-	-	a	a	b	-	b	a	b	b	a
1_62754211_69487	{1}	a	a	a	b	b	-	b	b	b	b	b	-	a	b	b	b	b	-	a	-	b	a	a	b	a	b	b	a	a	a	b	a	b	-	b	b	b	b	a	a	a	b	a	-	a	b	b	a
1_63002915_109627	{1}	a	b	a	b	b	a	b	b	b	b	b	a	a	b	b	b	b	b	a	a	b	a	a	b	a	b	b	a	a	a	b	a	a	-	b	b	b	b	a	a	a	b	a	b	a	b	b	-
1_63002915_108071	{1}	a	-	a	b	b	a	b	b	b	b	b	a	b	b	b	b	b	b	b	a	b	a	a	b	a	b	-	a	a	a	b	a	-	-	b	b	b	b	a	a	a	b	-	b	a	b	b	-
1_63002915_108031	{1}	a	b	a	b	b	a	b	b	b	b	b	a	b	b	b	b	b	-	a	a	b	a	a	b	-	b	b	a	a	a	b	a	-	-	b	b	b	b	a	a	a	b	a	b	b	b	b	b
1_63175369_50604	{1}	a	b	a	b	b	a	b	b	b	b	b	a	a	b	b	b	a	-	a	-	b	a	b	b	a	-	b	a	a	a	b	a	-	b	b	b	b	b	a	a	a	b	a	b	-	b	b	-
2_63117193_46590	{0}	b	a	b	a	-	b	-	-	a	a	a	b	b	a	a	a	b	a	b	b	-	b	a	a	b	b	-	b	b	b	a	b	b	a	a	a	a	-	b	b	b	a	b	-	a	a	a	b
2_63111827_15989	{0}	b	a	b	a	a	b	a	a	a	a	-	-	b	b	b	a	b	a	b	b	a	b	a	a	b	b	a	b	b	b	a	b	-	-	a	a	a	-	b	b	b	a	b	-	-	a	a	b
1_62900150_96146	{1}	a	b	a	b	b	a	-	b	b	b	b	b	a	a	b	b	a	-	b	a	b	a	b	b	-	-	a	a	a	a	b	a	-	-	b	b	b	b	a	a	a	b	a	b	b	b	a	a
1_62979404_12040	{1}	a	b	a	b	b	a	b	b	b	b	-	-	a	a	a	a	a	b	b	a	a	a	b	b	-	-	-	a	a	a	b	a	a	-	b	b	b	b	a	a	a	b	a	b	b	b	a	a
1_62248734_1402	{0}	b	a	b	a	-	b	a	a	a	a	a	-	b	b	b	b	b	a	a	b	b	b	a	-	b	b	b	a	b	b	a	b	-	-	a	a	a	a	b	b	b	a	b	a	a	a	b	b
1_63216465_120519	{0}	b	a	b	a	a	b	a	a	a	a	a	b	b	b	b	b	-	a	a	b	b	b	a	a	b	b	b	b	b	b	a	-	b	-	a	a	a	a	b	b	b	a	b	a	a	a	b	b
1_63204609_183602	{0}	b	a	b	a	a	b	a	a	a	a	a	b	b	b	b	b	b	a	b	b	b	b	a	a	b	b	b	a	b	b	a	-	b	-	a	b	a	-	b	a	-	a	b	a	a	a	b	b
2_63207380_716553	{0}	b	a	b	a	a	b	a	a	a	a	a	b	b	b	b	b	b	a	a	b	b	b	a	a	b	b	b	a	b	b	a	b	b	-	a	b	a	b	-	a	b	a	-	a	a	b	b	b
1_62697817_68488	{0}	b	a	b	b	a	b	a	a	a	a	a	-	b	b	b	b	b	a	a	b	b	-	a	a	-	b	b	a	b	b	a	b	-	a	a	b	a	-	b	a	b	b	b	a	a	a	b	b
1_62927258_170283	{0}	b	a	b	b	a	-	a	a	a	a	a	b	b	b	b	b	a	a	a	b	b	a	a	a	b	b	b	a	b	b	a	b	-	-	a	b	a	b	b	a	a	-	b	a	a	a	b	b
1_62927258_176554	{1}	a	b	a	a	b	b	b	b	b	b	b	b	b	a	a	a	b	-	b	a	a	b	b	b	a	b	a	-	a	a	b	a	-	b	b	a	b	a	a	b	b	a	a	b	b	b	a	b
1_62927258_170309	{1}	a	b	a	a	b	b	b	b	b	b	-	a	a	a	a	a	b	b	b	a	a	b	b	b	a	b	b	b	a	a	b	a	-	-	b	a	b	a	a	b	b	a	a	b	b	b	a	b
1_63228520_2664545	{0}	b	-	b	b	a	a	a	a	a	a	b	b	b	-	b	b	a	a	a	b	b	a	a	a	-	b	b	a	b	b	a	b	b	-	a	b	a	b	b	a	a	b	b	a	a	-	-	-
1_62978031_39111	{0}	b	a	b	b	a	a	a	a	a	a	a	b	b	-	b	b	a	a	-	b	b	a	a	-	-	b	b	a	b	b	a	b	b	-	a	-	a	-	b	a	a	b	b	a	a	a	b	-
1_63228520_2664638	{0}	b	a	b	b	a	a	a	a	a	a	a	b	b	b	b	b	a	a	b	b	b	a	a	a	a	b	b	a	b	b	a	b	b	-	a	b	a	-	b	a	a	b	b	a	a	a	b	a
1_62835321_9059	{0}	b	a	b	b	a	a	a	-	a	a	a	b	b	-	b	b	a	a	-	b	b	a	a	a	-	b	b	a	b	b	a	b	b	-	a	a	a	b	b	a	a	b	b	a	a	a	-	a
1_59217798_15311	{1}	a	b	-	a	b	b	a	b	b	b	b	-	a	b	a	a	b	b	b	a	a	b	b	b	-	-	a	b	a	a	b	a	-	b	b	b	b	-	a	b	b	a	a	b	b	b	a	b
1_62304668_11423	{0}	b	a	b	b	a	a	b	a	a	a	a	b	b	a	b	b	-	a	-	b	b	a	a	a	a	b	b	a	b	b	a	b	b	-	a	a	a	b	b	a	a	b	a	a	a	a	b	a
1_61848104_31851	{1}	a	b	a	-	b	b	a	b	b	b	b	a	a	b	a	a	b	b	b	a	b	b	b	b	b	a	a	b	a	a	b	a	a	b	b	b	a	a	a	b	b	a	b	b	b	b	a	b
1_61848104_31646	{1}	a	b	a	a	b	b	a	b	b	b	b	-	a	b	a	a	b	b	b	b	b	b	b	b	b	a	a	b	a	a	b	a	a	b	b	b	a	a	a	b	-	a	b	b	b	b	a	b
1_62867002_13398	{0}	b	a	b	b	a	a	b	a	a	a	a	b	b	a	b	b	a	a	a	b	a	a	a	-	-	-	b	a	b	b	a	b	b	-	a	a	b	b	b	-	a	b	a	a	a	a	b	b
1_63204571_69824	{0}	b	a	b	b	a	a	b	a	a	a	a	b	b	a	b	b	a	a	-	b	a	a	-	-	a	b	b	a	b	b	a	b	b	-	a	a	b	b	b	-	a	b	b	a	a	a	b	a
1_62754696_10860	{0}	b	a	b	b	a	a	b	a	a	a	a	b	b	a	b	b	a	a	a	b	-	a	a	a	a	b	b	a	b	b	a	b	b	a	a	a	b	b	b	b	a	b	a	a	b	a	b	a
1_61018981_11719	{0}	b	a	b	-	a	a	b	a	a	a	a	b	b	b	b	b	a	a	a	b	-	a	a	a	-	b	b	a	b	b	a	b	b	a	a	a	b	b	a	b	a	b	a	-	b	a	b	a
1_62642111_65066	{0}	b	-	b	b	-	a	b	a	a	-	a	-	b	b	b	b	a	a	a	b	-	a	a	b	a	-	b	a	b	b	a	b	b	a	b	a	b	b	a	b	a	a	b	b	b	a	b	a
1_63018599_5440	{1}	a	a	a	b	b	b	a	b	b	b	b	b	a	a	a	a	b	b	b	a	b	b	b	-	b	-	a	b	a	a	b	a	-	-	-	b	a	-	b	a	b	-	b	-	a	b	a	b
1_62550259_5552	{0}	b	b	b	-	a	a	a	a	a	a	a	b	b	b	b	b	a	a	a	b	a	a	a	b	a	a	b	a	b	b	a	b	b	-	b	a	b	b	a	a	a	a	a	b	b	a	b	a
1_62991842_32348	{0}	b	b	a	b	a	a	b	a	a	a	a	-	b	b	b	-	a	a	a	b	a	a	-	b	a	a	b	a	b	b	a	b	b	a	b	a	b	b	a	a	a	a	a	b	b	a	b	a
1_63009905_8846	{1}	a	a	b	b	b	b	a	b	b	b	b	b	a	a	a	a	b	b	b	a	b	b	b	-	b	b	a	b	a	a	b	a	-	-	b	b	a	-	b	b	b	b	b	a	a	b	a	b
1_63009905_8760	{1}	a	a	b	b	b	b	a	b	b	b	-	b	a	a	a	a	b	b	b	-	b	b	b	-	b	b	a	b	a	a	b	-	a	-	a	b	a	a	b	b	b	b	b	b	a	b	a	b
1_62864947_21703	{1}	a	a	b	b	b	b	a	b	b	b	-	b	-	a	a	a	b	b	b	-	b	b	b	b	b	b	a	b	a	a	b	a	-	b	a	-	a	-	b	b	b	b	-	a	a	b	a	b
1_59435141_6947	{1}	a	a	-	b	b	b	b	b	b	b	b	b	-	a	-	a	b	b	b	a	b	b	b	-	b	b	-	b	a	a	b	a	-	-	a	b	a	-	b	b	b	b	b	a	a	b	a	b
1_62768723_12395	{0}	a	b	a	b	-	a	a	b	b	a	a	-	b	b	b	b	a	a	a	b	a	a	a	b	-	-	a	a	b	b	a	b	-	a	b	a	b	-	a	a	a	a	b	b	b	a	b	a
1_62519579_5852	{0}	a	b	a	a	a	a	a	b	b	a	-	-	b	b	b	b	a	a	a	b	a	a	a	b	a	a	a	a	b	b	a	b	b	-	b	a	b	b	a	a	a	a	a	b	b	b	b	a
1_62847322_46357	{0}	a	b	a	a	a	a	a	b	b	a	a	-	b	b	b	b	a	a	a	b	a	a	a	b	a	a	a	a	b	b	a	b	b	-	b	a	b	-	a	-	b	a	a	b	b	a	b	a
1_62847322_21472	{1}	b	a	b	b	b	b	b	a	a	b	b	-	b	-	a	a	b	b	b	a	b	b	b	a	b	b	b	-	-	a	b	-	a	-	a	b	a	-	b	b	b	b	b	a	a	b	a	b
1_59328504_13732	{0}	a	b	a	a	a	a	a	b	b	a	b	-	a	b	a	b	a	a	-	b	-	a	a	b	a	-	a	a	b	b	a	b	b	-	b	b	b	-	a	a	a	a	b	b	b	a	b	-
1_63109620_65013	{0}	a	b	-	a	a	a	a	b	b	a	b	a	a	b	a	b	a	a	-	b	-	-	a	b	b	-	a	a	b	b	a	b	-	a	b	b	b	b	a	a	a	a	b	b	b	-	b	a
1_63203864_264832	{0}	-	b	b	a	b	a	b	a	a	a	b	b	b	a	b	a	b	b	b	b	b	b	a	b	a	a	b	a	b	b	a	a	a	b	a	a	b	-	a	a	b	a	-	a	b	b	a	b
1_63201983_34545	{0}	a	b	b	a	b	a	b	a	a	b	b	b	b	a	a	a	b	-	b	b	b	b	a	b	-	-	b	a	b	b	a	a	b	-	-	a	b	-	a	a	b	a	-	a	b	b	b	b
1_62961884_33656	{0}	a	b	b	a	b	a	b	a	a	b	b	b	b	a	b	a	b	-	b	b	a	b	a	b	-	-	b	a	b	b	a	b	a	b	a	b	b	b	a	b	a	a	a	a	b	b	b	b
1_62960563_10696	{0}	a	b	b	-	b	a	b	a	a	b	b	-	b	a	b	a	-	-	b	b	a	b	a	b	a	-	b	a	b	b	a	a	a	-	a	b	b	b	a	b	a	a	a	a	b	b	b	b
1_62960563_10565	{0}	a	b	b	a	b	a	b	a	a	b	b	-	b	a	b	a	b	-	b	b	a	b	a	b	a	-	b	a	b	-	a	a	b	b	a	b	b	b	a	b	a	a	-	b	b	a	b	b
1_63198943_94297	{0}	a	b	b	b	b	a	b	a	a	b	b	b	b	a	b	a	b	-	b	b	a	b	a	-	a	b	b	a	b	b	a	a	-	b	a	b	b	b	a	b	a	a	a	b	b	a	b	b
1_63029758_12279	{0}	a	b	b	a	b	a	b	a	a	b	b	b	b	a	a	a	b	-	b	b	a	b	a	b	a	-	b	a	b	b	a	a	a	b	a	b	b	b	a	b	a	a	a	b	b	a	b	b
1_63145265_2831	{0}	a	b	b	b	b	a	b	a	a	b	b	b	b	-	a	a	b	-	b	-	a	b	a	b	-	-	b	a	b	b	a	a	-	-	a	b	b	b	a	b	a	-	-	a	b	a	b	b
1_62764559_57374	{0}	a	b	b	a	b	a	b	a	a	b	b	b	b	a	a	a	b	-	b	a	a	b	a	b	-	-	b	a	b	b	a	a	-	-	a	b	b	b	a	b	a	b	b	b	b	a	b	b
1_62944041_187526	{1}	b	b	a	b	a	b	a	b	b	a	a	a	a	b	b	b	a	a	a	b	b	-	b	b	b	a	a	a	b	a	b	b	a	-	b	b	a	b	b	a	b	a	b	-	b	b	a	-
2_63125798_48576	{1}	b	-	a	b	-	b	a	b	b	a	a	-	a	b	b	b	a	a	a	b	b	b	b	-	-	-	-	a	b	a	b	b	-	-	b	b	-	b	b	a	b	a	b	a	b	b	a	-
2_63109790_37173	{1}	b	b	-	b	a	b	a	b	b	a	b	a	a	b	b	b	a	a	a	b	b	a	b	-	b	a	a	a	b	a	a	b	-	-	b	b	a	b	b	a	b	-	b	a	b	b	a	a
1_62901348_249525	{1}	-	b	-	b	a	b	a	b	b	a	b	a	b	b	b	b	a	a	a	b	b	a	b	-	b	a	a	-	b	a	a	b	a	b	b	-	a	b	-	a	b	a	b	a	b	b	a	a
1_62937260_16382	{1}	a	b	a	b	a	b	a	b	b	a	-	-	b	-	b	-	a	a	a	b	b	a	b	a	b	a	a	a	b	a	a	b	-	-	a	b	a	b	b	a	b	a	b	-	b	b	a	a
2_62937260_17152	{1}	a	b	a	b	a	b	-	b	b	a	b	a	b	b	b	b	a	a	-	b	b	a	b	b	b	-	a	a	b	a	a	b	-	b	a	b	a	b	b	a	b	a	b	a	b	b	a	-
1_62535128_2940	{1}	a	b	a	b	a	b	a	b	b	a	b	b	b	b	b	b	a	a	a	b	b	a	b	a	b	a	a	a	b	a	a	b	-	-	a	b	a	b	b	a	b	a	b	a	b	b	a	a
1_62893398_15138	{0}	b	a	-	a	b	a	b	a	a	b	a	-	-	a	b	a	b	-	b	a	a	b	a	b	b	-	b	b	a	b	b	a	b	-	b	a	b	-	a	b	a	b	a	b	a	a	b	b
1_62893398_16697	{0}	b	a	b	a	b	a	b	a	a	b	a	b	a	a	a	a	b	b	b	a	a	b	a	b	-	b	b	b	a	b	b	a	b	-	b	a	b	-	a	b	a	b	b	b	a	-	b	b
1_62944062_58593	{0}	b	a	b	-	b	b	b	a	a	a	a	-	a	a	a	a	a	b	b	a	a	b	b	b	b	-	b	-	a	b	b	-	b	-	b	a	b	a	a	b	b	b	a	b	a	a	b	b
1_62944062_58627	{0}	b	a	b	a	b	b	b	a	a	a	a	-	a	a	a	a	a	b	b	a	a	b	b	b	a	-	b	-	a	b	b	a	-	-	b	a	b	a	a	b	b	b	-	b	a	a	b	b
1_62956667_67435	{1}	a	a	a	b	-	a	a	b	b	b	b	b	b	b	b	b	b	a	a	b	a	-	a	a	b	b	a	b	b	a	a	b	-	a	a	b	b	b	b	a	a	a	b	-	b	b	a	-
1_59920826_1543	{1}	a	a	b	b	a	a	a	b	b	b	-	-	b	b	b	b	b	a	a	b	a	a	a	-	b	b	a	b	b	a	a	b	a	a	a	b	b	b	-	a	a	a	b	a	b	b	a	a
1_63165589_36559	{0}	b	b	-	-	b	b	b	a	a	a	-	b	a	a	a	a	a	b	b	a	b	b	b	b	-	-	b	a	b	b	b	a	b	-	b	a	a	-	a	b	b	a	a	b	a	-	b	b
1_62356246_3774	{0}	b	b	a	a	b	b	b	a	a	a	a	-	a	a	a	a	a	b	b	a	b	b	b	b	-	-	b	a	b	b	b	a	-	b	b	b	a	b	a	b	b	a	a	-	a	a	b	b
1_58938712_860	{1}	a	a	b	b	a	a	a	b	b	b	b	-	b	b	b	-	b	a	a	b	a	a	-	a	b	-	-	-	a	a	a	b	a	a	-	b	b	-	b	a	a	b	b	a	b	b	a	-
1_63202695_74667	{1}	b	a	-	b	a	a	a	b	b	b	b	b	b	b	b	-	b	a	a	b	a	a	a	-	b	-	a	b	a	a	b	b	a	-	a	b	b	-	b	b	a	b	a	b	b	b	a	a
1_62549188_53999	{1}	b	a	b	b	a	a	a	b	b	b	b	a	b	b	b	a	b	a	-	b	a	a	a	a	-	-	a	b	a	a	b	b	-	-	a	b	b	-	b	b	-	b	b	a	b	b	a	a
1_63030681_33773	{1}	b	a	b	b	a	a	a	a	b	b	-	-	b	b	b	a	b	a	a	b	a	a	a	-	b	-	-	b	a	a	b	b	a	a	a	b	b	b	b	b	a	b	a	a	b	b	a	a
1_59114299_17002	{1}	b	a	b	b	a	a	a	a	b	b	b	a	b	b	b	a	b	a	a	b	a	-	a	a	-	b	a	b	a	a	b	b	a	-	a	b	b	b	b	b	a	b	a	a	b	b	a	-
1_59114299_17046	{1}	b	a	b	b	a	a	b	a	b	b	b	a	b	b	b	a	b	a	a	b	a	b	a	a	-	b	a	b	a	a	b	b	b	a	a	b	b	-	b	b	a	b	a	b	b	b	a	-
1_50560059_974	{0}	a	b	a	a	b	b	a	b	a	a	a	b	a	a	a	b	a	b	a	a	b	b	b	b	b	-	b	a	b	-	a	b	-	-	-	a	a	b	a	a	b	a	b	b	a	a	b	b
1_63101143_28545	{0}	a	b	-	b	b	b	a	b	a	a	a	b	b	a	-	b	a	b	a	a	b	b	b	b	b	a	b	a	b	b	a	b	-	-	-	a	a	b	a	-	b	a	b	b	a	a	b	b
1_59060756_21056	{0}	a	b	a	-	b	-	a	b	a	a	a	b	b	a	-	b	a	b	a	a	b	b	b	b	b	-	b	a	b	b	a	b	a	-	-	-	-	b	a	a	b	a	b	b	a	a	b	b
1_62972201_5013	{1}	b	a	b	-	a	a	b	a	b	b	b	-	a	b	b	a	b	b	b	b	a	a	a	-	-	b	a	b	a	a	b	a	-	b	b	b	b	b	b	b	a	b	a	a	b	b	a	b
1_59199266_33531	{0}	a	b	a	a	b	b	a	b	a	a	a	b	-	a	b	b	b	b	a	a	b	b	-	b	b	-	b	a	b	-	a	-	a	-	-	a	a	-	a	a	b	a	b	b	a	a	b	a
1_63186284_116659	{1}	b	a	b	b	a	a	b	a	b	b	b	-	a	b	a	a	a	a	b	-	a	a	a	-	-	-	a	b	a	b	b	a	b	-	b	b	b	b	b	b	a	b	a	a	b	b	a	a
2_63158227_17415	{0}	a	b	a	a	-	b	a	b	a	a	a	-	b	a	b	b	b	b	a	b	b	b	b	b	b	a	b	a	b	a	a	b	a	-	a	a	a	-	a	a	b	b	b	b	a	a	b	a
1_58790409_120928	{0}	a	b	a	a	b	a	a	b	a	a	a	b	b	a	b	b	b	-	a	b	a	b	b	b	b	-	b	a	b	a	a	b	-	-	a	a	a	-	a	a	b	a	b	b	a	a	b	a
1_58790409_120600	{1}	b	a	b	b	a	b	b	a	b	b	b	a	a	b	-	a	a	a	b	a	b	a	a	-	-	b	-	b	a	b	b	a	b	b	b	b	b	b	b	b	a	b	a	a	b	b	a	b
1_63163517_8484	{0}	-	b	a	a	b	a	a	b	a	a	a	b	b	a	b	b	b	b	a	b	a	b	b	b	-	-	b	a	b	a	a	b	-	-	a	a	a	-	a	a	b	-	b	b	a	b	b	a
1_62943568_14457	{0}	a	b	a	a	b	a	a	b	a	a	a	b	b	a	b	-	b	b	a	b	a	b	b	-	-	a	b	b	b	a	a	b	-	-	-	b	a	a	a	a	b	a	b	b	a	b	b	a
1_59176888_8306	{0}	b	a	-	-	b	b	b	a	a	b	b	a	a	b	b	a	a	b	b	a	a	a	b	a	-	b	-	a	b	a	b	b	a	b	b	a	a	b	b	a	a	b	b	b	a	b	a	b
1_59176888_8366	{0}	b	a	-	-	b	b	b	a	a	b	b	b	a	b	b	a	a	b	b	a	a	a	b	a	-	-	-	a	b	a	b	b	a	b	b	a	a	b	b	a	a	b	b	b	a	b	a	b
1_62959089_39989	{0}	-	a	b	a	b	b	b	a	a	b	a	a	a	b	b	a	a	b	b	a	a	-	a	a	b	a	a	a	b	a	b	b	-	b	b	a	a	b	b	a	a	a	-	b	a	b	a	b
1_59790195_41656	{0}	b	a	a	b	b	b	b	a	a	b	a	a	a	b	b	a	a	b	b	a	-	a	a	-	a	-	-	a	b	a	b	b	a	b	b	a	a	b	b	-	a	a	-	b	a	b	a	-
1_63036972_55322	{1}	a	b	b	b	a	a	a	b	b	a	b	b	b	a	a	b	b	a	a	b	b	b	b	b	b	b	b	b	a	b	a	a	-	a	-	b	b	a	a	b	b	b	-	-	b	a	b	a
1_62979951_4500	{1}	a	b	b	b	a	a	a	b	b	a	b	b	b	a	a	b	b	a	a	b	b	b	b	b	-	b	b	b	a	b	a	a	b	-	b	b	b	a	a	b	b	b	b	a	b	a	b	a
2_63148523_12025	{1}	a	b	b	b	a	a	a	b	b	a	b	b	b	a	a	b	b	a	a	b	b	b	b	b	b	b	b	b	a	b	a	a	b	b	b	b	b	a	a	b	b	b	a	a	b	-	b	a
1_60112080_3211	{0}	a	a	a	a	b	b	b	a	a	b	a	b	a	b	b	a	a	-	b	b	-	a	a	a	-	-	a	-	b	a	b	b	-	-	a	a	a	b	b	-	a	a	b	b	a	b	a	b
2_63150247_17421	{1}	b	b	-	b	a	a	a	b	a	a	-	-	b	a	a	b	b	-	a	a	b	b	b	b	b	-	b	b	a	a	a	a	b	b	b	b	b	-	a	b	b	b	a	b	b	a	a	a
1_62853444_4783	{1}	b	b	b	b	a	a	a	b	a	a	b	-	b	a	a	b	b	-	b	a	b	b	b	b	-	a	b	b	a	a	-	a	b	-	b	b	b	-	a	b	b	b	a	a	b	a	a	a
1_62639906_13596	{1}	b	b	b	b	-	a	a	b	a	a	-	a	b	a	a	b	-	b	a	a	b	b	-	b	b	-	b	b	a	a	a	a	-	-	b	b	b	-	a	b	b	b	a	a	b	a	a	b
1_62830618_14350	{1}	b	a	b	a	a	a	a	b	a	a	a	-	a	a	a	b	a	-	a	a	b	b	b	a	b	a	b	a	a	a	a	-	-	b	b	b	b	b	a	b	b	b	a	b	b	b	a	b
1_63038709_72527	{1}	b	a	b	a	a	a	-	b	a	a	a	b	-	a	a	b	a	-	b	a	b	b	b	a	b	-	b	a	a	a	a	a	a	b	b	b	b	b	a	b	b	b	a	a	b	b	b	b
1_62312249_43996	{1}	b	a	b	a	-	a	a	b	a	a	a	b	a	a	a	b	a	-	a	a	b	b	a	a	b	-	b	a	a	-	a	a	-	b	b	b	b	b	a	b	b	a	a	-	b	b	b	b
1_62298711_27705	{1}	b	a	b	b	b	a	a	b	a	a	-	-	a	a	b	b	-	b	a	a	b	b	a	a	b	a	a	a	a	a	a	a	-	-	b	a	b	b	a	b	b	a	-	a	b	b	b	b
1_63207286_38221	{1}	-	a	-	b	b	a	a	b	a	a	a	a	a	-	a	b	a	-	a	a	b	b	a	b	a	a	a	a	a	a	a	a	a	-	b	a	b	b	a	b	b	a	a	a	b	b	b	b
1_62955995_27733	{1}	b	a	b	a	b	a	a	b	a	a	a	-	a	a	a	b	a	b	a	-	b	a	a	b	-	-	-	a	a	a	a	a	a	b	b	a	a	b	a	b	b	a	b	a	b	b	-	b
1_63146957_56860	{0}	a	b	a	b	a	b	b	a	b	b	b	b	b	b	b	a	b	a	b	b	b	b	b	b	b	-	b	b	b	b	b	b	-	-	a	b	b	-	b	a	a	b	-	b	a	-	a	-
1_61752001_16108	{0}	a	b	a	b	a	b	b	a	b	b	b	b	b	b	b	a	b	b	b	b	-	b	b	b	b	-	b	b	b	b	b	b	b	-	a	b	b	-	b	a	a	b	b	b	a	a	a	a
1_61200449_4451	{0}	a	b	-	b	a	b	b	a	b	b	b	b	b	b	b	-	b	b	-	b	a	b	b	b	b	-	b	b	b	b	b	a	b	a	a	b	-	a	b	a	a	b	b	b	a	a	a	a
1_62773903_25784	{1}	b	a	b	a	b	a	a	b	a	a	a	-	a	a	-	b	a	a	a	a	b	a	a	-	-	-	a	a	a	a	a	b	a	b	b	a	a	b	a	b	b	a	a	a	b	b	b	b
1_60112485_63919	{0}	-	b	a	b	a	b	b	a	b	b	b	-	b	b	b	a	b	b	b	b	a	b	b	b	b	-	b	b	b	b	b	a	b	-	-	b	b	a	b	a	a	b	b	b	a	a	-	-
1_62957615_19574	{0}	a	b	b	b	a	a	b	a	b	b	b	b	b	a	b	a	b	-	-	b	a	b	b	b	b	a	b	b	b	b	b	a	-	b	a	b	b	-	a	a	b	b	b	b	a	a	a	a
1_63211146_54344	{0}	a	b	a	b	b	a	b	a	b	b	b	b	b	a	b	-	b	b	b	b	b	a	b	b	b	-	b	b	b	a	b	a	b	-	a	b	b	-	a	a	b	b	b	b	a	a	a	a
1_61689024_5484	{1}	-	-	b	b	b	b	a	b	a	a	a	a	a	b	-	b	a	a	-	a	a	b	a	-	-	b	a	-	a	b	a	b	a	b	b	a	a	a	b	b	a	a	a	a	b	b	b	b
1_63093564_68726	{1}	-	a	b	b	a	b	a	b	a	a	a	-	a	b	a	b	a	a	a	a	a	b	a	a	-	-	-	b	a	b	a	b	-	-	b	a	a	-	b	b	a	a	a	a	b	b	b	b
1_63206949_276367	{1}	b	a	b	b	a	b	a	b	a	a	a	-	a	b	a	b	a	a	-	a	b	b	a	a	b	b	a	b	a	b	a	b	a	-	b	a	a	-	b	b	a	a	a	a	-	b	b	b
1_62960582_38732	{1}	b	a	b	b	a	b	a	b	b	a	a	-	a	b	-	b	a	a	-	a	-	b	a	-	b	b	-	b	a	b	a	b	a	b	b	a	a	a	b	b	a	a	a	a	b	b	b	b
2_63182666_72978	{1}	-	b	b	b	-	b	a	b	b	a	a	-	a	b	a	b	a	a	-	a	b	b	a	a	b	-	a	-	a	b	a	b	a	-	b	a	b	a	b	b	a	a	-	b	b	b	b	b
1_62512074_4179	{1}	b	a	b	b	a	b	a	b	b	a	-	a	a	b	a	b	a	a	b	-	a	b	a	a	b	b	-	b	a	b	a	b	a	-	b	a	b	-	b	b	a	a	a	b	b	b	b	b
1_59926543_29621	{0}	-	b	a	-	b	a	b	a	a	b	b	b	b	a	b	a	b	b	b	b	b	a	b	b	-	a	b	a	b	a	b	a	b	a	a	b	a	b	-	a	b	b	b	a	a	-	a	-
1_62807221_16671	{1}	b	a	b	b	b	b	a	b	b	a	a	a	b	b	a	b	a	a	a	a	a	b	a	a	b	b	a	b	a	b	a	b	-	b	b	a	b	-	b	b	a	-	a	b	b	b	b	b
1_63044577_53757	{1}	b	a	b	b	a	b	a	b	b	a	a	a	b	b	a	b	a	a	a	a	a	b	a	b	b	b	a	b	a	b	a	b	a	-	b	a	b	a	b	b	a	a	b	b	b	-	b	b
1_63121810_13758	{0}	a	b	a	a	b	a	b	a	a	b	b	b	a	a	b	a	b	-	b	b	b	a	b	b	a	a	b	a	b	a	b	a	-	b	-	b	a	b	a	a	b	b	b	a	-	a	a	b
2_62948234_129089	{0}	b	b	a	b	a	b	a	b	b	b	a	b	a	a	b	b	b	a	a	b	a	b	b	-	-	a	b	b	b	a	b	b	b	b	a	b	b	-	a	a	a	b	b	b	b	a	b	a
2_62948234_128984	{0}	b	a	a	b	-	b	a	b	b	b	a	-	a	a	b	b	b	a	-	b	b	b	a	-	b	-	b	b	b	a	b	a	b	b	a	b	b	a	a	a	a	b	b	b	b	a	b	a
2_62950081_139554	{0}	b	a	a	b	b	b	a	b	b	b	a	b	b	a	b	b	a	a	a	b	a	b	a	a	-	a	b	b	b	a	b	a	b	-	a	b	b	-	a	a	a	b	b	b	b	a	b	a
2_62759680_9693	{0}	b	a	a	b	a	b	a	b	b	b	a	-	a	a	b	-	a	-	a	b	a	b	a	a	-	-	b	b	b	a	b	a	b	b	a	b	b	a	a	a	a	b	b	b	-	a	b	a
1_62673155_8784	{1}	a	b	b	a	b	a	b	a	a	a	b	-	b	b	a	a	b	a	b	a	b	a	b	b	b	b	a	a	a	b	a	b	-	-	b	a	a	-	b	b	b	a	a	-	a	b	a	b
1_62294914_22404	{0}	b	a	b	b	a	b	a	b	b	b	a	-	a	a	b	b	a	a	a	b	a	b	a	a	-	a	b	b	b	a	b	a	b	b	a	b	b	a	a	a	a	b	b	b	b	a	b	-
1_62294914_22584	{0}	b	a	a	b	a	b	a	b	b	b	a	a	a	a	b	b	a	a	a	b	a	b	a	a	b	b	b	b	b	a	b	a	b	-	a	b	b	a	a	a	a	b	b	b	b	b	b	a
1_63225571_119372	{0}	b	a	a	b	a	b	a	a	b	b	a	-	a	a	b	b	a	a	a	b	a	b	a	a	b	a	-	b	b	a	b	b	b	b	a	b	b	a	a	a	a	b	b	b	a	b	b	a
2_63166471_24281	{0}	b	a	-	b	a	b	a	a	b	b	a	-	-	a	b	b	a	-	a	b	a	b	-	-	-	a	b	b	b	-	b	b	b	b	-	b	b	a	a	a	a	b	b	b	a	b	b	-
1_62690993_5248	{0}	b	a	b	b	a	b	a	a	b	b	a	b	a	a	a	b	a	a	a	b	a	b	a	a	b	b	b	a	b	a	b	b	b	-	a	b	b	a	a	a	a	b	a	b	a	-	b	-
1_63203423_58753	{1}	a	b	-	a	b	a	b	b	a	a	b	b	b	b	b	b	b	b	b	a	b	a	b	b	-	b	a	b	a	b	a	a	b	-	b	a	a	b	b	b	b	a	b	a	b	a	a	b
1_63203423_58683	{1}	a	b	b	a	b	a	b	b	a	a	b	b	b	b	b	a	b	-	b	a	b	a	b	b	-	a	a	b	a	b	a	a	-	b	b	a	a	b	b	b	b	a	b	a	b	a	a	b
2_63201855_20905	{1}	a	b	b	a	b	a	b	b	a	a	b	b	b	b	b	a	b	-	b	b	b	a	b	b	-	b	a	b	a	b	a	a	-	-	b	a	a	b	b	a	b	a	b	a	b	a	a	b
2_63114969_33468	{1}	a	b	b	a	b	a	b	b	a	a	b	b	b	b	b	a	b	-	b	b	b	a	b	b	-	-	a	b	-	b	a	a	-	-	b	a	a	-	-	a	b	a	b	a	b	a	a	b
1_60179551_19769	{0}	b	a	-	b	a	b	a	a	b	b	a	a	a	a	a	b	a	a	a	b	a	b	a	a	b	-	b	a	a	a	b	b	b	-	b	b	b	b	b	b	-	b	b	-	a	b	b	a
1_62634417_34660	{0}	b	a	a	-	-	b	a	b	b	-	a	-	a	a	-	b	a	a	a	b	b	b	a	b	b	b	-	a	a	a	b	b	b	a	a	b	b	-	b	b	a	-	a	b	a	b	b	a
1_62959509_54276	{0}	b	a	a	b	-	b	a	b	b	a	a	b	a	a	a	b	a	a	b	b	a	b	a	b	-	b	b	a	a	-	b	b	-	-	-	b	b	-	b	b	a	b	a	b	a	b	a	a
1_62296443_10546	{0}	b	a	a	b	a	b	a	-	b	a	b	b	a	a	a	b	a	a	-	b	a	b	a	a	b	b	b	a	a	a	b	b	b	-	a	b	b	-	b	b	a	b	a	b	a	b	a	a
1_62763853_21140	{1}	a	b	b	-	b	a	b	a	a	b	a	-	b	b	b	a	b	-	b	a	b	a	b	b	-	-	a	b	b	b	a	a	a	b	b	a	-	-	a	a	b	b	b	-	b	a	b	b
1_62834317_16385	{0}	b	a	a	b	-	b	a	b	b	a	b	b	a	a	a	b	a	a	a	b	a	b	a	b	b	b	b	a	a	a	b	b	-	a	a	b	b	b	b	b	a	b	a	b	a	b	a	-
1_47459955_643	{0}	b	a	a	b	a	b	b	b	b	a	b	b	b	a	a	b	a	a	a	b	b	b	a	-	b	-	b	a	a	a	b	b	b	-	-	b	b	b	b	b	a	b	a	a	a	b	a	-
1_62759353_3303	{1}	-	b	b	-	b	-	a	a	a	-	b	-	a	b	b	a	b	b	b	b	a	a	b	b	a	a	-	b	b	b	a	a	-	-	b	a	b	a	a	a	b	a	b	b	b	a	b	b
1_62955627_12294	{1}	b	b	b	a	b	a	a	a	a	b	a	-	a	b	b	a	b	-	b	a	a	a	b	b	a	-	-	b	b	b	a	a	-	b	b	a	b	-	a	a	b	a	b	b	b	a	b	b
1_63227507_72990	{1}	b	b	b	a	b	a	a	a	a	a	a	a	a	b	b	a	b	-	b	a	a	b	b	b	a	-	a	b	b	b	a	b	b	b	b	a	b	a	a	a	b	b	b	b	b	-	b	b
1_62900689_26008	{0}	a	a	a	b	a	b	b	b	b	b	b	b	b	a	a	b	a	a	b	b	b	a	a	a	b	b	b	a	a	a	b	a	-	a	a	b	a	b	b	b	-	a	a	a	a	b	a	a
1_56030944_3845	{1}	b	-	b	a	b	a	a	a	a	a	a	-	a	b	b	a	b	-	b	a	a	b	b	b	-	a	a	b	b	b	a	b	-	b	b	a	b	a	a	a	b	b	b	b	b	a	b	b
1_62779108_143690	{1}	b	b	b	a	b	a	a	a	a	a	a	a	a	b	b	a	b	-	b	a	a	-	b	b	-	a	a	b	b	b	a	b	a	b	b	a	b	-	a	a	b	b	b	b	b	a	b	b
1_63163560_9480	{0}	a	a	a	b	a	b	b	b	-	b	b	b	b	a	a	b	a	a	a	b	b	b	a	-	b	-	b	a	a	a	b	a	b	-	a	b	a	b	b	b	a	a	a	a	a	b	a	a
1_52518690_1614	{0}	a	a	a	b	a	b	b	b	b	b	b	b	b	a	a	b	a	a	a	b	b	a	a	a	b	b	b	a	a	a	b	a	b	a	a	b	a	-	b	b	a	a	-	a	a	b	a	a
1_62760114_52179	{0}	a	a	a	b	a	b	b	b	b	b	b	b	b	a	-	b	a	a	a	b	b	a	-	a	b	b	b	a	a	a	b	a	b	-	a	b	a	-	b	b	a	a	-	a	a	b	a	a
1_63220120_454872	{0}	a	a	a	b	b	b	b	b	b	b	b	b	b	a	a	b	a	b	a	b	b	a	a	a	b	b	b	a	a	a	b	a	b	-	a	b	a	b	b	b	a	a	a	a	b	b	a	a
1_61683267_29769	{0}	a	-	a	b	b	b	b	b	b	b	b	b	b	a	a	b	a	b	a	b	b	a	b	a	b	-	a	a	a	a	b	a	b	-	-	b	a	b	b	b	a	a	a	a	b	b	b	b
1_61683267_29798	{0}	a	a	b	b	b	b	b	b	b	b	b	b	b	a	a	b	a	b	a	b	b	a	b	b	b	-	a	a	a	a	b	a	b	a	a	b	a	b	b	b	a	a	a	a	b	b	b	b
1_62995090_24545	{0}	-	a	a	b	b	b	-	b	b	b	b	b	b	b	b	a	a	b	a	b	b	a	a	a	b	b	a	a	a	-	b	a	b	-	a	-	a	-	b	b	a	a	a	a	b	b	b	a
1_62986887_2932	{1}	b	b	b	-	a	a	a	a	a	a	a	a	a	a	a	b	b	a	b	-	a	b	b	-	a	-	b	b	b	b	a	b	a	-	b	a	b	-	a	a	b	b	b	b	a	a	a	b
1_62511125_3292	{0}	a	a	a	b	b	b	a	b	b	b	b	b	b	b	-	a	a	b	b	b	b	a	a	-	b	b	a	a	a	a	b	a	-	-	a	b	a	b	b	b	a	a	a	a	b	a	b	a
1_61673171_10975	{1}	b	b	b	a	a	a	b	a	a	a	a	a	a	-	b	b	b	a	-	a	-	b	-	b	a	-	b	b	b	b	a	b	-	-	b	a	b	-	b	a	b	b	b	b	a	b	a	b
1_63046599_20484	{1}	b	b	b	a	-	a	b	a	a	a	a	a	a	a	a	b	-	a	-	a	-	b	b	b	-	-	b	b	b	b	a	b	-	b	b	a	b	a	b	a	b	b	b	b	b	b	a	b
1_62310617_25568	{0}	-	a	a	b	b	b	a	b	a	b	b	b	b	b	b	a	a	-	b	b	b	-	a	a	-	b	a	a	a	a	b	a	-	-	a	b	a	b	a	b	a	a	a	a	b	a	b	a
1_63082017_7398	{0}	a	a	b	-	b	b	a	b	a	b	b	b	b	b	b	a	a	b	b	b	b	a	a	a	b	b	a	a	b	a	a	a	a	a	b	b	a	b	a	b	a	a	a	a	b	b	b	b
1_63082017_7305	{0}	-	a	b	b	b	b	a	b	a	b	b	a	b	b	b	a	a	b	b	b	b	a	a	a	b	b	a	a	b	a	a	a	a	a	b	b	a	b	a	b	a	a	a	a	b	b	b	a
1_63104326_89639	{1}	a	b	a	a	a	a	b	a	b	a	a	b	a	a	a	b	b	a	a	a	a	b	b	-	a	-	b	b	a	b	b	b	-	b	b	a	b	b	b	a	b	b	b	b	a	-	a	b
1_63104326_62886	{1}	a	b	a	b	a	a	b	a	b	a	a	b	a	a	a	b	b	a	a	a	a	b	b	b	-	a	b	b	a	b	b	b	b	-	b	a	b	b	b	a	b	b	b	b	a	a	a	b
1_62999624_16524	{0}	b	a	b	b	b	b	a	b	a	b	b	a	b	b	b	a	a	b	b	b	b	a	a	a	b	-	a	a	b	a	a	a	-	a	a	b	a	a	a	b	a	a	a	a	b	b	a	a
1_62999624_16687	{0}	b	a	b	b	b	b	a	b	a	b	b	a	b	b	b	a	a	b	b	b	b	a	a	a	b	-	a	a	b	a	a	a	a	a	a	b	a	-	a	b	a	a	a	a	b	b	a	a
1_62823104_3483	{1}	a	b	b	a	a	a	b	b	b	a	a	-	-	a	a	b	b	a	a	-	a	b	b	b	-	-	b	-	-	b	b	b	-	-	b	a	b	b	b	a	b	b	b	b	a	-	b	b
1_63066603_38254	{1}	a	b	a	a	a	a	b	b	b	a	a	b	a	a	a	b	b	a	a	a	a	b	b	b	a	-	b	-	a	b	b	b	b	b	b	a	b	-	b	a	b	b	b	b	a	a	b	b
1_63143125_20086	{1}	a	b	a	a	-	a	b	a	b	a	a	b	-	a	a	b	b	a	a	a	a	b	b	b	-	a	b	b	a	b	b	b	b	-	b	a	b	b	b	a	b	b	b	b	a	a	b	b
1_62513609_11416	{0}	-	b	b	b	b	b	a	a	a	b	b	-	b	b	b	a	a	b	b	b	b	a	a	a	b	b	b	a	b	a	a	a	-	a	a	-	a	a	a	b	a	a	a	a	b	b	a	-
1_63059293_28880	{0}	b	a	b	b	a	b	a	a	a	b	b	a	b	b	b	a	a	b	b	b	b	a	a	a	b	b	b	a	b	a	a	a	-	-	-	b	a	-	a	b	a	a	a	a	b	b	a	a
1_62662840_21627	{1}	a	b	a	a	b	a	b	b	b	a	a	-	a	a	a	b	b	a	a	a	a	b	b	b	a	-	a	b	a	b	b	a	b	b	b	a	b	b	b	a	b	b	b	b	a	a	b	b
1_62527001_7542	{1}	a	b	a	-	b	a	b	b	b	b	a	b	b	a	a	b	b	a	a	a	a	-	b	b	a	a	-	b	a	b	b	a	b	b	b	a	b	b	-	a	b	b	b	b	a	a	b	b
1_62667469_25330	{0}	b	a	b	b	a	b	a	a	a	a	b	-	b	b	b	a	a	b	b	b	b	a	a	a	b	b	b	a	b	a	a	b	-	a	b	a	a	a	a	a	a	a	b	b	b	b	a	a
2_62820863_75639	{0}	-	a	b	b	a	b	-	a	a	a	b	-	b	b	b	a	a	b	b	-	b	a	a	a	b	b	b	a	b	a	-	b	-	-	-	a	a	a	a	a	a	a	b	b	b	b	a	b
2_62609160_65437	{0}	b	a	b	b	a	b	a	a	a	a	b	b	b	b	b	a	a	-	b	b	b	a	a	-	-	-	b	a	b	a	a	b	a	a	b	a	a	-	-	a	a	a	b	b	b	b	a	a
1_62820863_74716	{0}	b	a	b	b	a	b	a	a	a	a	b	-	b	b	b	a	a	b	b	b	b	a	a	b	b	b	b	a	b	a	a	b	a	a	a	a	a	-	a	a	a	a	b	b	b	b	a	a
1_62914781_35378	{0}	b	a	b	b	-	b	a	a	a	a	b	-	b	b	b	a	a	b	b	b	b	a	a	b	b	b	b	a	b	a	a	b	a	-	a	a	a	-	a	a	a	a	b	b	b	b	a	a
1_63152422_28873	{0}	b	a	b	b	a	b	a	a	a	a	b	-	b	b	b	a	a	b	b	b	b	a	a	a	b	b	b	a	b	a	a	-	-	-	-	a	a	b	a	a	a	a	b	b	b	b	a	a
1_63005244_73965	{1}	a	b	a	a	b	a	b	b	b	b	a	b	a	a	a	-	b	a	-	a	-	b	b	b	-	-	a	b	a	b	b	a	b	b	b	b	b	b	b	b	b	b	a	a	a	a	b	b
1_62947196_39185	{0}	b	a	b	b	-	b	a	a	a	a	b	-	b	b	b	a	a	b	b	b	b	b	a	-	b	b	b	a	b	a	a	b	a	a	-	a	a	-	a	a	a	-	b	-	b	b	a	-
1_62699008_29925	{1}	a	b	a	-	b	a	b	b	b	b	a	b	a	a	-	b	b	a	a	a	a	a	b	b	a	-	a	b	a	b	b	a	b	b	b	b	b	b	b	b	b	b	-	b	a	a	b	b
1_62587480_20944	{1}	a	b	a	a	b	a	b	b	b	b	a	b	a	a	a	b	b	a	a	a	b	a	b	b	a	a	a	b	a	b	b	a	-	-	b	b	b	b	b	b	b	b	a	b	a	a	b	b
2_62947614_178842	{1}	a	b	a	a	b	a	b	b	b	b	a	-	a	a	a	b	b	a	-	a	-	a	b	b	a	-	a	-	a	b	b	a	b	-	b	b	b	-	b	b	b	b	a	b	a	-	b	-
1_62768007_10204	{1}	a	b	a	a	b	a	b	b	b	-	a	b	a	a	a	b	b	a	b	a	a	a	b	b	-	a	a	b	a	b	-	a	b	b	b	b	b	b	b	b	b	b	a	-	a	a	b	b
1_62947610_80862	{1}	a	b	a	a	b	a	b	b	b	b	a	b	a	a	a	b	b	a	b	a	a	a	b	-	a	a	a	b	a	b	b	a	b	b	b	b	b	b	b	b	b	b	a	a	a	a	b	b
1_62992523_28968	{1}	a	b	-	a	b	a	b	b	b	b	a	b	a	a	a	b	b	a	a	-	a	a	b	b	b	-	a	b	a	a	b	b	b	b	a	b	b	b	b	b	b	b	a	a	a	a	b	b
1_63011860_61030	{0}	b	a	b	b	a	b	a	a	a	a	b	a	-	b	b	a	a	-	b	b	b	b	a	-	a	b	b	a	b	b	a	a	a	a	b	a	a	b	a	a	a	a	b	b	b	b	a	a
1_63000720_12223	{1}	a	b	a	a	b	a	b	b	b	b	a	b	b	a	a	b	b	a	a	a	a	a	-	b	-	-	a	b	a	a	b	b	b	-	a	b	b	b	b	b	b	a	a	a	a	a	b	b
1_62826652_12162	{0}	b	a	b	b	a	b	a	a	a	a	b	b	a	b	a	a	a	b	-	b	b	b	a	-	-	b	a	a	b	b	a	a	b	b	b	a	a	-	a	a	a	b	b	a	b	a	a	a
1_63025685_57014	{0}	b	a	b	b	a	b	a	a	a	a	b	b	a	b	a	a	a	b	b	b	b	b	a	a	b	b	-	a	b	b	a	a	-	a	b	a	a	a	a	a	a	b	b	a	b	a	a	-
1_62969472_28953	{0}	b	a	b	b	a	b	a	a	a	a	b	b	a	b	a	a	a	b	b	b	b	-	a	a	a	b	-	a	b	b	a	a	b	-	b	a	a	-	a	a	a	b	b	a	-	a	a	a
1_62952478_156849	{0}	b	a	b	b	a	a	a	a	a	a	b	b	a	a	a	b	a	-	b	b	-	b	a	a	-	b	a	a	b	b	a	a	b	-	b	b	a	-	a	b	a	b	b	a	b	a	a	a
1_62844814_30359	{0}	b	a	b	b	a	a	a	a	a	a	b	b	a	a	a	b	a	b	b	b	a	b	a	a	a	b	a	a	b	b	a	a	b	a	b	b	a	a	a	b	a	b	b	a	b	-	a	a
1_62889683_18356	{0}	b	a	b	b	a	a	a	a	a	a	b	b	a	a	a	b	a	b	b	b	a	b	a	a	a	b	a	a	b	b	a	a	b	-	b	b	a	a	-	b	a	b	b	a	b	a	a	a
1_63027023_59038	{0}	b	a	b	b	a	a	a	a	a	a	a	b	a	a	a	b	a	-	b	b	a	b	a	-	a	b	a	a	b	b	a	a	b	-	b	-	a	b	a	b	a	b	b	a	b	a	a	b
2_62507828_17995	{1}	a	b	a	a	b	b	b	b	b	b	b	a	b	b	b	a	b	a	a	a	b	a	b	b	b	a	b	a	a	a	b	b	-	-	a	a	b	b	b	a	b	a	a	b	a	b	b	b
1_63078614_47979	{1}	a	b	a	b	a	b	b	b	b	b	b	a	b	b	b	a	b	a	a	a	b	a	b	b	b	-	b	a	a	a	b	b	a	b	a	a	b	b	b	a	b	a	a	b	a	b	b	b
1_62952625_285414	{1}	a	b	b	a	a	b	b	b	b	b	b	b	b	b	b	a	b	a	a	a	b	a	b	b	b	b	b	a	a	a	b	b	a	-	a	-	b	-	b	a	b	a	a	b	a	b	b	-
1_63185568_46722	{1}	a	-	a	-	a	b	b	b	a	b	b	b	b	b	b	a	b	a	b	a	b	a	b	b	b	a	b	a	a	a	b	b	a	-	a	a	b	b	b	a	b	a	a	b	a	b	b	b
1_59740388_26141	{0}	b	a	a	b	a	b	a	b	a	b	a	-	b	b	b	b	b	a	-	a	b	a	b	a	-	a	a	a	a	b	b	a	b	b	b	b	a	b	b	b	b	b	a	-	b	b	a	b
1_62952551_185220	{0}	b	a	-	a	a	a	a	b	a	b	a	b	b	b	b	b	b	a	a	b	b	a	b	-	a	a	a	a	a	b	b	a	b	a	b	b	b	b	b	b	b	b	a	a	b	b	a	b
1_62966224_106946	{0}	b	a	-	a	a	b	a	b	a	b	-	b	b	b	b	b	b	a	a	a	b	a	b	-	-	a	a	-	a	b	b	a	b	-	b	b	a	-	b	b	b	a	a	a	b	a	a	b
1_40546931_964	{0}	b	a	a	a	a	b	a	b	a	b	a	b	b	b	b	b	b	a	a	a	b	a	b	a	a	b	-	a	a	b	b	a	b	-	b	b	b	b	b	b	b	a	a	a	b	a	a	b
1_63050821_124734	{1}	a	b	b	b	b	a	b	a	b	a	b	-	a	a	a	a	a	b	b	b	a	b	a	b	-	-	b	b	b	-	a	b	a	-	-	a	a	a	a	a	a	b	b	b	a	b	b	a
1_59578155_30064	{1}	a	b	b	b	b	a	b	a	b	a	b	-	a	a	a	a	a	-	b	b	a	b	a	b	b	b	b	b	b	a	a	b	b	b	a	a	a	-	a	a	a	b	b	-	a	b	b	a
1_63182679_14125	{0}	-	a	a	b	a	b	a	b	a	b	a	b	b	b	b	b	b	a	b	a	b	a	b	a	a	a	a	a	a	b	b	a	-	a	b	b	b	b	b	b	b	a	a	a	b	a	a	b
1_63188020_56917	{0}	b	a	a	b	a	a	a	b	a	b	-	b	b	b	a	b	a	a	b	a	b	a	b	a	a	-	a	-	a	b	b	a	b	a	b	b	b	b	b	a	b	a	-	a	b	a	b	b
1_62301195_14391	{1}	a	b	b	a	b	b	b	a	-	a	b	-	a	a	b	a	b	b	-	b	-	b	a	b	b	b	b	b	b	a	a	a	-	b	a	a	a	-	a	b	a	b	b	b	b	b	a	-
1_62667739_11189	{1}	a	b	b	-	a	b	b	-	b	a	-	a	a	a	b	a	b	b	a	b	b	b	a	b	b	-	b	b	b	a	a	b	a	b	a	a	a	-	a	b	-	b	b	b	b	b	a	b
1_61630273_1855	{1}	a	b	b	a	a	b	b	a	b	a	b	-	a	a	b	a	b	-	-	b	a	b	a	b	b	-	b	b	b	a	a	a	a	-	a	a	a	b	a	b	b	b	b	b	b	b	a	b
1_62955675_5183	{0}	b	a	a	b	b	a	a	b	a	b	a	-	b	b	a	a	a	b	b	a	a	a	b	a	a	b	a	a	a	a	b	b	-	-	b	b	b	a	b	a	a	a	a	b	a	a	b	a
1_63179565_83119	{0}	b	-	a	b	b	a	a	b	a	b	a	-	b	b	a	-	a	a	b	b	a	a	b	-	-	-	a	a	a	a	b	b	-	b	b	b	b	-	b	a	a	a	b	b	-	a	b	a
1_62759230_15366	{0}	b	a	a	b	b	a	a	b	a	b	a	b	b	b	a	a	a	a	b	a	a	a	b	a	a	-	a	a	a	a	b	b	b	b	b	b	b	-	b	a	a	a	b	a	a	a	b	a
1_59742173_92065	{1}	a	b	b	a	a	b	b	a	b	a	b	b	-	a	b	b	b	b	a	b	b	b	a	b	b	-	b	b	b	b	a	a	a	-	a	a	a	b	a	b	b	b	a	b	b	b	a	b
1_59753297_4685	{1}	a	b	b	a	-	b	b	a	-	a	b	b	-	a	b	b	b	b	a	b	b	b	b	b	b	b	b	b	b	b	a	a	a	a	a	b	a	b	a	b	b	b	a	b	-	a	a	b
1_62972564_45770	{1}	a	b	b	a	-	b	b	a	a	a	a	b	a	a	b	b	b	b	a	b	b	b	b	b	b	-	b	b	b	b	a	b	b	-	a	b	a	b	a	b	b	b	a	b	b	a	a	b
1_62972564_46401	{1}	a	b	b	a	a	b	-	a	a	a	b	b	a	a	b	b	b	b	a	b	b	b	b	b	b	b	b	b	b	b	a	a	a	b	a	b	a	b	a	b	b	b	a	b	b	a	a	b
1_62972564_46363	{1}	a	b	b	b	a	b	-	a	a	a	a	b	a	a	b	b	b	b	b	b	b	b	b	b	b	b	b	b	b	b	a	b	a	-	a	b	a	b	a	b	b	-	a	b	b	a	a	b
1_62387766_37944	{1}	a	b	b	a	a	b	b	a	a	a	a	b	a	a	b	b	b	b	a	b	b	b	b	b	b	b	b	b	b	b	-	a	a	-	a	b	a	b	a	b	b	b	a	-	b	a	a	b
1_58921416_22188	{0}	b	a	a	b	b	a	a	b	b	b	b	-	b	b	a	a	a	a	b	a	a	a	a	a	a	-	a	a	a	a	a	b	b	b	b	a	b	-	b	a	a	-	b	a	-	b	b	a
1_62387766_37952	{1}	a	b	b	a	a	b	b	a	a	a	a	b	a	a	b	b	b	b	-	b	b	b	b	b	b	b	b	b	b	b	b	a	b	-	a	b	a	b	a	b	b	b	a	-	b	a	a	b
1_62882013_16255	{1}	b	b	b	b	a	b	-	-	a	a	a	b	a	a	b	b	b	b	b	b	b	b	b	b	-	b	b	b	b	b	b	a	-	a	-	b	a	b	-	b	b	b	a	b	-	a	a	b
1_62974300_11727	{0}	a	a	-	b	b	a	a	b	b	b	b	-	b	b	-	a	a	a	a	a	a	a	a	a	-	a	a	a	a	a	a	b	b	b	b	a	b	-	b	a	a	a	b	a	a	b	b	b
1_62964788_8604	{1}	b	b	a	b	-	b	b	a	a	a	a	b	a	a	a	b	b	b	b	b	b	a	b	b	b	-	a	b	b	b	b	a	-	-	a	b	a	b	a	b	b	b	a	b	b	a	a	b
2_62796866_44059	{0}	a	a	b	a	b	a	a	b	b	b	b	a	b	b	b	a	a	a	a	a	b	b	a	-	a	a	b	a	a	a	a	b	-	b	b	a	b	b	b	a	a	a	b	a	a	b	b	-
1_62569909_32182	{0}	a	a	b	-	b	a	a	b	b	b	b	b	b	b	b	a	b	a	a	a	b	b	a	a	a	-	b	a	a	a	a	b	b	b	b	a	b	a	b	a	a	a	b	a	a	b	b	a
1_63039440_11727	{0}	a	a	b	a	b	b	a	b	-	b	b	a	b	b	b	a	b	a	a	a	a	b	a	a	a	-	b	a	a	a	a	b	b	-	b	a	b	-	b	a	a	a	b	-	a	b	b	a
1_63026197_10708	{1}	b	a	b	b	b	b	b	a	a	a	a	-	a	a	-	b	a	b	b	b	b	a	b	b	b	-	a	b	b	b	b	a	-	-	a	b	a	b	a	b	b	b	b	b	b	a	a	b
1_59868196_6268	{0}	a	b	b	a	a	a	a	b	b	b	b	a	b	b	b	a	b	a	-	a	a	b	a	-	a	b	b	a	a	a	a	-	b	a	b	a	b	a	b	a	a	a	a	a	a	b	b	b
1_62970895_7537	{0}	a	b	b	a	a	a	a	b	b	b	b	-	b	b	b	a	b	a	a	a	a	b	a	a	a	-	b	a	a	a	a	b	b	a	b	a	b	-	b	a	a	a	a	a	a	b	b	b
1_63073161_8514	{1}	b	a	a	b	b	b	b	a	a	a	a	b	a	a	a	b	a	b	b	b	b	a	b	b	b	b	b	b	b	b	b	a	a	b	a	b	a	b	a	b	b	b	b	b	b	a	a	-
1_62530320_3544	{1}	b	a	a	b	b	b	b	a	a	a	a	b	-	a	a	-	a	b	b	b	b	a	b	b	b	b	a	-	a	b	b	a	-	b	a	b	a	b	a	a	b	-	b	b	b	a	a	a
1_62523864_1927	{0}	a	b	b	-	a	a	a	b	b	b	b	-	b	b	-	b	b	a	a	a	b	b	a	-	-	a	b	a	b	a	a	b	b	-	b	a	b	b	b	b	a	b	a	a	a	b	b	b
2_62979416_2405	{1}	b	a	a	b	b	b	b	a	-	-	a	-	a	a	b	a	a	b	b	b	a	a	b	-	-	-	-	b	a	b	b	a	-	-	a	b	-	-	-	a	b	a	b	b	b	a	a	b
1_62528080_1296	{0}	a	-	b	-	a	a	a	b	a	a	b	a	b	b	b	b	b	a	a	a	b	b	a	b	-	-	b	a	b	a	a	b	b	-	b	a	b	-	a	b	a	b	a	a	a	b	b	b
1_61224824_23389	{1}	a	a	a	b	b	b	b	a	b	b	a	b	a	a	a	a	a	b	b	b	-	a	b	b	b	-	a	-	a	b	b	a	-	-	a	b	a	-	b	a	b	a	b	b	b	a	a	a
1_59952315_11621	{1}	a	a	a	-	b	b	b	a	b	b	a	b	-	a	a	a	a	b	b	b	a	a	-	b	-	b	a	-	a	b	b	a	-	-	-	-	a	-	b	a	b	a	b	b	b	a	a	a
1_53696095_478	{0}	b	b	b	b	a	a	a	b	a	-	b	-	b	b	b	b	b	a	-	a	b	b	a	-	b	-	b	a	b	a	a	b	-	-	b	a	b	-	a	b	a	b	a	a	a	b	b	b
1_59983834_1216	{1}	-	-	b	a	b	b	b	a	b	b	a	b	a	a	a	a	a	b	b	b	a	a	b	b	-	b	a	b	a	b	b	-	a	-	-	b	a	a	b	a	b	a	b	b	b	-	a	a
2_62964695_29502	{1}	-	a	b	-	b	b	b	a	b	b	-	-	a	a	a	b	a	b	b	b	-	a	b	b	-	b	a	b	a	a	b	a	-	-	a	b	a	-	a	a	a	a	b	a	b	a	-	-
2_63105307_3644	{0}	b	b	a	b	a	a	a	b	a	a	b	b	b	b	b	b	b	a	a	a	b	b	a	a	-	-	b	a	b	b	a	b	b	-	b	a	b	b	b	b	b	b	a	b	a	b	b	b
1_62562308_26246	{0}	b	b	a	b	a	a	a	b	a	a	b	b	b	b	b	b	b	a	b	a	b	b	a	a	b	-	b	a	b	b	a	b	b	-	b	a	b	b	b	b	b	b	a	b	a	b	-	b
1_63045753_136821	{0}	-	b	b	b	a	b	a	b	a	a	b	-	b	b	b	b	b	a	b	a	b	b	a	-	-	-	-	a	b	b	a	b	b	-	b	a	b	-	b	b	b	-	b	b	a	b	b	b
1_63018204_16458	{0}	b	b	a	b	a	b	a	b	a	a	b	b	b	b	b	b	b	a	b	a	b	b	a	-	b	a	-	a	b	b	-	b	b	-	b	a	b	-	b	b	b	a	a	b	a	b	b	b
1_62952645_347907	{0}	b	b	a	b	a	b	a	b	a	a	b	b	b	b	b	b	b	a	b	a	b	b	a	a	b	b	a	a	b	b	a	b	b	-	b	a	b	b	b	b	b	a	-	b	a	b	b	b
1_62952645_348480	{1}	a	a	b	a	b	a	-	a	b	b	a	a	-	a	a	a	a	-	a	b	a	a	b	b	a	-	-	b	a	a	b	b	a	b	a	b	a	-	a	a	a	b	b	a	b	a	a	a
2_62996206_19330	{1}	a	a	b	b	b	a	b	a	b	b	a	a	a	a	a	a	a	b	-	b	a	a	b	b	a	b	b	-	a	a	b	a	a	b	a	b	a	-	-	a	a	b	b	-	b	a	a	-
1_60476528_19053	{1}	a	a	b	a	b	a	b	a	b	-	a	-	a	a	a	a	a	b	a	b	a	a	b	-	-	-	b	b	a	a	b	a	a	b	a	b	a	a	a	b	a	b	b	a	b	a	a	b
1_62720972_13017	{1}	a	a	b	a	b	a	b	a	b	b	a	-	-	a	a	a	-	-	a	b	a	a	b	-	-	b	b	b	-	b	b	a	a	-	a	b	-	-	a	b	a	b	b	-	b	a	a	b
1_62926390_16572	{1}	a	a	b	a	b	a	b	a	b	b	-	-	-	a	a	b	a	a	a	b	-	a	b	b	-	-	b	b	a	a	b	b	a	b	a	b	a	a	a	b	a	b	b	a	a	a	a	b
1_62952372_21901	{1}	a	b	b	a	-	a	b	a	b	b	b	a	a	a	a	b	a	a	-	b	a	a	b	b	a	b	b	b	a	a	b	b	-	b	a	b	a	b	a	b	a	b	b	a	a	a	a	b
1_59364107_21393	{1}	a	a	b	-	b	a	b	a	b	b	b	b	a	a	a	b	a	a	-	b	a	a	b	b	a	b	b	-	a	a	b	b	b	b	a	b	a	a	a	b	a	b	b	a	a	a	a	b
1_63206727_86282	{1}	a	a	b	a	a	a	b	a	b	b	b	a	a	a	a	b	a	a	a	b	a	a	b	b	-	b	b	-	a	a	b	-	b	b	-	b	a	a	a	b	a	b	b	a	a	b	a	b
2_62298490_46261	{0}	b	b	b	b	a	b	a	b	a	a	a	-	b	b	b	a	b	b	b	a	b	-	a	-	-	-	a	a	b	b	a	a	a	a	b	a	b	b	b	a	b	b	a	b	b	b	b	a
1_62298490_46212	{0}	-	b	b	b	a	b	a	b	a	a	b	-	b	b	b	a	b	b	b	-	b	b	a	-	b	b	a	a	b	b	a	a	a	a	b	a	b	b	b	a	b	b	a	b	b	b	b	b
1_62698821_5093	{0}	b	a	a	b	-	b	a	a	b	b	a	a	-	-	-	b	a	-	a	b	b	b	a	a	b	b	b	a	b	a	b	b	-	b	a	b	b	-	b	a	a	b	a	b	a	b	b	a
1_62942197_46302	{0}	b	a	a	b	a	b	a	a	b	b	a	a	a	a	a	b	a	a	-	b	a	b	a	a	b	b	b	a	b	a	b	b	-	b	a	b	b	a	a	a	a	b	a	b	a	b	b	a
1_62949996_66430	{0}	b	a	-	b	a	b	a	a	b	b	a	a	a	a	b	b	a	a	a	b	a	b	a	a	b	-	b	b	b	a	b	b	b	b	a	b	b	a	a	a	a	b	b	b	a	a	b	b
1_63166471_17268	{0}	b	a	a	b	a	b	a	a	b	b	a	-	a	a	b	b	a	a	a	b	a	b	a	-	b	a	b	b	b	a	b	b	-	-	a	b	b	a	a	a	a	b	b	b	a	b	b	a
1_63006848_41035	{0}	b	a	a	b	a	b	a	b	b	b	a	-	a	a	b	b	a	a	a	b	a	b	a	a	-	a	b	b	b	a	b	a	b	b	b	b	-	a	a	a	a	b	b	b	b	a	b	a
1_63193538_50738	{1}	a	b	b	a	b	a	b	a	b	a	b	b	b	b	a	b	b	a	b	a	b	a	a	b	b	b	a	a	a	b	a	b	-	a	b	a	a	b	b	b	b	b	a	a	a	b	a	b
2_62925929_31246	{1}	a	b	b	a	b	a	b	a	b	a	b	-	a	b	a	b	b	a	b	b	-	b	-	b	b	-	-	a	a	b	b	b	-	-	b	a	a	b	b	b	b	b	a	a	a	b	a	b
1_62947964_231510	{0}	b	a	a	b	-	b	a	b	a	b	a	-	b	a	-	a	a	b	a	b	b	a	b	a	-	-	b	b	b	a	b	a	b	b	a	b	b	-	a	a	a	a	b	b	b	a	b	a
1_62991727_9130	{1}	a	b	b	a	b	a	b	a	b	a	b	b	a	-	b	b	a	a	b	a	a	-	a	-	b	b	a	a	a	b	a	b	a	a	b	a	a	b	a	-	b	b	a	a	a	b	b	b
1_62991727_8962	{1}	a	b	b	a	b	a	b	a	b	a	b	b	a	b	b	b	a	a	b	a	a	b	a	-	b	b	a	a	a	b	a	b	-	a	b	a	a	b	a	b	b	b	a	a	a	b	b	b
1_63035067_16320	{0}	b	a	a	b	a	b	a	b	a	b	a	a	b	a	a	a	b	b	a	b	b	a	b	b	a	a	b	b	b	a	b	a	b	b	a	b	b	a	b	a	a	a	b	b	b	-	a	a
1_62297317_25807	{0}	b	a	a	b	a	b	a	b	a	b	a	-	b	a	a	a	b	b	-	b	b	a	b	b	b	-	b	b	b	a	b	a	-	b	a	b	b	a	b	a	a	a	b	b	b	a	a	a
1_63205572_518937	{0}	a	a	a	b	a	b	b	b	a	b	a	a	b	a	a	a	a	b	a	b	b	a	b	b	b	-	b	b	b	a	b	a	b	b	-	b	b	a	b	a	a	a	b	b	b	a	a	a
1_62944302_29279	{0}	a	a	a	b	a	b	b	b	a	b	a	b	b	a	a	a	a	b	a	b	b	a	b	b	-	-	b	b	b	a	b	a	-	-	a	b	b	a	b	a	a	a	b	b	b	a	a	-
1_60935100_5137	{1}	b	b	b	a	b	a	a	a	b	a	b	b	a	b	b	b	b	a	b	-	a	b	a	a	b	b	a	a	a	b	a	b	b	-	b	a	a	-	a	b	b	b	a	a	-	b	b	b
1_62534352_8927	{1}	b	b	b	a	b	b	a	a	b	a	b	b	a	a	b	b	b	a	b	a	a	b	a	a	b	b	a	a	a	b	a	b	-	-	-	-	-	b	a	b	b	b	a	a	a	b	-	b
1_63102567_26317	{1}	b	b	b	a	b	-	-	a	b	a	b	b	a	a	b	b	b	a	b	a	a	b	a	-	-	a	a	a	a	b	a	b	-	-	b	a	a	-	a	b	b	b	a	b	a	b	b	b
1_62987833_12526	{0}	a	a	a	b	a	a	b	b	a	b	a	a	b	b	a	a	a	b	-	b	b	a	b	b	b	-	b	b	b	a	b	a	b	b	a	b	b	b	b	a	a	a	b	b	b	a	a	a
1_62948704_199482	{0}	a	a	-	b	a	a	b	b	a	b	a	-	a	b	a	a	a	-	a	b	b	a	b	b	-	-	b	b	b	a	b	a	b	b	a	b	-	b	b	a	b	a	a	b	b	a	-	a
1_61711260_13610	{1}	b	b	b	a	b	b	a	a	-	a	b	b	a	a	b	b	b	a	b	a	-	b	-	a	b	-	a	a	a	b	a	-	a	-	b	a	a	b	a	b	a	b	b	-	b	b	b	b
1_62652013_12836	{1}	b	b	b	-	b	b	a	a	b	a	b	b	a	a	b	b	b	a	b	-	a	b	a	-	b	a	a	a	a	b	-	b	-	a	b	a	a	-	a	b	a	b	b	a	a	b	b	b
1_62652013_12772	{1}	b	b	b	a	b	b	a	a	b	a	b	b	a	a	b	b	b	a	b	a	a	b	a	-	b	a	a	a	a	b	a	b	-	b	b	a	a	b	a	b	a	b	b	b	a	b	b	b
1_62992702_34044	{0}	a	a	a	b	a	a	b	b	a	b	a	a	a	b	a	b	b	b	b	b	b	a	a	b	-	b	b	b	a	a	b	a	-	-	a	-	b	b	b	a	b	a	a	b	b	b	a	a
1_62551817_49405	{1}	b	-	b	a	b	b	a	a	b	a	b	b	b	a	b	-	a	a	a	a	a	b	b	-	b	-	a	a	b	b	a	b	a	-	b	a	a	b	a	b	a	b	b	a	a	b	b	b
1_63018470_131728	{1}	b	b	b	a	b	b	a	a	b	a	b	-	b	a	b	a	b	a	-	a	a	b	b	-	b	a	-	a	b	b	-	b	a	b	b	a	a	b	-	b	a	b	b	a	a	b	b	b
1_63059237_42098	{0}	-	a	a	b	-	a	b	a	-	b	b	-	a	b	a	b	b	-	b	b	b	a	a	b	a	-	b	-	a	a	b	a	-	-	b	b	b	b	a	a	b	-	a	b	b	a	-	b
1_62510562_14284	{1}	a	b	b	a	b	b	a	b	b	a	a	b	b	a	b	a	a	a	a	a	a	b	b	-	b	b	a	b	b	b	a	b	a	b	a	a	a	a	b	b	a	b	b	-	a	b	b	b
1_63099556_5853	{1}	a	b	b	-	b	b	a	b	b	b	a	-	b	a	b	a	a	a	a	a	a	b	b	a	b	-	-	b	b	b	a	b	-	b	b	a	a	-	b	b	a	b	b	a	a	b	b	b
1_60671431_2790	{1}	a	b	b	a	b	b	a	b	b	b	a	b	b	a	b	a	a	a	a	a	a	b	b	a	b	a	a	b	b	b	a	b	-	-	a	a	a	-	b	b	a	b	b	a	a	b	b	b
1_62892947_6759	{1}	a	b	b	a	b	b	a	b	b	b	a	b	b	a	b	a	a	a	b	a	a	b	b	a	b	a	a	b	b	b	a	b	a	-	a	a	a	b	b	b	a	b	b	a	a	b	b	b
1_59798684_8222	{1}	a	b	b	a	b	b	-	b	b	b	a	b	b	a	b	a	a	a	b	a	a	b	-	a	b	a	a	b	b	b	a	b	-	b	a	a	a	b	b	b	a	b	b	-	-	b	b	b
1_63008050_8917	{1}	a	b	b	b	b	b	a	b	b	b	a	b	b	a	b	a	a	a	a	a	a	b	b	a	b	a	a	b	b	b	a	b	a	-	a	a	a	-	b	b	a	b	b	a	a	b	b	b
1_62296640_9708	{0}	b	a	a	b	a	a	b	a	a	a	b	-	a	b	a	b	b	b	b	b	b	a	a	b	-	-	b	a	a	a	b	a	b	-	b	b	b	b	a	a	b	-	a	b	b	a	a	-
1_63204162_17679	{1}	a	b	b	a	b	b	a	b	b	b	a	b	b	a	b	a	a	a	a	a	-	b	b	a	b	-	a	b	b	b	a	b	a	-	a	b	a	-	b	b	a	b	b	a	-	b	b	b
1_63207096_246961	{0}	b	a	a	b	a	a	b	a	a	a	b	a	a	b	-	b	b	-	-	b	b	-	a	b	a	b	-	a	a	a	b	-	b	-	b	a	b	b	a	a	b	a	a	b	b	-	a	a
1_63219642_69295	{1}	a	b	b	b	b	b	a	b	b	b	-	b	b	a	b	a	a	a	a	a	a	b	b	-	b	a	a	b	b	b	a	b	a	-	a	b	a	a	b	b	a	-	b	a	a	b	b	b
1_62572350_28873	{1}	a	b	b	a	b	b	a	b	b	b	a	b	b	a	b	a	a	a	a	a	b	b	b	-	b	a	a	b	b	b	a	b	a	b	a	b	a	a	b	b	-	b	b	b	a	b	b	b
1_62510919_2078	{1}	a	b	b	a	b	b	a	b	b	b	a	-	b	a	b	a	a	a	a	b	b	b	b	a	b	a	-	b	b	b	a	b	a	-	a	b	a	a	b	b	a	b	b	a	a	b	-	b
1_62881369_103773	{1}	a	b	b	-	b	b	a	b	b	b	a	b	b	a	b	a	a	a	a	a	b	b	-	a	b	-	a	b	b	b	a	b	a	b	a	b	a	-	b	b	a	b	b	a	a	b	b	b
1_62997786_6176	{1}	a	b	b	b	b	b	a	b	b	b	a	b	b	a	b	a	a	a	a	a	a	b	b	a	b	a	a	b	b	b	a	b	a	-	a	b	a	a	b	b	a	b	b	a	a	b	b	b
1_63001269_28849	{1}	b	b	b	a	a	a	b	b	a	b	b	b	b	b	a	a	b	b	b	b	b	b	a	b	b	b	a	a	b	a	a	a	b	a	b	a	a	-	a	a	a	a	a	a	b	b	b	a
1_62312632_16234	{0}	a	a	-	b	b	b	-	a	b	a	a	-	a	-	b	b	a	a	b	-	a	a	b	a	a	b	b	b	a	b	b	b	a	b	a	b	a	b	b	b	b	b	b	b	a	a	a	b
1_62752519_39568	{1}	b	b	b	a	a	a	b	b	a	b	b	b	b	b	a	a	b	-	a	b	b	b	a	b	-	-	a	a	b	a	a	a	b	a	b	a	a	a	a	a	a	a	a	a	b	b	b	a
1_62766117_3320	{1}	b	-	b	a	a	a	b	b	a	b	b	b	b	b	a	a	b	-	a	b	b	b	a	-	b	-	a	a	b	a	a	a	b	b	-	a	a	a	a	a	a	a	b	a	b	b	b	a
1_59247097_2232	{0}	a	a	a	b	b	b	a	-	b	a	a	a	a	a	b	b	a	a	b	a	-	a	b	-	-	-	b	-	a	b	b	b	b	b	b	-	-	-	b	b	b	b	b	b	a	-	a	b
1_60886074_8863	{0}	a	a	a	b	b	b	a	a	b	b	a	a	-	a	b	-	a	a	b	b	a	a	b	a	a	b	b	-	a	b	b	b	-	b	a	a	b	b	b	b	b	b	b	b	a	a	a	b
1_62969455_12489	{0}	a	a	-	b	b	b	a	a	b	b	a	-	-	a	b	b	a	a	b	b	b	a	b	a	-	b	b	b	a	b	b	b	a	-	b	a	b	b	b	b	b	b	b	b	a	a	a	b
1_63169444_10567	{1}	b	b	b	-	-	a	b	b	a	a	b	b	b	b	a	a	b	-	a	a	b	b	a	b	b	a	a	a	b	a	a	a	-	-	b	b	a	a	a	a	a	a	a	-	b	b	b	a
2_63169444_24152	{1}	b	b	b	a	-	a	b	b	a	a	b	b	b	b	a	a	b	b	a	a	a	b	a	b	b	a	a	b	b	a	a	a	b	-	b	b	a	a	a	a	a	a	a	a	b	b	b	-
1_62777357_72998	{0}	a	a	a	b	b	b	-	a	b	b	a	a	a	a	b	b	a	a	b	b	-	a	b	a	b	b	b	b	a	a	b	b	-	-	a	a	b	-	b	b	b	b	b	b	a	a	a	b
1_62777357_73549	{0}	a	a	a	b	b	-	a	a	b	b	a	-	a	a	b	b	a	a	b	b	b	a	b	b	b	-	b	b	a	a	b	b	a	b	a	a	b	-	b	b	b	b	b	b	a	a	a	b
1_63044768_86932	{1}	b	b	b	a	a	a	b	b	b	a	b	b	a	b	a	a	b	-	-	-	a	a	a	b	-	a	b	-	b	b	a	-	b	-	b	b	a	-	a	a	a	a	b	a	b	b	b	a
1_60281127_17240	{1}	b	b	b	a	a	a	b	b	b	a	b	b	b	b	a	a	b	a	b	a	a	a	a	b	b	a	b	a	b	b	a	a	b	-	b	b	a	-	a	-	a	a	-	a	b	b	b	-
1_62901797_25207	{1}	b	b	b	-	a	a	b	b	b	a	b	b	-	b	a	-	b	a	a	a	a	a	a	b	a	-	b	a	b	b	a	a	b	-	b	b	a	a	a	a	a	-	a	a	b	b	b	b
1_62421153_10137	{1}	b	b	a	b	a	a	b	b	b	a	b	b	a	b	-	a	b	a	a	-	-	-	a	b	a	b	b	a	b	b	a	a	-	-	b	b	a	a	-	a	a	-	-	a	b	b	b	b
1_63207239_322995	{1}	b	b	b	b	a	a	b	b	b	a	b	b	a	b	a	a	b	a	a	a	a	a	a	b	-	-	b	a	b	b	a	a	b	-	b	b	a	-	a	a	-	a	a	b	b	b	b	b
1_62898164_15733	{1}	b	-	a	b	a	a	b	b	b	a	b	b	a	b	a	a	-	a	-	-	-	a	a	b	b	a	b	a	b	b	a	a	b	-	b	b	a	-	a	a	a	a	a	a	b	b	b	b
1_62968597_6114	{1}	b	a	a	b	b	b	a	b	-	-	b	b	a	b	b	-	a	a	-	a	a	-	-	b	b	a	b	a	b	b	-	a	-	-	b	b	-	b	a	a	-	b	a	a	b	b	-	b
1_62882016_22927	{1}	b	a	a	a	b	b	a	b	a	a	b	b	a	b	b	a	a	a	-	a	a	a	a	b	a	a	b	a	b	b	a	a	-	b	b	b	a	b	a	a	a	b	a	a	b	b	a	b
1_62800720_7199	{1}	b	a	a	a	b	b	a	b	a	a	b	b	a	b	b	a	a	a	a	a	-	a	a	b	-	-	b	a	b	b	a	a	a	-	b	b	a	-	a	a	a	b	a	a	b	b	a	b
2_62521395_17989	{0}	a	b	b	b	-	a	b	b	b	b	a	a	b	a	-	b	b	-	b	b	b	b	b	a	-	b	a	b	a	-	a	b	-	-	b	a	b	b	b	b	b	a	a	a	a	-	b	-
1_58923915_59232	{1}	b	a	a	a	b	b	a	a	a	a	b	b	a	b	b	a	a	a	a	-	-	-	a	b	-	-	b	a	b	b	b	a	a	-	b	b	a	a	a	a	a	b	b	b	b	b	a	b
1_63207391_329000	{1}	b	a	a	a	b	b	a	a	a	a	b	b	a	b	b	a	a	a	a	a	a	a	a	b	b	-	b	a	b	b	b	a	-	a	b	b	-	-	a	a	a	b	b	b	b	b	a	b
1_62294172_2996	{0}	a	b	b	b	a	a	b	b	b	b	a	b	b	a	a	b	b	-	b	b	b	-	b	a	-	b	a	-	a	a	a	b	b	b	a	a	b	b	b	b	b	-	a	a	a	a	b	a
1_62605205_23734	{1}	b	-	a	-	b	b	a	a	a	a	b	b	a	b	b	a	a	a	a	a	a	a	a	b	b	-	b	a	b	b	b	a	-	a	b	b	a	-	a	a	a	b	b	b	b	b	a	b
1_62956528_105274	{0}	a	b	b	b	a	a	b	b	b	b	a	a	b	a	a	b	-	b	b	b	b	b	b	-	-	b	a	b	a	a	a	b	b	b	a	a	b	b	b	b	b	a	a	a	b	a	b	a
1_62950154_134054	{1}	b	b	-	a	b	b	a	a	a	a	b	a	a	b	b	a	a	a	a	a	a	a	a	b	-	b	b	-	b	b	b	a	-	-	b	b	a	-	a	a	a	-	b	b	a	b	a	b
1_63059238_6873	{1}	b	b	a	a	b	b	a	a	a	a	b	a	a	b	b	a	a	a	a	a	a	a	a	b	b	b	b	a	b	b	b	a	-	a	b	a	a	a	a	a	a	b	b	b	a	b	a	b
1_62982066_32187	{1}	b	b	a	a	b	b	a	a	a	a	b	a	a	b	b	b	a	-	a	a	a	a	a	b	b	b	b	a	b	b	b	a	-	-	-	a	a	a	a	a	a	b	b	b	a	b	a	b
1_62615238_61774	{1}	a	b	a	a	b	b	a	a	a	a	a	a	a	b	b	a	a	a	a	a	a	a	a	b	b	b	b	a	b	b	b	a	-	-	b	a	-	-	a	a	a	b	b	b	a	b	a	b
1_62924547_72906	{1}	a	b	b	a	b	b	a	a	a	a	a	-	a	b	b	-	a	a	a	-	a	a	a	b	b	b	b	a	b	b	b	a	-	-	a	a	a	a	a	a	a	b	b	b	a	b	-	b
1_60080835_8881	{1}	a	b	-	a	b	b	a	a	a	a	a	a	a	-	b	a	a	a	a	b	-	a	a	b	b	-	b	a	-	a	b	b	a	-	a	a	-	a	a	a	b	b	b	b	a	b	a	b
1_59684426_2791	{0}	b	a	b	b	b	b	-	b	b	b	b	b	b	a	a	b	b	-	b	a	b	b	b	-	-	-	a	b	a	b	a	a	b	b	b	b	b	b	b	b	a	a	b	a	b	a	b	b
1_62873207_56555	{0}	b	a	b	b	a	a	b	b	b	a	b	b	b	a	-	a	b	-	b	a	b	b	b	b	-	-	b	b	a	b	a	a	-	-	b	b	b	-	b	b	a	a	a	a	b	b	b	b
2_63206854_243371	{0}	b	a	b	b	a	a	b	a	b	a	b	-	-	-	a	a	b	-	b	a	b	b	-	b	a	b	b	-	-	b	a	a	b	b	b	b	b	b	b	b	a	a	a	a	b	b	b	-
1_63104337_30073	{1}	a	b	a	-	b	a	a	b	-	b	a	-	b	a	b	b	-	a	b	b	a	a	b	a	b	-	-	a	b	a	b	b	-	b	a	a	a	-	-	b	b	b	b	-	a	a	a	b
1_62670413_53097	{0}	b	a	b	b	a	b	b	a	-	a	b	-	a	b	a	b	a	b	-	b	b	b	a	b	-	a	b	b	a	b	a	a	b	b	b	b	b	b	b	a	a	a	-	a	b	b	b	a
1_62951190_220218	{0}	b	-	b	b	-	b	b	a	a	a	b	b	-	b	b	b	a	-	a	b	b	b	-	b	a	-	b	b	a	b	a	-	b	-	b	a	b	-	b	-	-	a	a	a	b	b	b	a
1_63196157_4847	{0}	b	a	b	b	b	b	b	a	a	a	b	b	a	b	b	b	a	b	-	-	b	b	a	b	a	-	b	b	a	b	a	-	b	b	b	a	b	b	b	a	a	a	a	a	b	b	a	a
1_63207283_356054	{0}	b	a	b	-	b	b	b	a	a	a	b	a	a	b	b	b	a	b	-	b	a	b	a	b	b	b	b	b	a	b	a	a	a	b	b	a	b	b	b	a	a	a	a	a	b	b	a	a
1_63207283_356266	{0}	b	a	b	a	b	b	b	a	a	a	b	b	b	b	b	b	a	b	a	b	-	b	a	b	-	-	b	-	-	b	a	a	a	b	b	a	b	b	b	a	a	a	a	a	b	-	a	a
1_63173545_25517	{1}	a	b	a	b	a	a	a	b	b	b	b	b	b	a	a	a	b	a	b	a	b	a	b	-	b	b	a	a	b	a	b	-	b	-	a	b	a	a	a	b	b	b	b	b	a	b	b	b
1_63165182_12306	{1}	a	b	a	b	a	a	a	b	b	b	b	-	b	a	a	a	b	a	b	a	b	a	b	a	b	-	-	-	b	-	b	b	b	-	a	b	a	a	a	b	b	b	b	b	a	a	b	b
1_63011826_37210	{1}	a	b	b	b	a	a	a	b	b	b	b	b	b	a	a	a	b	a	b	a	b	a	b	b	b	a	-	b	b	-	a	b	b	a	a	b	a	-	a	b	b	b	b	b	a	b	b	b
1_63156252_4058	{0}	-	a	a	b	b	b	b	a	a	a	a	-	b	b	b	b	a	b	a	b	a	b	a	-	a	b	b	a	a	a	b	a	a	b	b	a	b	b	b	a	b	a	-	a	b	a	a	a
1_62977901_53098	{1}	a	b	b	b	a	a	a	b	a	b	b	b	b	a	a	a	-	a	b	a	b	a	b	b	b	a	a	b	b	b	a	b	-	-	a	b	a	a	a	b	a	b	a	b	a	b	b	b
1_62948383_72547	{1}	a	b	b	b	a	a	a	b	b	b	b	b	b	a	a	a	b	a	b	b	b	a	b	a	b	-	a	b	b	b	a	-	b	-	a	b	a	-	a	b	a	b	b	b	a	b	b	b
1_62293288_27748	{1}	b	a	a	a	b	a	a	b	b	b	b	a	-	a	b	a	b	-	b	a	a	b	b	a	-	b	b	a	b	b	a	a	b	-	a	-	b	b	a	a	b	b	b	b	b	b	a	a
1_62967834_18697	{0}	a	b	b	b	a	b	-	a	a	a	a	b	b	b	a	b	a	b	b	b	b	a	a	b	a	-	b	b	a	a	b	b	-	-	b	b	a	-	b	b	a	a	a	a	a	a	b	b
1_62975168_25310	{1}	b	a	a	a	b	a	-	b	b	b	b	-	-	a	b	a	b	a	a	a	a	b	b	a	b	b	b	a	b	b	a	a	b	-	a	a	b	-	a	a	b	b	b	b	b	b	a	a
1_63105642_12775	{0}	a	b	b	b	a	b	b	a	a	a	a	b	b	b	a	b	a	b	b	b	b	a	a	b	a	-	a	b	a	a	b	b	a	-	b	b	a	-	b	b	a	a	a	a	a	a	b	b
1_63133224_59092	{0}	a	b	b	b	a	b	b	a	a	a	a	b	b	b	a	a	a	b	b	b	b	a	a	b	-	-	a	b	a	a	b	b	-	-	b	b	a	-	b	b	a	a	a	-	a	a	b	b
1_62957810_22127	{0}	b	b	b	b	a	b	b	a	a	a	a	-	b	b	a	a	a	b	b	b	b	a	a	b	a	-	a	b	a	a	b	b	a	a	b	b	a	a	a	b	a	a	a	a	a	a	b	b
1_63071778_17070	{0}	b	b	b	b	a	b	b	a	a	a	a	b	b	b	a	a	a	b	b	b	b	a	a	b	-	-	a	b	a	a	b	b	a	-	b	b	a	-	a	b	a	a	a	b	a	a	b	b
1_62770105_8207	{0}	b	b	b	b	-	b	b	a	a	a	a	-	b	b	a	a	a	b	b	b	b	a	-	b	a	-	a	b	a	b	b	b	-	-	b	b	a	-	-	b	a	a	b	a	-	a	b	b
1_62957364_32618	{0}	b	b	-	b	a	b	b	a	a	a	a	-	b	b	a	a	a	b	b	b	-	a	a	b	-	a	a	b	a	b	a	b	-	-	b	b	a	-	a	b	a	-	a	-	a	a	b	b
1_61247173_3987	{1}	a	a	-	-	b	a	a	b	b	b	b	-	b	a	b	b	b	a	a	a	b	b	b	-	-	b	b	a	b	a	-	a	b	-	a	a	b	b	b	a	-	-	b	b	-	b	a	-
1_62983793_35893	{1}	a	a	-	-	b	a	a	b	b	b	b	-	a	a	b	b	b	a	a	b	b	b	b	-	b	b	b	a	b	a	b	a	b	-	-	a	b	b	b	a	a	b	b	b	a	b	a	b
1_62952529_185648	{0}	-	b	b	b	a	b	b	a	a	a	a	a	b	b	a	a	-	b	b	b	a	a	a	b	b	a	a	b	a	b	a	b	a	b	b	b	a	-	a	b	-	a	-	a	b	b	b	a
1_62952529_185843	{0}	b	b	b	b	a	b	b	a	a	a	a	a	b	b	a	a	a	b	b	b	a	a	a	b	b	-	a	b	a	b	a	b	b	-	b	-	-	-	a	b	b	a	a	a	b	b	b	a
1_62677166_61064	{0}	b	a	b	b	a	b	b	a	a	a	-	-	b	b	-	a	a	b	b	b	a	a	a	-	-	a	b	a	a	b	a	b	a	-	b	b	a	a	a	b	b	a	-	a	b	b	b	-
1_63066598_33800	{1}	a	b	b	b	b	a	a	b	b	b	b	b	a	a	b	b	b	-	a	a	b	b	b	a	b	b	a	b	b	a	b	a	b	a	a	a	b	b	b	a	a	b	b	-	a	a	a	b
1_58567394_7113	{0}	b	b	b	-	-	b	b	a	a	a	a	a	b	-	a	-	a	a	b	b	a	a	a	b	b	-	b	a	a	b	a	b	a	-	b	b	a	-	a	b	b	a	a	a	b	b	b	a
1_39708935_466	{0}	-	a	b	-	a	b	b	a	a	a	a	a	b	b	-	a	a	a	b	b	a	a	a	-	b	-	b	a	a	b	a	b	-	-	b	b	a	-	a	b	b	a	b	a	b	b	b	a
1_62976446_9078	{0}	b	a	a	a	a	b	b	a	a	b	a	-	b	a	-	a	a	a	a	b	a	a	a	b	b	a	b	a	a	b	a	b	a	b	a	b	a	b	a	b	b	a	-	-	b	b	b	a
1_59232258_16072	{0}	b	-	b	a	a	b	b	a	a	b	a	-	b	a	b	a	a	a	-	b	a	a	a	b	b	-	b	a	a	b	a	b	a	b	a	b	a	-	a	b	b	-	a	a	b	b	-	-
1_62872168_16685	{0}	b	a	a	a	a	b	b	a	a	b	a	-	b	a	b	a	a	a	a	-	a	a	a	b	b	-	b	a	a	b	a	b	a	b	a	b	a	a	a	-	b	a	a	a	b	b	b	a
1_62654414_4798	{0}	b	a	a	a	a	b	b	a	a	b	a	a	b	a	b	a	a	a	a	b	a	a	a	b	b	a	b	a	a	b	a	b	a	b	a	b	a	a	a	b	b	a	a	a	b	b	b	a
1_62520906_16247	{1}	a	b	b	b	b	a	a	b	-	a	b	b	a	b	a	b	b	b	b	a	b	b	b	-	a	b	a	b	b	a	b	a	b	-	b	-	b	-	b	a	a	b	b	b	a	a	a	b
1_63035082_16066	{1}	-	b	-	b	b	a	a	b	b	a	b	b	b	b	a	b	b	-	b	a	b	b	b	a	a	-	a	b	b	b	b	a	b	b	b	-	b	b	b	a	a	b	b	-	a	a	a	-
1_62891880_42338	{1}	a	-	b	b	b	a	a	b	b	a	b	b	a	b	-	b	b	-	b	a	b	b	b	-	a	-	a	b	b	b	b	a	b	b	b	a	b	b	b	a	a	b	b	b	a	a	a	b
1_62854147_50354	{1}	a	b	b	b	b	a	-	b	b	a	b	b	b	b	b	b	a	-	b	-	b	b	b	a	a	-	a	b	b	b	b	a	b	-	b	a	b	-	b	a	a	b	b	b	a	a	a	b
1_62624609_37038	{1}	a	b	b	b	b	a	a	b	b	a	b	b	a	b	b	b	a	-	b	a	b	-	b	b	a	-	a	b	b	b	b	a	-	-	b	a	b	-	b	a	a	b	b	b	a	b	a	b
1_60447862_3186	{1}	b	b	b	b	b	a	b	b	b	a	b	b	a	b	b	b	a	b	b	a	b	b	b	-	b	b	a	b	b	b	b	a	-	b	b	b	b	b	b	a	b	b	b	b	a	-	a	b
1_62952447_157603	{0}	a	a	a	-	a	b	a	a	a	b	-	-	b	a	a	-	b	a	b	b	a	a	a	b	b	-	b	a	-	a	a	b	-	-	-	-	a	-	a	a	a	a	a	a	b	b	b	a
1_59393834_12746	{0}	a	a	a	a	a	b	a	a	a	b	a	a	b	a	a	a	b	a	a	b	a	a	a	b	b	-	b	a	a	a	a	b	b	-	a	a	a	a	a	a	a	a	a	a	b	b	b	a
1_59463967_11296	{0}	a	a	a	a	a	b	a	a	a	b	a	a	b	a	a	a	b	a	b	b	a	a	a	b	b	a	b	a	a	a	a	b	-	-	a	a	a	a	a	a	a	a	-	a	b	b	b	-
1_62297883_31128	{0}	a	a	a	a	b	b	a	a	b	b	a	-	b	a	-	a	b	a	a	b	a	a	a	b	b	-	b	a	a	b	a	b	a	-	a	-	a	-	a	a	a	b	a	a	b	b	b	b
1_62804075_2505	{1}	b	b	b	-	a	a	b	b	a	a	b	b	a	b	b	b	a	-	b	-	b	b	b	a	-	b	a	b	b	a	b	a	b	-	b	a	b	b	b	b	b	a	b	b	a	a	b	a
1_62984347_2603	{1}	b	b	b	a	a	a	b	b	a	a	b	b	b	b	b	b	a	-	b	a	b	b	b	a	a	b	a	b	b	a	b	b	b	-	b	a	b	b	b	b	b	a	b	b	a	a	b	a
1_62655383_27006	{1}	b	b	b	-	a	a	b	b	a	a	b	-	a	b	b	b	a	-	b	a	b	b	b	-	-	b	a	b	-	a	b	b	b	-	b	a	b	b	b	b	b	a	b	b	a	-	b	a
1_62994460_42255	{1}	b	b	b	a	a	a	b	a	b	a	b	-	a	b	b	b	b	b	b	a	b	a	b	a	a	b	b	b	b	a	b	-	b	b	b	a	b	-	a	b	b	a	b	b	b	a	b	a
1_59962624_54242	{1}	b	b	b	b	-	-	b	a	a	a	b	a	a	b	b	b	a	-	b	-	b	a	b	-	a	b	b	b	b	a	b	-	b	b	b	a	b	b	a	b	b	a	b	-	b	a	b	a
1_58691509_4609	{0}	a	a	a	b	b	b	a	b	b	b	a	b	b	a	a	a	b	a	a	b	a	b	a	b	-	a	a	a	a	b	a	a	b	a	a	b	a	-	b	a	a	b	a	b	a	b	a	b
1_61594641_5797	{0}	a	a	a	b	b	b	a	-	b	b	a	b	b	a	a	a	b	a	-	b	a	b	a	-	b	-	a	a	a	b	a	-	-	b	a	-	a	a	b	-	a	b	a	b	a	b	a	b
1_62985968_26248	{1}	b	b	b	a	a	a	b	a	a	a	b	-	a	b	b	b	a	-	b	a	b	a	b	b	a	b	b	b	b	a	b	b	b	-	b	a	b	b	a	b	b	-	b	a	b	a	b	a
[truncated: 34 more columns]
