# Supplementary material for: High density linkage maps, genetic architecture, and genomic prediction of growth and wood properties in Pinus radiata
Source: BMC Genomics. 2022 Oct 28;23:731. doi: 10.1186/s12864-022-08950-6 (PMC9617409; doi:10.1186/s12864-022-08950-6)
Supplement: Supplementary file 14 — Additional file 14. All traits FWK pop. Plain text file containing the quantitative trait data of all individuals in the QTL population. [file 12864_2022_8950_MOESM14_ESM.txt]

ntrt = 38
nind = 82
miss = *
rep_tree	order_for_QTL	adjden	rank	core1	core2	avecpwd	adencw1	adencw2	adencw3	dia1	lsmean	AVINT2	AVINT6	AVINTL2	AVINTL6	NCLUST2	NCLUST6	NCLUST0	A1_4	A1_5	A1_10	A6_10	A11>	EA1_4	EA1_5	EA6_10	EA>11	LA1_4	LA1_5	LA1_10	LA6_10	LA>10	%LW1-4	%LW1-5	%LW1-10	%LW6-10	%LW>10
111	1	-1.572099747	624	323	350	2	-1.485777954	-1.485777952	-1.696811404	290	338.2978977	27.27272727	36.72727273	41.125	57.125	10	7	6	290.9	296.6	307.5	309.5	335.0	*	295.0	299.5	307.9	*	535.0	536.3	536.4	546.4	*	2.0	3.7	4.0	13.6
39	2	0.721358872	81	380	392	3.5	0.634597615	0.634597614	0.676658765	276	384.194234	28.25	39	53	71.83333333	7	5	5	342.6	347.9	364.8	370.1	385.1	308.0	332.1	325.2	323.5	548.0	545.7	577.2	583.3	615.2	20.0	12.0	15.4	16.8	20.6
346	3	-1.194073003	584	333	*	3	-1.223139899	-1.223139897	-1.448132528	390	332.3954553	26.6	37.2	30.33333333	45.88888889	10	8	6	296.5	290.1	318.6	325.3	357.7	292.0	285.9	305.9	325.2	516.0	536.1	549.6	550.2	574.7	1.0	1.0	5.9	7.8	12.8
430	4	0.215757138	198	377	371	3	0.186690242	0.186690242	0.211705452	429	373.3954553	40.85714286	60.85714286	46.42857143	64.85714286	6	6	5	*	*	353.2	353.2	392.4	*	*	321.6	331.0	*	*	544.4	544.4	591.8	*	*	15.5	15.5	23.1
529	5	0.481387785	129	382	370	4.5	0.279237839	0.279237839	0.29039205	217	371.7917915	52.16666667	64.66666667	63.5	82	5	5	4	*	335.0	357.3	357.9	410.0	*	*	332.3	372.0	*	*	542.1	542.1	582.2	*	*	11.6	11.6	21.6
631	6	0.931333574	60	387	390	2.5	0.959961005	0.959961005	1.102072321	228	389.0966765	44.5	57	39.66666667	51.11111111	7	8	4	*	*	311.3	311.3	408.7	*	*	293.6	343.5	*	*	547.6	547.6	599.7	*	*	5.7	5.7	31.1
164	7	-1.716660643	632	337	328	3	-1.745727539	-1.745727535	-1.959440261	373	331.8954553	42.85714286	57.42857143	55.16666667	71.83333333	6	5	3	297.4	302.4	316.1	318.3	350.2	*	298.0	303.7	317.7	*	504.0	536.4	539.2	566.6	*	4.0	5.2	5.5	13.3
362	8	0.034694615	252	387	347	2	0.121016408	0.121016408	0.04509945	353	368.7978977	45.75	56.25	47.71428571	63.42857143	7	6	3	288.0	311.4	316.2	317.0	351.7	*	317.0	308.7	315.1	*	508.0	530.5	531.8	560.6	*	1.0	4.2	5.0	14.5
438	9	-0.687748464	465	360	338	1	-0.486037983	-0.486037983	-0.616700267	240	353.2003402	58.4	70.4	126.25	142.75	5	3	4	*	*	296.4	296.4	378.2	*	*	289.4	341.8	*	*	538.5	538.5	586.3	*	*	4.0	4.0	26.6
514	10	0.101915432	232	362	369	1.5	0.24593155	0.24593155	0.15532628	367	368.499119	*	*	*	*	*	*	*	286.0	286.0	294.9	296.5	365.2	*	*	293.4	325.4	*	*	536.9	536.9	570.9	*	*	5.0	5.0	16.5
127	11	-0.018070112	267	354	405	4	-0.162525696	-0.162525695	-0.130043813	345	376.4930128	43.33333333	55.33333333	41.125	54	6	7	6	292.1	291.5	304.7	309.0	356.7	291.0	286.1	300.3	316.9	551.0	523.5	540.8	546.6	571.1	1.0	2.0	3.0	3.5	15.1
317	12	0.197325623	204	371	372	2	0.283647416	0.283647415	0.229689918	456	373.2978977	31.57142857	50.14285714	31.75	51.375	7	7	5	379.3	372.7	358.2	354.4	370.1	344.7	347.9	336.9	317.9	558.0	559.2	540.9	533.6	583.1	11.0	9.3	9.5	9.6	19.6
348	13	-0.164076617	306	365	358	4	-0.308532201	-0.308532201	-0.377608004	430	358.4930128	40.71428571	56.42857143	64.4	83.4	6	4	3	291.0	302.4	321.9	324.7	367.8	289.0	299.7	306.3	318.7	548.0	549.8	564.7	565.3	600.4	2.0	2.0	5.8	7.8	17.8
443	14	-0.235995663	324	357	366	3	-0.265062559	-0.265062558	-0.301045848	375	360.8954553	62.4	77.6	58.8	79.4	4	4	4	265.1	272.9	298.1	304.6	355.6	259.0	267.3	298.5	320.3	545.0	517.8	528.1	529.6	589.5	1.0	1.5	5.8	8.7	12.9
530	15	-1.199132635	586	324	335	1.5	-1.055116516	-1.055116516	-1.321397464	288	332.499119	31.875	43.75	35.5	49.125	7	7	5	274.0	278.4	284.6	285.2	340.3	*	274.0	282.6	311.3	*	540.0	534.1	533.4	566.8	*	1.0	2.2	2.5	10.3
648	16	-1.05637875	553	322	345	1.5	-0.912362631	-0.91236263	-1.055484959	383	336.499119	38.83333333	55.83333333	38.14285714	60	6	6	4	283.7	276.8	300.9	307.3	349.7	278.0	269.0	298.1	310.2	505.0	525.1	525.2	525.2	570.5	1.0	1.5	5.0	7.3	14.0
230	17	0.959884351	57	410	397	2.5	0.988511782	0.98851178	1.102311901	259	404.0966765	32.88888889	48	44.85714286	63.28571429	8	6	5	340.4	338.7	362.1	371.2	424.6	333.5	332.7	345.2	366.1	543.2	544.5	560.2	562.1	603.7	2.0	2.0	9.8	14.4	27.8
42	18	0.179616914	207	380	366	1	0.381327394	0.381327394	0.36778223	365	377.2003402	53.25	74.75	52.33333333	72	3	5	6	316.1	322.0	332.4	334.6	384.1	311.0	319.1	324.1	326.6	503.0	513.2	545.3	549.8	595.6	4.0	2.5	5.2	7.0	21.0
68	19	0.443440549	142	374	376	1.5	0.587456668	0.587456668	0.646849358	246	377.999119	37	52	59.66666667	77.5	6	5	5	*	306.0	326.3	329.0	400.1	*	*	301.8	354.3	*	*	564.1	564.1	616.6	*	*	10.6	10.6	18.3
661	20	1.798698952	10	407	418	5	1.53885468	1.538854677	1.840183716	378	407.0905703	32.14285714	48	47.42857143	64.57142857	7	6	6	306.1	309.4	329.1	334.2	406.6	299.0	304.6	310.7	338.9	537.0	528.4	564.8	568.0	621.8	4.0	2.5	7.0	8.8	24.1
149	21	0.216841344	196	403	369	1.5	0.360857463	0.360857463	0.382957965	303	388.999119	28.27272727	40	39.25	53.375	*	7	*	309.6	305.5	327.0	331.4	394.6	*	297.0	334.8	344.5	*	515.0	536.1	537.3	568.4	*	2.0	6.3	7.7	22.1
318	22	0.576797976	111	397	367	3.5	0.490036719	0.490036718	0.512578349	204	380.194234	46	60.42857143	80	92.4	7	4	5	*	*	318.2	318.2	422.6	*	*	300.4	353.6	*	*	574.0	574.0	603.7	*	*	9.3	9.3	26.3
351	23	0.034694615	250	374	360	3	0.00562772	0.00562772	-0.053448991	165	366.3954553	39	47.875	49.625	58.75	8	7	7	*	305.0	321.8	322.7	432.3	*	*	291.5	370.9	*	*	553.2	553.2	595.3	*	*	10.6	10.6	31.8
451	24	0.269967474	183	382	369	2.5	0.298594904	0.298594904	0.322509829	297	376.0966765	53	69.5	123.2	143	5	4	4	323.2	312.5	332.2	336.7	385.6	324.0	324.0	311.7	328.3	537.0	537.0	563.2	563.7	602.9	2.0	2.0	9.2	10.6	21.9
534	25	1.095771594	46	377	409	4	0.95131601	0.951316008	1.037008039	309	389.9930128	46.33333333	57.5	40.875	56.5	6	7	5	*	317.0	319.1	319.3	379.6	*	306.0	298.1	322.1	*	519.0	544.3	547.0	608.1	*	5.0	7.7	8.2	19.4
653	26	-0.369714492	365	360	345	3.5	-0.45647575	-0.45647575	-0.473199864	229	350.694234	39	51.66666667	65.66666667	80.83333333	5	5	7	*	304.0	304.2	304.2	382.5	*	*	298.3	342.3	*	*	535.2	535.2	566.4	*	*	3.5	3.5	21.7
319	27	-0.507408746	410	343	361	1	-0.305698265	-0.305698264	-0.47165367	294	356.2003402	42.25	51	54.57142857	68.57142857	6	6	8	*	*	318.3	318.3	344.4	*	*	313.8	308.8	*	*	523.5	523.5	587.8	*	*	1.8	1.8	11.9
44	28	-0.83230936	508	344	346	2	-0.745987568	-0.745987566	-0.879329124	342	346.7978977	41.16666667	61.66666667	42.14285714	60.14285714	5	6	5	300.1	290.1	310.3	314.8	336.6	293.7	285.1	302.7	306.3	518.8	516.0	536.5	538.8	587.3	1.5	1.3	4.3	6.5	10.4
445	29	0.631369715	100	389	382	4	0.486914131	0.48691413	0.584888208	340	382.4930128	45.83333333	62.16666667	48.16666667	65.5	5	5	5	290.0	289.4	315.2	319.8	382.1	287.0	285.1	307.8	324.1	512.0	511.4	549.4	552.8	612.9	1.0	1.0	4.2	5.8	19.4
525	30	1.33068305	30	387	412	3	1.301616155	1.301616155	1.402187156	237	398.8954553	37.22222222	49.55555556	45.85714286	63.71428571	8	6	5	*	284.0	335.9	337.6	399.8	*	*	304.4	348.2	*	*	580.4	580.4	629.7	*	*	11.0	11.0	19.1
610	31	-0.333574268	358	355	352	2.5	-0.304946838	-0.304946837	-0.333631319	376	354.0966765	46	62.16666667	45.42857143	60.57142857	5	6	5	300.9	289.5	313.1	320.5	380.4	297.0	284.9	301.8	324.5	551.0	536.3	554.1	556.3	622.2	3.0	2.0	7.3	10.0	18.0
662	32	-1.219009758	590	319	339	1	-1.017299277	-1.017299276	-1.190801207	314	333.2003402	44.85714286	56.28571429	47	59.75	7	7	4	*	*	326.5	326.5	384.1	*	*	326.6	334.0	*	*	534.7	534.7	584.3	*	*	17.5	17.5	19.6
212	33	-0.124322371	295	379	368	1.5	0.019693748	0.019693748	-0.029742779	363	376.499119	38.66666667	58.16666667	72	93	5	4	6	*	*	339.8	339.8	379.9	*	*	327.1	335.0	*	*	527.0	527.0	558.7	*	*	4.5	4.5	19.6
353	34	-0.398988074	373	355	*	5	-0.658832346	-0.658832345	-0.742787121	299	349.5905703	30.25	38.25	52.42857143	64.14285714	7	6	5	310.3	298.2	317.5	322.5	358.8	*	*	308.5	317.1	*	*	582.7	582.7	557.1	*	*	11.3	11.3	17.1
453	35	0.522949042	124	388	377	3	0.493882147	0.493882147	0.560376336	372	381.8954553	56.83333333	74.16666667	62.33333333	82.16666667	5	5	5	293.7	285.3	324.4	334.5	402.4	295.0	295.0	298.3	344.3	520.0	520.0	573.8	574.6	645.1	1.0	1.0	10.8	12.8	19.5
538	36	-0.819660282	503	334	346	2	-0.733338489	-0.733338488	-0.939960593	461	341.7978977	28.66666667	43.55555556	39.25	55.625	8	7	4	287.9	284.6	304.6	309.0	343.0	283.0	283.0	296.8	310.1	502.0	502.0	525.7	526.6	579.0	1.0	1.0	4.8	6.0	12.4
654	37	-0.062522588	277	352	370	3	-0.091589483	-0.091589483	-0.07525476	403	360.3954553	45.8	64.4	72.5	97	4	3	5	*	*	305.8	305.8	325.2	*	*	298.0	308.3	*	*	525.0	525.0	557.3	*	*	3.0	3.0	9.8
336	38	0.179255511	208	374	368	2.5	0.207882942	0.207882942	0.159905645	224	371.5966765	38.25	47	51.28571429	60.85714286	7	6	5	337.0	325.1	340.5	343.9	390.4	*	*	314.1	341.3	*	*	528.9	528.9	571.2	*	*	17.3	17.3	21.0
457	39	-0.778099024	493	354	339	1.5	-0.634082906	-0.634082904	-0.768524747	304	349.499119	45	58.83333333	58.33333333	72.16666667	6	5	5	*	*	347.0	347.0	354.5	*	*	338.5	331.0	*	*	533.7	533.7	572.7	*	*	4.0	4.0	11.6
535	40	-0.729309722	480	343	342	1	-0.527599241	-0.52759924	-0.738861892	157	346.7003402	32.6	43	37.75	52.875	9	7	5	*	*	323.6	323.6	415.5	*	*	305.9	345.0	*	*	543.7	543.7	599.1	*	*	7.0	7.0	32.4
612	41	-0.550415613	423	340	355	1	-0.348705132	-0.348705132	-0.431929282	358	351.7003402	45.8	63.4	55.8	77	5	4	5	306.1	289.4	303.9	307.8	356.8	*	*	299.4	315.6	*	*	557.0	557.0	597.6	*	*	8.0	8.0	14.1
663	42	-0.532345501	418	350	346	2.5	-0.50371807	-0.503718069	-0.559241891	348	348.5966765	32.11111111	43.22222222	49.71428571	71.14285714	8	6	4	323.0	328.5	330.7	331.0	357.5	*	310.0	322.3	329.8	*	545.0	529.2	525.8	577.2	*	8.0	4.3	3.6	12.0
214	43	0.562341887	115	402	383	5	0.302497615	0.302497614	0.404719655	372	387.0905703	29.5	48.125	36.42857143	56.14285714	7	6	5	303.5	309.2	337.0	342.8	349.1	297.0	297.0	357.5	325.8	513.0	513.0	537.4	539.3	539.7	3.0	3.0	8.3	11.0	10.6
323	44	0.197325623	203	375	368	3.5	0.110564366	0.110564366	0.081867257	279	369.694234	41	50.75	71.2	89.2	8	4	5	305.6	297.0	310.3	313.1	365.1	*	286.0	297.9	330.8	*	518.0	519.1	519.1	570.1	*	2.0	5.7	6.4	14.3
47	45	0.468738706	132	404	358	3.5	0.381977449	0.381977448	0.44957196	349	379.194234	44.85714286	55.85714286	33.11111111	49.44444444	6	8	5	307.3	295.1	335.3	347.0	398.8	300.0	300.0	305.8	330.9	565.0	565.0	568.6	568.7	639.8	3.0	3.0	13.3	15.4	21.9
540	46	0.427177449	146	377	372	3	0.398110553	0.398110553	0.376684555	389	373.8954553	35	49.125	42.625	60.625	7	7	5	296.6	297.8	324.1	330.8	388.9	285.0	291.0	304.5	334.5	556.0	543.0	550.5	550.9	573.7	3.0	2.0	8.3	10.8	22.1
659	47	0.461510661	136	384	367	3	0.432443766	0.432443765	0.519536749	323	374.8954553	34.75	48.375	46.625	66.5	7	7	5	323.0	320.0	326.1	326.7	393.8	314.0	308.0	308.3	344.9	531.0	540.2	534.7	534.3	584.8	3.0	4.0	6.4	7.4	20.8
340	48	0.594868088	107	380	385	3.5	0.508106831	0.50810683	0.533088401	413	380.694234	43	58.66666667	44	63.5	5	5	6	324.7	325.4	331.7	333.1	387.6	312.3	316.0	311.5	331.6	530.6	528.4	554.6	558.2	604.2	4.0	3.7	6.4	8.0	20.1
416	49	-0.037224431	273	358	376	3.5	-0.123985688	-0.123985688	-0.124709496	315	365.194234	49.83333333	68.5	50.28571429	67.85714286	7	6	4	312.0	297.2	339.4	346.9	394.7	308.0	293.2	308.0	333.3	534.0	532.0	568.2	569.2	630.1	1.0	1.0	10.7	14.6	21.0
52	50	0.987350922	55	388	392	3	0.958284026	0.958284026	1.012496168	371	389.3954553	49	63.25	76.33333333	100.3333333	4	5	6	294.2	290.4	343.6	356.8	431.9	286.0	286.0	319.9	355.7	549.0	549.0	563.0	563.2	624.6	3.0	3.0	13.0	15.0	27.5
549	51	-0.060715576	276	353	369	3	-0.089782472	-0.089782472	-0.177086849	306	360.3954553	34.375	46.5	36.75	54.625	7	7	4	294.5	285.8	302.9	306.9	369.2	285.0	279.2	299.4	324.3	520.0	523.0	537.8	539.3	574.0	3.0	2.0	7.6	11.3	16.9
630	52	-0.405854716	375	346	357	1	-0.204144236	-0.204144235	-0.267848866	319	355.7003402	39.42857143	55.57142857	36.28571429	58	6	6	4	300.0	305.6	314.4	316.0	369.8	293.0	298.3	303.7	336.6	535.0	529.6	551.9	555.2	598.4	1.0	2.0	4.2	5.3	13.3
228	53	-1.154318757	575	354	336	3	-1.183385652	-1.183385652	-1.346638405	371	344.3954553	28	43.11111111	37.875	54.5	8	7	4	299.8	292.8	304.3	307.8	352.2	296.0	284.6	304.1	301.8	508.0	517.0	530.6	534.0	579.0	3.0	3.0	5.4	7.0	18.5
325	54	0.106975063	226	367	371	3.5	0.020213806	0.020213806	-0.020683003	336	367.194234	19.8	32.2	50.14285714	65.71428571	8	6	5	294.2	290.9	312.2	317.8	377.7	293.0	287.5	302.0	327.5	527.0	511.9	552.0	554.7	586.6	1.0	1.0	6.0	8.5	19.0
414	55	-0.398626671	372	364	350	4.5	-0.600776617	-0.600776616	-0.633458977	269	352.7917915	56.33333333	69.83333333	58.33333333	77	5	5	5	309.2	311.6	323.4	327.0	372.8	*	306.0	286.7	329.5	*	518.0	561.8	563.9	598.8	*	3.0	12.5	14.4	17.8
564	56	-1.126852186	569	329	334	1.5	-0.982836068	-0.982836068	-1.239357256	379	334.499119	59.8	75	91.8	118	4	4	5	*	*	365.1	365.1	364.2	*	*	294.5	321.4	*	*	565.9	565.9	586.3	*	*	23.0	23.0	15.9
345	57	-0.290567402	341	360	356	4.5	-0.492717347	-0.492717347	-0.570452588	229	353.7917915	34.33333333	42.83333333	51.42857143	63.14285714	8	6	5	*	275.0	312.0	313.5	391.9	*	*	288.5	335.6	*	*	548.3	548.3	595.8	*	*	11.0	11.0	21.8
420	58	-0.308276111	347	372	347	1.5	-0.164259993	-0.164259993	-0.235263395	349	362.499119	42.71428571	55.42857143	99.25	122	6	3	4	369.0	339.8	316.8	314.3	348.2	364.0	330.9	301.4	316.7	535.0	539.7	534.8	534.3	599.6	3.0	3.5	5.0	5.6	11.3
55	59	-0.910010842	527	333	342	4	-1.054466426	-1.054466423	-1.239607734	399	334.4930128	31.375	47.75	47.71428571	69	7	6	4	297.0	294.8	300.6	301.6	324.1	293.0	293.0	289.6	302.0	533.0	533.0	538.5	538.8	537.7	1.0	1.0	4.4	5.3	9.3
557	60	-0.132996025	298	374	344	1	0.068714456	0.068714456	-0.062030175	288	363.2003402	80.25	99.5	42.625	58.125	3	7	5	*	279.0	327.4	328.0	368.2	*	*	332.4	321.5	*	*	505.6	505.6	559.0	*	*	1.5	1.5	18.3
633	61	-0.586555837	431	346	347	3	-0.615622732	-0.615622731	-0.670046268	282	345.8954553	27.5	38.7	35.875	54.625	9	7	5	*	313.0	324.3	325.1	387.0	*	*	307.0	337.8	*	*	528.0	528.0	585.7	*	*	10.0	10.0	18.9
251	62	0.959884351	58	412	395	1.5	1.10390047	1.103900466	1.200860342	352	406.499119	64.5	77.5	95.16666667	116.5	4	5	7	286.1	296.0	319.4	326.9	378.1	279.7	289.2	302.9	325.4	517.7	525.1	538.1	539.4	574.6	1.5	1.7	7.0	10.2	20.9
328	63	0.034694615	251	365	369	4.5	-0.167455331	-0.16745533	-0.201271652	318	362.7917915	55.25	63.5	96.2	110.8	6	4	4	301.0	300.1	329.2	332.6	384.4	*	296.0	309.6	338.0	*	521.0	560.5	561.4	601.7	*	1.0	7.2	8.4	16.9
425	64	0.938561619	59	402	386	3.5	0.851800361	0.849289998	0.982833312	323	392.194234	40.16666667	58.33333333	43	58.85714286	6	6	4	314.9	316.8	338.0	343.7	382.5	302.0	307.4	295.6	326.8	533.0	546.0	575.1	577.3	628.9	6.0	4.5	13.4	17.0	18.3
517	65	-0.00650524	263	368	357	2	0.079816552	0.079816552	-0.017008252	311	364.2978977	25.55555556	37.44444444	35.75	54.125	9	7	5	296.5	295.6	313.2	318.9	380.4	271.0	285.6	303.0	341.9	518.0	518.8	533.0	536.8	577.2	11.0	6.0	6.7	7.0	17.3
616	66	0.931333574	61	381	396	3	0.902266679	0.902266678	1.052798101	319	387.8954553	80.5	101.5	42.875	55.625	4	7	5	292.0	270.7	303.2	310.7	389.8	288.0	288.0	301.6	332.0	539.0	539.0	555.3	555.6	605.1	1.0	1.0	11.5	15.0	21.3
148	67	0.054210336	246	378	385	4	-0.090245248	-0.090245247	-0.048003605	322	378.4930128	28.77777778	39.44444444	42.57142857	60	8	6	6	312.8	339.5	339.4	339.4	395.2	297.0	335.8	313.5	342.7	535.0	543.2	555.8	557.1	619.6	9.0	5.0	8.9	10.4	19.6
352	68	*	*	*	*	*	*	*	*	*	*	32.4	31.7	41.6	43.5	8	9	8	*	*	318.0	318.0	400.0	*	*	309.2	340.2	*	*	558.4	558.4	579.3	*	*	5.0	5.0	33.1
423	69	0.016985905	255	380	357	4.5	-0.18516404	-0.18516404	-0.161727781	328	364.2917915	35	48.75	41.75	56.875	8	7	6	297.7	292.1	319.7	329.5	402.2	293.9	293.9	306.8	342.7	539.0	539.0	536.3	536.2	602.9	1.0	1.0	8.4	11.4	23.0
58	70	0.897000361	66	397	378	2	0.983322154	0.983322153	1.008494349	407	389.2978977	50	74.2	52.83333333	78.33333333	4	5	5	355.4	337.4	348.2	352.3	381.3	346.8	331.4	325.7	324.0	551.7	545.6	539.0	538.3	586.3	6.0	3.5	9.9	12.4	21.8
62	71	0.678352006	87	371	392	1.5	0.822368124	0.822368123	0.913480034	322	384.499119	37.6	51.2	47.375	63.75	6	7	6	328.0	308.9	321.8	324.1	390.1	*	*	312.1	371.2	*	*	564.2	564.2	587.5	1.0	1.0	8.0	9.8	18.3
35	72	-0.778460426	494	348	341	1	-0.576749946	-0.576749945	-0.77930445	348	348.7003402	31.5	48	58.8	80.8	6	4	5	*	*	327.9	327.9	351.1	*	*	320.3	304.9	*	*	524.8	524.8	589.6	*	*	10.0	10.0	15.8
329	73	-0.164076617	304	375	348	1	0.037633863	0.037633863	-0.081962682	268	365.7003402	24.75	38.25	41.125	53.125	6	7	6	*	267.0	310.9	311.4	364.3	*	*	300.1	332.9	*	*	526.8	526.8	556.5	*	*	4.0	4.0	15.9
429	74	-1.302132273	601	336	328	4	-1.446587857	-1.446587857	-1.609687358	342	328.9930128	48.5	63	43.25	60.25	5	7	6	282.3	267.5	278.9	283.0	322.1	*	254.0	277.0	290.1	*	502.0	546.4	558.0	583.7	*	1.0	4.5	8.0	11.6
522	75	0.571738345	114	373	384	5	0.311894073	0.311894072	0.34366809	393	373.0905703	58.8	73	41.28571429	59.28571429	4	6	4	295.0	293.3	338.2	342.1	399.8	*	290.0	322.5	346.3	*	522.0	545.9	546.2	599.7	*	1.0	7.0	8.2	19.0
619	76	-0.857607517	514	340	338	0.5	-0.598202711	-0.598202709	-0.731325946	345	344.4015615	34.5	45.875	43.25	62.75	8	7	3	281.0	283.8	291.8	292.7	338.9	*	*	281.7	308.4	*	*	518.0	518.0	579.3	*	*	5.7	5.7	11.5
159	77	-1.463679075	617	340	339	1	-1.261968594	-1.261968594	-1.475202651	405	343.7003402	56.66666667	71.16666667	66.16666667	88	5	5	4	318.3	303.3	301.5	301.2	346.6	*	288.0	307.0	312.5	*	516.0	539.4	544.4	547.5	*	1.0	1.7	2.0	14.0
357	78	-1.248283339	595	335	328	1	-1.046572859	-1.046572857	-1.312565802	249	335.7003402	28.5	40.5	40.125	54.875	8	7	5	283.6	285.6	280.1	278.4	345.4	276.0	276.0	271.9	319.5	526.0	526.0	513.8	511.7	578.3	1.0	1.0	2.7	3.5	9.4
437	79	0.577159378	110	387	381	4	0.432703795	0.432703794	0.523358052	363	380.9930128	38.42857143	55.71428571	49.42857143	70.28571429	6	6	5	295.2	301.7	319.9	323.6	374.9	*	298.0	305.0	323.6	*	544.0	563.7	564.9	579.3	*	3.0	6.3	7.0	19.6
59	80	-0.385977593	370	351	353	2.5	-0.357350163	-0.357350162	-0.496993565	430	352.5966765	57	80.6	47	70.16666667	4	5	5	318.3	316.6	323.1	324.9	360.3	311.0	308.6	302.9	313.8	511.0	544.1	567.2	569.7	592.5	3.0	2.5	7.2	9.5	16.5
64	81	-0.0805927	280	356	365	1.5	0.063423419	0.063423419	0.05205785	407	363.499119	39.85714286	61.14285714	45.83333333	73.66666667	*	5	*	307.0	298.4	308.5	310.6	364.3	305.5	293.9	302.2	312.2	134.3	301.2	274.6	271.1	587.9	1.0	2.0	4.4	6.0	16.3
643	82	0.71449223	82	383	382	2.5	0.74311966	0.743119659	0.855951697	289	383.0966765	52.16666667	65.33333333	53.14285714	69.28571429	6	6	5	368.0	352.1	355.8	356.3	404.1	*	318.0	329.9	344.3	*	541.0	551.4	553.0	609.1	*	13.0	12.0	11.8	23.8
