# Supplementary material for: High density linkage maps, genetic architecture, and genomic prediction of growth and wood properties in Pinus radiata
Source: BMC Genomics. 2022 Oct 28;23:731. doi: 10.1186/s12864-022-08950-6 (PMC9617409; doi:10.1186/s12864-022-08950-6)
Supplement: Supplementary file 15 — Additional file 15: Table S4. Comprehensive parental linkage maps constructed in the Pinus radiata QTL and FWK pedigrees: A) 268,345; B) 268,405; C) 850,055; D) 850,096. [file 12864_2022_8950_MOESM15_ESM.xlsx]

## Sheet: 268345
Additional file 3: Table S3. Comprehensive parental linkage maps constructed in the Pinus radiata QTL and FWK pedigrees. A) 268345
Linkage group	Marker	Position (cM)
1	3_62992918_31914	0
1	3_62657914_13322	3.5612
1	3_63023172_28212	4.4515
1	3_63023172_25908	6.67725
1	3_62886454_101423	8.903
1	1_*NZPR1699	22.288
1	2_59738471_22789	22.288
1	3_62927073_42177	22.9296
1	2_63122110_18728	23.3573
1	3_59738471_23265	25.4955
1	2_63090351_5536	25.496
1	2_63122110_18696	27.7867
1	2_63001332_27232	28.703
1	3_62499785_18254	29.098
1	3_62956651_46087	29.2955
1	2_62606722_1336	29.651
1	3_63142586_108404	29.888
1	2_63118470_4543	35.641
1	3_63206886_252438	36.282
1	2_62965349_25844	37.564
1	2_63194613_15215	38.0663
1	2_63206452_221640	38.0663
1	3_63013865_2191	38.2337
1	2_63010033_6310	38.3453
1	3_62834023_28101	38.3453
1	2_62972203_6185	38.3453
1	2_63220868_14410	38.3453
1	2_62834023_25919	38.3844
1	2_63205943_136171	38.5016
1	1_62952612_361081	38.736
1	1_60098141_24370	40.902
1	2_60098141_24402	41.7505
1	3_62923361_47722	42.1141
1	2_63127474_32180	42.4447
1	2_63228494_2325910	43.4475
1	3_63127474_34390	43.7303
1	1_63223428_7322	49.387
1	3_63142722_104587	52.0744
1	2_63199113_78606	53.866
1	2_59499347_16168	56.3466
1	2_59499347_16167	56.76
1	1_63106859_20793	62.932
1	2_62950765_57310	62.932
1	2_63052541_122043	63.9175
1	2_62972008_36765	66.217
1	2_59412685_22246	85.806
1	3_62510499_43125	86.3648
1	3_62510499_45202	86.5045
1	2_63014367_4529	86.568
1	2_62301099_37945	88.6
1	2_62301099_37966	89.0093
1	3_62510499_46190	90.442
1	2_63189380_18077	90.6275
1	3_62510499_46205	90.6275
1	2_62955137_4193	91.056
1	3_62510499_57334	91.6556
1	3_62510499_57964	91.6956
1	1_63110048_34058	92.655
1	3_63110048_34057	93.4765
1	3_62986444_65366	95.0865
1	2_63023201_39209	95.3567
1	3_63023201_39161	95.897
1	2_63115914_12479	95.897
1	2_62894927_50270	101.183
1	3_62759241_38374	101.742
1	3_63184154_67840	101.929
1	3_62972959_19915	101.929
1	3_63087970_27198	102.022
1	3_63091183_63150	102.302
1	3_62966574_80657	102.525
1	2_62966574_21284	102.581
1	1_63206856_147794	103.42
1	3_62966574_81532	105.116
1	2_63139036_37476	107.377
1	2_63020832_14256	107.377
1	3_62966574_81677	107.931
1	2_62894927_50121	108.116
1	2_63117493_15608	108.347
1	3_59798811_27011	108.485
1	2_59798811_26960	108.485
1	2_62979426_9859	115.048
1	2_62979426_8582	116.41
1	2_62979426_8552	116.41
1	2_62979426_6413	117.496
1	3_62979426_6394	117.767
1	3_62965915_12805	119.125
1	1_62771960_5138	119.125
1	2_62972103_17726	119.492
1	2_62771960_5185	119.538
1	3_62979426_8512	119.675
1	2_62771960_4986	120.226
1	2_62972103_17792	121.02
1	2_63215786_37472	121.813
1	2_62972103_17482	122.607
1	3_62771960_4128	122.883
1	2_63080232_4775	123.341
1	2_63077570_56106	124.367
1	2_63148469_30429	124.441
1	3_62771960_3386	124.808
1	3_63065812_9385	125.052
1	3_61617440_48859	125.174
1	1_*NZPR0581	125.541
1	3_62771960_5058	125.541
1	3_62987755_17490	125.541
1	2_62771960_3369	125.541
1	2_63206661_133220	127.364
1	2_63202481_52241	127.364
1	1_63202481_54084	127.364
1	3_63206661_135056	127.58
1	2_63037759_36308	127.688
1	2_63206661_115943	127.688
1	2_63202481_53237	127.734
1	3_63026922_60969	127.796
1	3_63227242_165782	127.882
1	3_63202481_50545	128.227
1	3_62824042_3418	128.659
1	1_63203183_44216	128.659
1	2_63083798_107374	130.092
1	2_63083798_107372	130.092
1	2_62987755_17220	130.388
1	2_63206562_264440	130.591
1	3_62987755_17096	130.662
1	3_63206562_266823	131.09
1	2_63206562_153047	131.423
1	3_63106326_9379	131.423
1	3_63141399_19331	132.468
1	3_62389435_17457	132.598
1	2_63159923_3769	132.99
1	2_58986550_2190	137.409
1	3_63200460_15328	137.409
1	2_58986550_2183	137.677
1	2_62819772_24508	137.677
1	2_62957907_12850	138.749
1	3_62957907_12687	138.846
1	2_62957907_12881	139.363
1	1_63110821_18436	140.284
1	1_63110821_18429	140.284
1	2_63110821_18365	140.795
1	2_62953828_3012	140.898
1	2_63080013_14928	141.307
1	2_63080013_14922	141.307
1	2_63200460_18183	141.38
1	3_63037759_22886	141.435
1	2_63200460_18114	141.818
1	1_63110821_18389	141.818
1	2_62819772_24579	146.416
1	2_62819772_24570	147.566
2	1_63119018_7212	0
2	2_63087360_33901	4.20333
2	2_63010461_22296	5.044
2	3_63061529_28396	15.3922
2	3_63031045_4271	16.542
2	3_63031045_4279	16.542
2	3_63031045_4278	16.542
2	3_62952251_124741	24.068
2	3_62840029_81059	24.068
2	2_63044213_42932	25.175
2	2_63190371_5359	25.175
2	3_63142668_69020	25.3964
2	3_63187142_26358	25.6494
2	2_62986498_16566	26.282
2	2_50900150_681	26.282
2	2_62986118_18532	31.952
2	1_62969050_66945	38.845
2	3_62724470_6016	41.509
2	2_63228115_25565	42.3415
2	2_62969050_66906	42.841
2	2_62511190_50441	46.63
2	2_62987587_56961	50.227
2	3_62774389_8077	52.5163
2	2_62996656_76395	53.661
2	2_63165776_21741	56.829
2	3_63221132_31907	62.8792
2	2_63221132_31950	64.896
2	2_62950132_41059	74.75
2	3_63106907_18679	80.7835
2	2_63019262_17664	84.084
2	3_63106907_18678	84.4256
2	2_63179247_23600	85.4505
2	2_63106907_17582	86.817
2	3_63206014_364244	89.4323
2	2_63044549_132814	90.74
2	2_63121205_55114	107.728
2	2_62602088_82909	108.642
2	2_63167630_7177	112.3
2	2_63167630_7225	113.425
2	3_63175169_216503	113.987
2	3_62668869_2710	114.999
2	1_63219895_54011	119.048
2	2_62952147_53728	120.56
2	1_62952147_53712	122.409
2	1_62952147_53702	123.081
2	1_63055319_3424	128.571
2	2_63055319_3699	128.92
2	3_63055319_3744	129.06
2	3_63074585_9059	129.182
2	1_63055319_3445	129.182
2	3_63055319_3694	129.269
2	3_63121459_77441	129.386
2	3_61886070_16874	129.793
2	3_63227666_208406	130.404
2	2_62881247_41737	130.666
2	3_62881247_31162	130.89
2	2_62881247_41757	131.015
2	2_63227702_262364	131.015
2	1_62881247_41674	133.209
2	1_62881247_41677	133.495
2	2_63205497_131318	133.944
2	3_63074585_9769	134.237
2	2_62881247_42372	134.352
2	3_60273695_5117	134.352
2	1_63055319_3494	134.637
2	1_63055319_3408	134.923
2	2_62796549_44741	134.923
2	3_60273695_5150	135.428
2	3_62881247_40842	135.428
2	2_63205497_127890	135.428
2	2_62881247_42224	135.468
2	2_62881247_42286	135.468
2	2_63204989_39233	135.831
2	3_63152225_11467	136.285
2	3_62953629_19762	136.557
2	3_63152225_11516	137.647
2	1_63141868_2479	137.647
2	2_60273695_3804	137.647
2	2_63140507_15620	146.592
2	2_62953629_22267	146.592
2	1_63055450_7586	147.076
2	3_63031800_41546	147.439
2	2_63194064_9197	149.98
2	3_62974343_11576	150.739
2	3_62511310_17241	150.739
2	3_62978028_15702	151.118
2	3_63206379_11381	152.256
2	2_62511310_11378	152.256
2	3_62862005_25410	154.954
2	1_63028983_14122	154.954
2	2_63162066_83217	154.954
2	1_62766214_59348	154.954
2	3_62833056_36387	155.147
2	3_63206379_11363	155.291
2	3_63169889_21238	155.291
2	3_62833056_36379	155.494
2	3_63089241_12483	155.494
2	2_62309336_1160	155.494
2	1_62309336_1207	156.303
2	1_62828436_39678	162.074
2	2_62828436_39673	162.399
2	2_62643035_8219	162.492
2	2_63180761_64532	162.659
2	3_62774328_31025	164.268
2	2_62961216_10571	165
2	2_63077135_15505	167.59
2	2_63226002_370049	168.258
2	2_62540574_2512	169.149
2	3_62746459_26213	170.301
2	2_63184706_89795	170.589
2	2_63205750_126794	171.069
2	2_63193326_17539	174.17
2	3_63206616_241193	174.211
2	3_62540574_2463	175.146
2	3_63046454_35500	175.149
2	2_63226002_369926	175.156
2	3_62670024_10903	175.158
2	2_62963550_28813	175.159
2	3_63023698_13014	175.172
2	3_63046454_35467	175.173
2	2_63197196_30100	175.173
2	3_62888448_48297	175.189
2	2_62670024_10575	175.19
2	2_63197262_22556	175.19
2	2_63184706_89697	175.19
2	2_63131543_53528	175.191
2	2_62944277_56451	175.192
2	3_63186561_42319	175.208
2	2_63203361_33499	175.208
2	1_63186561_41143	175.208
2	2_63177790_11261	176.384
2	3_62597802_12302	177.272
2	2_63206616_240724	177.716
2	3_63029531_13251	178.161
2	3_63201899_115782	178.161
2	3_63201899_115774	178.161
2	3_62959782_31810	178.161
2	2_62507611_19794	178.383
2	3_62938460_15224	179.049
2	1_62641532_5074	179.049
2	2_62670024_10172	181.19
2	2_62670024_10267	181.539
2	3_62670024_11053	181.887
2	3_62670024_11066	182.615
2	3_62969781_23166	182.615
2	2_62513728_27511	182.933
2	3_62309259_10392	183.302
2	2_62670024_11084	183.302
2	2_62670024_13262	183.487
2	3_62670024_11102	183.487
2	3_62518895_4307	184.041
2	2_62513728_22652	184.041
2	2_63127279_12558	185.368
2	3_63030497_1224	185.477
2	3_62670024_10106	185.477
2	2_63127279_12561	185.477
2	3_63207129_393800	186.031
2	2_62960707_28265	186.031
2	3_63189364_23863	187.453
2	1_63205664_61489	188.022
2	2_63079040_33339	190.794
2	3_63206773_217128	195.676
2	3_63206773_217130	196.248
2	3_63169382_20907	196.706
2	2_63169382_20594	197.393
2	1_62980371_19513	199.225
2	3_63061984_62943	199.225
2	1_62634351_35012	199.382
2	2_62951788_181087	199.94
2	2_62953437_25039	201.057
2	2_63227679_451245	201.899
2	3_63148172_10185	202.18
2	3_63227679_498380	202.461
2	2_63227679_452074	204.636
2	2_63203232_8754	206.163
2	2_63203232_8750	206.545
2	2_63203232_8681	211.071
2	1_63188923_34310	211.071
2	1_63203232_8701	211.071
2	3_62956603_29210	212.307
2	2_62953437_25082	212.307
2	3_62956603_29225	212.395
2	2_62893602_36359	213.277
2	1_62868150_37637	213.277
2	2_62893602_36360	213.277
2	1_62893602_36789	213.388
2	2_62953437_28217	213.388
2	2_62893596_12480	213.388
2	3_62615181_3832	214.16
2	1_62634351_53667	214.16
2	3_62893602_36865	214.935
2	2_62893602_36843	215.452
2	2_62962871_68426	216.485
2	2_62680098_10691	217.066
2	2_62996550_102761	218.035
2	3_62996550_101471	220.131
2	3_62680098_12560	223.623
2	2_63207286_1772	223.623
2	2_63029251_15841	228.515
2	3_63211870_16115	229.643
2	3_63089283_7439	230.772
2	2_63089283_7406	231.9
2	2_63189851_46825	237.067
3	2_63079415_17652	0
3	3_62309414_7675	22.3359
3	3_62962718_10700	23.825
3	2_63205658_27217	56.124
3	3_63113292_71394	56.869
3	3_63113292_70769	56.869
3	3_63005011_15480	56.9222
3	3_62848314_43726	56.9222
3	1_63154393_28198	59.849
3	2_63154393_28184	59.895
3	2_62848314_44967	63.666
3	2_62948627_18526	66.3309
3	2_62671403_3571	66.5212
3	2_62646879_30081	67.473
3	2_62923239_33293	82.069
3	2_62976804_64657	82.9048
3	2_62923239_34790	83.9078
3	1_63115439_9607	86.666
3	3_63005055_51354	88.3691
3	2_63005055_29078	89.6465
3	3_62171793_2187	89.8452
3	3_63005055_51421	90.1432
3	2_62608286_7128	90.64
3	1_63184408_5084	94.065
3	2_63184408_4956	95.2633
3	2_63184408_4988	98.259
3	2_63065662_25438	101.096
3	2_62940053_11908	101.096
3	3_63205987_58507	102.721
3	2_63180390_41061	103.534
3	2_63206566_243051	104.16
3	2_63180390_41023	104.202
3	2_63206566_243004	104.535
3	2_62984406_53201	104.535
3	2_63014227_8125	104.577
3	2_62952417_171629	104.577
3	2_62810278_43504	104.647
3	2_62988500_50832	104.647
3	2_62988500_49016	104.786
3	1_62964607_12724	105.203
3	2_62810278_43350	105.203
3	1_62964607_12700	105.203
3	3_62625039_13749	106.546
3	3_62842056_34994	107.691
3	2_63205987_56097	108.37
3	1_63054843_9812	109.557
3	3_63163717_3154	114.407
3	3_62869621_40750	120.873
3	3_63043496_31719	122.453
3	3_63221537_106132	125.928
3	3_62983871_10924	127.192
3	3_63042045_23639	130.777
3	3_63156570_12865	130.782
3	3_63140286_26555	131.804
3	1_63113111_114030	134.372
3	2_62849983_51750	143.009
3	2_63227326_105037	143.649
3	3_63227326_105049	144.93
3	3_62648604_11348	146.385
3	3_63168082_145760	146.851
3	2_62648604_11369	146.851
3	3_62648604_11376	147.682
3	3_62692476_101000	148.791
3	2_62648604_11500	149.761
3	2_63193668_113162	162
3	3_63086645_54654	166.938
3	2_63086645_54630	166.938
3	3_63205589_24491	168.763
3	3_63005478_8214	168.885
3	3_62931457_70854	170.308
3	3_62512107_6979	179.715
3	2_62943884_4961	181.54
4	2_62972108_12230	0
4	2_62742892_14809	3.71
4	2_59533634_13221	10.788
4	3_63199456_65529	11.6885
4	2_63013995_13331	12.0262
4	2_63172581_10450	12.6749
4	2_62998674_46171	13.3562
4	2_59533634_13136	14.09
4	3_59112167_14868	17.003
4	3_63105398_11486	17.855
4	3_63013995_13108	17.9767
4	3_62742892_14825	18.281
4	3_63013995_13022	18.3662
4	3_62742892_14796	18.4636
4	2_63205823_196074	19.559
4	2_62844890_40953	20.411
4	2_62844890_41399	21.2633
4	3_58877092_18377	21.2633
4	3_62841374_11800	21.6895
4	2_62844890_41324	22.968
4	3_63103965_102832	22.968
4	2_63190782_47386	25.281
4	3_63190782_47424	26.0705
4	3_63190782_47349	26.4653
4	3_63190782_47335	26.4653
4	3_63187494_11815	27.0574
4	2_62996809_42701	30.018
4	3_63016635_20575	30.6032
4	2_62510794_4779	32.944
4	3_63170101_14449	35.361
4	2_63101952_88161	35.7063
4	2_63050083_29385	35.8444
4	3_62512539_15724	35.8444
4	3_62952936_104361	35.9652
4	3_63141821_27448	36.1667
4	3_62996809_57655	36.1667
4	3_63096234_4464	36.1667
4	3_62996809_57698	36.1667
4	3_62996809_42625	36.5695
4	2_60086533_3172	36.7038
4	2_63000248_4206	36.7038
4	3_62883735_45663	36.9723
4	1_63018496_57917	37.778
4	3_63166072_29131	39.4694
4	2_62883735_45316	39.567
4	2_63227267_101633	42.3671
4	3_62775017_73612	42.462
4	2_63202680_26757	42.462
4	1_63083456_35067	45.021
4	2_63083456_35076	45.3038
4	3_63007266_2529	45.3745
4	2_62980015_39447	45.5513
4	3_63083456_31960	45.627
4	2_63198744_33971	45.728
4	3_63083456_31649	45.8694
4	3_63007266_2462	45.8694
4	2_63083456_31691	45.9637
4	2_63223398_5148	45.9637
4	1_63083456_33592	46.435
4	2_63206605_231810	47.498
4	2_63047663_8313	47.498
4	2_62748478_14003	47.498
4	2_63109801_40237	47.498
4	3_63083456_33331	47.498
4	3_63083456_34732	47.615
4	3_63206313_125564	49.122
4	1_63206313_130663	49.975
4	3_62943002_38944	50.892
4	3_63195288_4957	51.0754
4	3_63227784_3036541	51.4422
4	2_62916319_97818	51.809
4	3_62943002_39019	51.809
4	2_62916319_97817	51.809
4	3_63131611_21092	52.0395
4	3_63206313_118773	53.4155
4	2_63083456_35017	53.4155
4	2_63206313_128676	53.4483
4	2_62763750_10932	53.594
4	2_63206313_123147	53.645
4	1_63206313_123166	54.104
4	2_56027608_6176	64.182
4	3_62885652_51752	64.6853
4	2_62658920_8780	64.786
4	2_63204602_194931	65.994
4	2_62959316_11908	66.0695
4	2_62613295_6402	67.202
4	2_62952427_159599	67.6623
4	2_62959316_11905	67.728
4	2_60552701_4282	67.8157
4	2_63204602_117464	68.1225
4	3_62952427_159487	69.043
4	2_62995118_17867	69.043
4	2_62952427_159567	69.043
4	2_63125902_62042	73.02
4	2_62988726_62729	79.027
4	3_62993894_64807	80.07
4	2_62988726_62483	81.113
4	1_63105781_55687	81.262
4	2_62988726_62520	81.5302
4	2_63105781_55682	82.156
4	2_63083318_37645	89.512
4	2_63209144_87189	90.3118
4	3_63149861_11026	92.7113
4	2_63191310_33048	92.7113
4	3_63191310_32659	92.9399
4	2_63191310_33135	92.9399
4	1_62611918_34871	94.311
4	2_63009366_22648	94.311
4	2_63009366_22503	94.311
4	3_63227681_197631	103.434
4	2_62949265_45990	104.149
4	2_62539904_63457	107.428
4	3_62553595_12953	112.558
4	2_62974857_28773	114.443
4	3_62891060_43255	115.504
4	2_62596398_9713	117.271
4	3_62798174_43121	131.872
4	2_62798174_43139	132.52
4	2_62798174_43145	132.628
4	2_63216118_213488	136.407
4	2_63206037_120840	138.779
4	3_62798174_43090	140.91
4	2_63123392_14870	142.509
4	3_63004938_13115	151.455
4	3_63004938_12991	151.455
4	2_63097814_46890	152.64
4	3_63071254_11802	153.824
4	3_63004938_13048	154.501
4	3_62951402_276993	155.72
4	3_62951402_277068	156.194
4	2_63122008_5405	158.563
4	2_63202162_59897	170.556
4	2_62965270_29219	177.802
4	2_63016409_79396	187.485
4	2_62943910_121010	196.138
4	2_63016409_79322	201.178
4	2_62974556_21138	202.858
4	3_63192975_77440	210.665
4	3_63192975_77438	212.085
5	3_63207100_53418	0
5	3_63202987_143773	0
5	3_62559378_20199	2.12766
5	2_63080609_18533	2.82826
5	2_62791900_19987	3.87916
5	2_62791900_21103	5.63066
5	2_63117224_91310	7.60266
5	2_63070298_66925	8.58866
5	3_63222785_37322	9.6648
5	2_62844046_144774	10.0235
5	2_63115399_16945	10.0953
5	2_63207100_19334	10.0953
5	3_62865065_168840	10.2627
5	3_63202987_144996	11.0997
5	3_63091618_2789	11.0997
5	1_63091618_2814	11.0997
5	3_63078729_13749	12.6993
5	3_62981738_32136	13.1564
5	3_62977049_4186	15.8987
5	2_59952680_17459	15.8987
5	3_62901748_62028	19.3455
5	2_62999943_60752	20.8227
5	3_62408550_9217	43.3917
5	2_62773774_15337	43.3917
5	3_62986624_49139	43.8324
5	2_62864709_5830	44.0969
5	2_63220345_2735217	44.0969
5	3_62986624_45600	44.3533
5	2_62864709_5785	44.3533
5	2_62773774_16084	44.567
5	3_62587531_12418	44.567
5	2_62964841_85106	44.7139
5	2_62964841_85099	44.7139
5	3_63055910_11587	44.8021
5	2_63206546_112691	45.1547
5	2_63220345_2738393	45.1547
5	2_62894574_11764	46.9177
5	1_62894574_11741	46.9177
5	1_62963492_17049	53.5627
5	2_62963492_17943	57.0537
5	2_62362541_2029	59.2027
5	2_62890472_15471	61.5627
5	2_63201310_49111	62.9117
5	3_62568865_3383	66.2837
5	2_62960100_21415	66.6207
5	3_63155033_154388	68.082
5	2_63150517_5313	69.1258
5	2_63163891_84200	71.0047
5	2_63163891_84201	71.0047
5	1_63163891_84193	71.0047
5	2_63163891_84146	71.6377
5	2_63111827_16229	74.8027
5	1_63025708_11201	80.8057
5	3_63055052_7406	82.0345
5	2_42167066_795	82.2393
5	3_63207097_190071	84.0314
5	3_63189868_101893	84.4922
5	1_63195806_102119	85.1067
5	2_63227690_179297	92.8187
5	2_63227744_410832	93.7449
5	2_63207210_117933	99.3027
5	2_63207210_117894	102.053
5	1_63207210_117854	105.418
5	1_63204002_89808	111.309
5	3_63020746_105411	111.732
5	2_63151278_11648	116.393
5	2_63020266_12670	117.831
5	2_62676076_8195	118.551
5	1_63092867_3243	128.13
5	2_63044567_111440	129.738
5	2_62304668_11423	131.347
5	3_62981664_32733	133.669
5	2_62969029_18065	134.001
5	2_63190970_121330	134.747
5	2_63146633_6405	134.83
5	3_63212302_50050	134.959
5	2_63190970_122598	135.217
5	1_63008754_23369	135.992
5	3_63008754_11456	136.423
5	3_62834835_3450	136.916
5	3_62962211_26482	137.429
5	1_63008754_10901	138.148
5	2_63008754_10910	138.812
5	3_63042061_16375	142.283
5	2_63042061_16351	142.334
5	2_63042061_16340	142.8
5	2_63103277_130161	148.014
5	2_63206388_295441	148.346
5	2_63206388_295446	148.545
5	2_63206388_295395	148.604
5	2_63206718_87438	148.773
5	3_63206388_294070	148.811
5	2_63206388_294089	148.899
5	2_63051636_188098	149.342
5	2_62969076_2160	150.671
5	2_62916129_14736	156.533
5	2_63051636_117143	157.571
5	3_62916129_18938	159.302
5	2_62667708_20185	160.687
5	3_62918392_47728	161.3
5	2_62667708_20217	161.564
5	2_62918392_48084	162.879
5	2_62918392_48049	163.756
5	3_62972565_27241	171.888
5	2_63173635_65183	172.381
5	2_62991642_9036	173.244
5	2_63042159_13106	182.333
5	3_63180677_48759	183.049
5	3_63100108_42414	183.208
5	2_63048576_43520	185.589
5	2_62993145_32568	185.589
5	3_63223449_50059	185.589
5	2_63048576_43463	186.274
5	3_62631418_23644	187.131
5	3_62640309_22659	187.56
5	3_62640309_22654	187.988
5	2_63042159_13144	188.331
5	2_62676433_27908	188.846
5	2_63103249_49902	189.467
5	2_62981517_27854	189.467
5	2_63048576_65858	190.117
5	2_63180677_48993	190.276
5	2_63048576_65913	190.276
5	2_63022052_58033	192.66
5	2_63048576_65949	192.876
5	3_63171534_32982	193.509
5	3_63097463_6075	194.358
5	2_63192876_47646	196.907
5	2_63181853_40798	205.022
5	2_63181853_40797	205.022
5	2_63181853_40796	205.022
6	2_62730967_6640	0
6	2_62730967_6633	3.063
6	2_63110261_79498	7.502
6	2_62986719_4705	11.46
6	2_63110261_102672	15.627
6	2_63225958_45185	21.881
6	3_62696840_69811	30.712
6	3_63150608_14930	31.6044
6	3_62959668_14082	32.6243
6	1_62659818_9940	39.636
6	3_63003275_49596	50.42
6	1_63207290_173662	50.42
6	1_63207290_173647	50.42
6	3_62770999_1853	53.564
6	3_62759050_25525	55.66
6	2_62981499_34071	60.9167
6	3_63083855_87971	61.5737
6	2_63201431_9772	61.5737
6	2_62867081_46103	63.545
6	2_62919737_13855	68.494
6	2_62919737_13778	73.541
6	2_62919737_13782	73.9345
6	2_63040453_52871	79.375
6	2_63017898_85655	83.871
6	2_62988358_11224	90.847
6	2_62994938_123449	92.593
6	2_63179163_15724	93.757
6	3_62988358_11186	94.1208
6	2_62988358_11191	95.212
6	2_62952271_220524	106.798
6	2_59966544_8261	106.798
6	2_63155951_44694	108.694
6	3_63191372_21245	109.326
6	2_63043377_32539	111.349
6	2_62311825_13401	114.383
6	2_62976999_44829	116.048
6	2_63109917_48808	119.379
6	2_51411089_563	121.044
6	1_62977870_12401	132.754
6	2_63030681_35512	135.555
6	2_63030681_33886	140.223
6	1_63145646_49929	158.242
6	3_63018405_67328	161.41
6	3_63192861_97968	161.79
6	3_63192861_97937	162.677
6	2_63077706_36414	167.781
6	2_62871645_64239	173.578
6	1_62871645_64238	174.406
6	2_63091704_16002	180.877
6	2_63091704_16012	182.242
6	3_63110745_115619	182.924
6	3_62994637_39086	183.314
6	3_63006450_4952	183.607
6	1_58790409_120667	184.289
6	2_63050044_9661	194.539
6	2_63024673_36506	200.252
7	2_62805877_17727	0
7	2_63169899_34931	3.966
7	2_63044495_31320	5.025
7	2_60237493_11897	7.932
7	2_62978774_105593	12.149
7	2_63016996_3120	14.9597
7	2_62978774_114979	16.365
7	2_62579770_3160	23.755
7	3_63201077_11273	23.755
7	3_63191339_16981	23.755
7	2_62719892_19502	29.815
7	2_62719892_19503	29.815
7	2_62972859_38126	40.189
7	1_62972859_38099	40.189
7	2_62972859_38084	40.9191
7	2_63211146_56124	46.03
7	1_62972859_38283	46.03
7	3_63211146_54108	48.751
7	3_63211146_56147	53.552
7	3_63100560_4623	57.313
7	2_63100560_4637	57.313
7	1_62986639_63644	74.78
7	2_62986639_93432	75.2753
7	2_62969849_11519	78.4947
7	1_62819459_35777	79.733
7	1_62819459_35764	79.733
7	3_62664508_48866	84.277
7	2_63198160_91730	84.277
7	3_63038360_30015	85.1494
7	2_63038360_31825	86.458
7	2_62893204_74958	88.3129
7	1_62830618_14453	88.3375
7	2_63185724_45383	88.3375
7	2_62978545_26006	88.3375
7	1_45068191_484	88.622
7	2_63184200_12561	89.4195
7	2_63198160_93005	89.7385
7	2_63198160_92991	90.217
7	2_62830618_14421	93.261
7	2_62830618_14410	93.261
7	1_62993060_15440	111.105
7	2_62993060_15488	115.409
7	2_63205766_61670	121.081
7	2_63053418_54240	124.33
7	3_63041454_2833	125.236
7	1_63041454_5958	127.048
7	1_59048454_15588	133.088
7	3_63090497_17637	140.729
7	2_63088052_88689	141.154
7	1_62685344_4642	144.941
7	3_62678648_5779	145.597
7	3_62685344_4629	145.597
7	3_62956561_11990	145.728
7	2_62435093_1087	146.014
7	2_62956561_14458	146.066
7	3_63027209_8603	146.122
7	2_63186673_17423	146.628
7	3_62678648_5825	146.909
7	3_59380510_51194	147.565
7	3_62567908_11204	148.09
7	3_62567908_11174	148.877
7	1_59315679_17874	155.021
7	3_62968436_15010	156.273
7	3_63040315_32805	156.899
7	1_62986651_23342	156.899
7	1_62986651_23305	156.899
7	2_62818206_26038	161.28
7	2_62998952_50487	164.265
7	2_63182830_71916	164.638
7	2_62968956_35816	165.758
7	1_62998952_50159	173.761
8	2_63053286_4970	0
8	2_63053286_5023	0.970286
8	3_62779311_21824	1.132
8	3_63002098_29975	2.91086
8	3_63002098_30036	5.094
8	3_62956201_7830	6.792
8	2_59623594_21091	16.513
8	2_59623594_21162	24.822
8	2_63102938_10178	36.203
8	3_59453279_11516	37.295
8	3_62950266_66088	38.023
8	2_63026431_145369	38.933
8	2_63228524_722889	40.2143
8	3_62885644_62902	41.963
8	3_62305945_2375	42.777
8	3_59462955_14880	44.2543
8	2_63085484_60913	44.993
8	1_62656521_5454	48.927
8	3_63034337_19503	50.8255
8	1_62578044_36191	51.5849
8	1_62578044_36153	51.6391
8	3_63034337_19543	51.9646
8	3_63040158_32837	52.724
8	1_62578044_35914	52.724
8	2_63202618_182582	58.204
8	1_62953783_16459	61.449
8	2_63202618_118800	61.9457
8	2_62960671_2260	62.2871
8	2_62960671_2297	62.4069
8	3_63010272_32579	63.6415
8	2_59004262_56645	63.684
8	2_63008650_3394	65.834
8	2_63228490_3608321	69.406
8	2_63202618_274691	71.935
8	2_63206672_73548	91.566
8	2_63193348_34210	94.7493
8	3_63046318_22456	94.855
8	2_63150122_33786	95.943
8	2_62699993_12206	98.144
8	1_62699993_11426	101.082
8	3_63228490_3364652	104.063
8	2_63228547_2745205	104.315
8	3_63228490_3364321	106.134
8	2_59232015_7794	107.044
8	3_63228490_3364662	107.377
8	2_63185670_51446	108.317
8	3_63206672_73979	108.402
8	2_62820863_75558	110.439
8	2_62820863_71392	112.77
8	2_62768007_10204	130.323
8	2_63227120_155782	131.637
8	2_63227120_155201	131.825
8	3_62846047_9931	132.076
8	3_62846047_9932	135.581
8	2_62855774_19925	145.845
8	2_62676228_32042	146.032
8	1_63219005_38741	151.758
8	3_63206544_168311	152.735
8	1_63219005_38799	153.712
8	1_63219005_38785	154.688
8	1_63219005_38795	155.665
8	2_62995633_4465	165.793
8	2_62830693_11480	169.209
8	2_62830693_11427	171.294
8	2_62830693_11437	172.336
8	2_63187874_41047	184.589
8	2_62603638_20124	189.547
8	2_62864077_10201	192.738
9	2_63019489_32387	0
9	2_62887085_43381	8.3
9	2_63038591_13851	9.2374
9	2_62887085_43383	10.3087
9	2_62887085_33627	12.987
9	3_63038591_14192	14.6465
9	2_63057743_63607	14.9784
9	3_62968580_42777	15.1997
9	3_62952551_184789	15.4008
9	3_63002443_12440	15.4008
9	3_63206635_100293	15.4763
9	3_63002443_12869	15.5684
9	3_63002443_12442	15.6422
9	2_63019489_32618	15.6422
9	3_62952551_184978	15.7528
9	3_62807264_18414	16.306
9	1_62996561_35298	19.657
9	1_63227810_2617914	20.33
9	2_63227810_2615958	20.4646
9	2_62996561_23896	20.4646
9	2_63045510_21638	22.0798
9	2_63138572_12327	22.0798
9	2_63227810_2615619	22.0798
9	1_59578155_30093	22.5413
9	2_59578155_29925	23.695
9	3_62952551_184200	25.9913
9	3_62952551_184841	26.004
9	3_62952551_184575	26.004
9	3_63142059_38588	26.0399
9	2_62952551_184588	26.0445
9	3_62614379_99537	26.085
9	2_62952551_183572	26.085
9	3_62952551_184218	26.3293
9	2_63141372_3948	26.4805
9	3_62952551_184525	26.5299
9	2_63206635_100351	26.6976
9	2_62952551_184400	31.1185
9	2_62997014_38140	38.542
9	2_62997014_37980	39.9451
9	3_63142808_20101	40.062
9	2_63188020_56919	40.252
9	3_60531687_16674	47.662
9	1_62991852_6052	47.662
9	3_62991852_6056	48.5514
9	3_63206224_80630	52.109
9	2_59859178_18187	52.109
9	2_62647369_7815	52.7737
9	3_63206224_80644	52.9636
9	3_63130573_31617	54.7545
9	3_62297780_36416	55.1
9	2_62297780_36481	55.1
9	2_59859178_19375	56.6333
9	3_63015949_17442	56.8889
9	2_63015949_17448	57.0714
9	1_62991852_6086	57.4
9	2_60531687_16610	59.215
9	2_62967351_2561	60.425
9	3_59278035_5986	63.867
9	1_60531687_16497	63.867
9	2_63136562_22500	65.234
9	2_62993938_7243	66.601
9	3_62993938_9126	66.7963
9	1_62993938_8051	67.968
9	2_62928569_16895	69.6972
9	2_63209520_33757	69.727
9	3_62630202_3331	69.8185
9	3_63209520_33775	71.319
9	1_63033956_14013	74.67
9	3_63033956_13976	76.2
9	1_62993938_7845	76.2
9	2_63012266_32423	76.4186
9	2_63157445_6386	77.73
9	2_63161934_47305	80.79
9	3_63199369_58564	81.9655
9	2_62930614_76146	83.141
9	2_62930614_76129	85.311
9	3_63205196_55033	87.3481
9	2_62605579_12909	88.876
9	3_62975780_53252	89.4195
9	3_63210294_214793	89.4195
9	3_63205196_84594	89.963
9	2_63205196_54765	91.05
9	2_63205196_54741	91.05
9	2_62963221_13934	96.801
9	2_63062233_11970	97.5319
9	3_61224824_23337	98.5063
9	2_62620684_6711	98.5063
9	2_63007007_31505	99.359
9	3_63090034_36186	113.055
9	2_63083258_59796	115.99
9	2_62948361_7979	122.29
9	2_62948361_8780	124.045
9	2_63059002_30380	131.941
9	3_63065730_87787	132.347
9	3_62950401_91312	132.754
9	2_62954104_8134	134.785
9	2_62979034_11581	139.923
9	2_63139156_28891	141.622
9	2_63065730_87745	142.188
9	3_62555333_30480	142.471
9	2_63139156_29080	142.641
9	2_63139156_29075	142.641
9	3_63065730_87710	143.321
9	2_63012580_44854	143.321
9	2_62606409_67306	158.449
9	2_63048574_36341	158.449
9	3_63048574_36371	160.577
10	2_63108944_28772	0
10	2_63227371_228101	9.259
10	3_63227837_3275611	12.5553
10	2_63079391_9549	19.1479
10	2_63224935_55795	20.796
10	2_63184938_43174	25.042
10	2_63104167_13801	31.429
10	3_63202063_31964	35.043
10	3_63202063_31967	35.471
10	2_63110132_11900	39.513
10	3_63068271_42297	39.9842
10	2_63068271_42194	41.869
10	3_62296443_13765	48.8037
10	2_62524935_12233	52.271
10	2_62296443_10099	56.355
10	2_62963088_15868	62.65
10	2_62987012_6303	63.1745
10	3_63015322_16751	63.4368
10	2_62987012_6251	64.748
10	2_62987012_6862	65.315
10	2_63207079_380830	67.98
10	3_63079964_15194	74.164
10	3_62947412_12346	75.6317
10	3_62947412_12309	76.121
10	2_62587888_14402	84.306
10	2_62587888_14421	85.0419
10	2_63195266_16046	85.5325
10	2_63106902_101226	91.665
10	2_63062132_37434	92.671
10	1_63184244_15516	93.0063
10	1_63184244_17058	95.689
10	2_63184244_17041	96.058
10	3_63121089_54590	96.7222
10	1_63200699_18492	96.796
10	3_62950310_162591	97.2388
10	3_63034090_34277	97.411
10	2_63184244_15444	97.534
10	2_63062132_37532	97.9491
10	1_62942197_46056	98.272
10	2_63197072_95348	101.909
10	1_63188726_14348	106.722
10	3_62987421_18580	108.13
10	2_62549387_34075	108.13
10	2_62948273_158936	108.91
10	1_*RIPPT0165	113.385
10	1_62959511_9107	113.591
10	2_63199667_4727	114.312
10	3_62952668_52790	116.116
10	3_63087010_18494	116.621
10	3_62838990_35315	116.747
10	3_63201966_110688	117.264
10	2_62865103_51537	117.631
10	3_63201966_110697	117.799
10	1_63010918_5968	118.641
10	1_60177605_2455	122.357
10	3_62971797_48853	123.617
10	1_63228213_33450	123.775
10	3_62971797_48838	123.775
10	2_63047199_42534	123.775
10	3_62971797_48909	124.058
10	2_62970536_9113	124.247
10	3_52908553_380	127.135
10	1_63167209_14572	128.027
10	3_52908553_402	128.027
10	3_62639247_50406	128.027
10	3_52908553_403	128.027
10	2_52908553_400	128.027
10	3_63207047_270513	128.804
10	2_63192835_36247	129.97
10	2_63205572_341308	130.456
10	2_62728322_6872	131.914
10	1_62673210_33500	138.171
10	2_62606115_10748	142.355
10	2_63199781_47986	144.633
10	3_62606115_11147	145.203
10	2_63107037_41746	149.949
10	2_62929225_20609	161.77
10	3_62929225_20602	162.317
10	2_63087383_60056	163.002
10	2_63038733_52471	165.055
10	3_62970638_30760	166.54
10	2_62595956_3539	168.025
10	3_63131579_64119	170.782
10	2_63227218_146318	171.964
10	3_63095278_4039	180.103
10	2_63194784_3482	180.622
10	3_62892947_6426	181.046
10	2_62892947_6087	181.141
10	2_63141095_83406	181.4
10	2_62828102_37516	185.291
10	2_62828102_37524	185.904
10	1_62828102_37521	185.904
10	2_63125303_39603	187.041
10	2_63096016_8608	187.129
10	3_62326409_29357	187.333
10	2_62828102_35961	187.435
10	2_62828102_37673	187.741
10	2_63011327_30289	191.301
10	3_63011327_31907	191.948
10	3_62776622_9364	192.207
10	3_62968370_40832	192.811
10	3_63080636_33823	192.811
10	3_62968370_40803	193.113
10	3_62578321_18243	193.242
10	2_62997786_6235	195.83
10	2_63011327_30278	197.981
10	2_62985890_4005	199.271
11	2_63227774_2429592	0
11	2_62774660_38145	3.19149
11	2_62774660_38173	8.54149
11	2_62898117_37811	12.6065
11	3_63206781_130184	13.6952
11	2_62774660_36228	16.2355
11	2_62774660_37705	19.3295
11	2_63170643_190627	21.658
11	2_62973742_37520	22.8222
11	2_62774660_37538	23.9865
11	3_63184933_24232	52.8128
11	2_63121484_123336	54.6145
11	2_62983793_65421	64.5035
11	3_63207008_446618	66.5965
11	2_63043780_31730	74.9685
11	2_63175911_2527	75.6299
11	1_63013068_65612	77.8345
11	2_63013068_65973	81.8295
11	3_63002723_55985	84.4472
11	1_62849954_5673	84.5781
11	2_63013068_65776	84.8835
11	1_62849954_5639	86.4105
11	2_62952014_162797	87.8773
11	2_62952014_162778	88.1218
11	2_62952014_162302	88.624
11	1_62952014_162763	88.9775
11	1_62952014_164925	89.7215
11	3_63037728_31631	90.2175
11	2_62952014_162307	90.8375
11	3_62872481_12866	96.2305
11	2_62765485_51056	96.2305
11	2_63186719_35906	96.7568
11	3_63228030_109236	97.1328
11	2_62987260_127691	97.1779
11	3_62987260_123910	97.4147
11	3_62654414_4951	97.8095
11	2_62654414_4939	97.8095
11	2_63051210_95898	101.067
11	3_63074859_14084	101.974
11	2_63207063_98563	102.427
11	2_63207063_95257	103.786
11	3_63077893_24129	106.804
11	2_62911640_66635	107.407
11	3_63207063_96709	115.13
11	2_62692927_2769	115.13
11	2_63206640_60361	115.557
11	3_63005806_48895	115.912
11	2_63201742_12674	116.009
11	2_62990112_1750	116.888
11	2_62990112_1740	117.474
11	2_63120425_1832	127.205
11	2_62926571_19885	128.483
11	1_63217058_45629	129.122
11	3_63207282_275982	129.577
11	3_62952447_141985	130.759
11	3_62982151_69677	131.849
11	3_63189284_9755	133.121
11	3_62964734_25024	135.881
11	2_63070726_40831	137.12
11	2_63226393_71778	137.12
11	2_62950552_145016	137.819
11	3_60240974_4992	138.051
11	3_60240974_4552	138.051
11	3_63070726_40886	138.238
11	1_63070726_40708	138.517
11	1_63059795_23048	139.913
11	1_63160899_24877	139.929
11	3_62962205_1341	142.032
11	2_59380327_37130	142.738
11	3_63207282_275903	143.606
11	3_63059795_12577	145.34
11	2_63022886_9693	145.629
11	3_63206662_26594	146.352
11	1_63195079_49578	147.074
11	2_62747344_8483	148.011
11	3_63202705_10392	148.011
11	3_63182014_38052	151.961
11	2_63083838_3241	153.284
11	3_63083838_2701	155.957
11	2_63141291_54373	156.847
11	2_63106500_22035	170.37
11	2_63018108_73796	177.295
11	3_62894826_31720	177.904
11	3_63067663_4182	178.209
11	2_63063975_37537	180.948
11	2_63018108_74294	191.175
12	2_62972261_54257	0
12	2_63210784_21332	1.55662
12	2_63153463_12497	6.45711
12	2_63153463_12486	8.302
12	1_62994147_12245	14.202
12	2_62994147_12327	14.2856
12	2_62994147_12296	14.2869
12	2_63045941_12322	19.804
12	2_63045941_12343	20.7244
12	2_63001236_49322	24.8664
12	3_62997224_29356	25.1732
12	1_63001236_47654	26.247
12	3_63025964_24874	31.883
12	3_63125421_80850	32.309
12	3_63125421_80859	32.6133
12	2_60003725_17242	34.439
12	3_62788909_15936	36.6208
12	2_62901797_24699	37.348
12	3_62767081_2704	40.9985
12	2_62529028_11801	42.563
12	1_62941532_20810	46.918
12	2_62941532_20798	47.9163
12	2_62941532_20856	49.913
12	2_62750898_37957	54.563
12	3_63074880_74282	54.7435
12	2_63092827_46336	58.5718
12	1_63092827_46420	59.574
12	2_60134950_15982	62.813
12	3_63011363_14235	63.2285
12	2_62521644_22850	64.475
12	2_59203868_30228	65.306
12	1_63075244_3834	67.79
12	2_63185582_8799	68.882
12	3_62546380_2883	69.038
12	2_62963790_11064	69.246
12	2_63076070_11141	69.246
12	3_62443503_7275	69.3784
12	2_63060486_26888	69.428
12	2_62612964_26409	69.974
12	2_62800720_7257	73.376
12	2_62920243_6371	73.6435
12	3_63204637_100296	73.6641
12	2_63200026_101429	73.9309
12	3_63184720_40045	74.1931
12	2_62983923_8971	74.2083
12	2_63184720_40049	74.2083
12	2_63207392_530675	88.357
12	2_62482333_15405	101.751
12	2_63176016_96065	102.608
12	2_62899431_75872	106.038
12	3_63208543_47237	107.05
12	2_62298788_35317	109.074
12	2_62760756_17322	109.864
12	2_62899431_77751	109.996
12	3_62899431_77891	110.303
12	3_63036480_17014	110.549
12	3_62969792_12941	110.655
12	3_62969792_10685	110.918
12	3_63117234_29109	114.581
12	3_62950209_140234	118.244
12	3_62950209_140216	118.244
12	2_62950209_140253	118.244
12	2_63206854_243310	118.871
12	2_63109764_57636	120.037
12	2_63109764_57601	120.44
12	2_63109764_57621	120.44
12	2_63120292_16171	120.684
12	3_63163765_15234	120.858
12	3_63120292_16190	120.933
12	2_62901845_37888	121.381
12	2_63208310_17620	133.015
12	3_62956933_33816	133.732
12	3_63227831_3645951	133.811
12	3_62880558_14369	136.598
12	2_62961148_12852	140.96
12	3_63215927_76752	141.76
12	2_62973054_18191	143.759
12	3_62973054_23533	145.137
12	2_62948374_30452	145.964
12	2_63203505_91699	146.066
12	2_62986573_4147	146.767
12	3_62988178_13904	147.341
12	2_62988178_13935	148.374
12	1_62994521_4551	155.659
12	3_62972144_70982	169.257
12	3_63227267_267192	170.34
12	3_63157791_7575	170.557
12	2_63217288_4864	172.145
12	2_63207779_68252	173.589
12	3_63227267_267118	174.434
12	3_63227267_267125	174.434
12	3_63227267_267113	174.434
12	3_63227267_267107	174.793
12	2_63115156_12755	178.407
12	2_63115156_12756	178.407
12	2_63115156_12754	178.942
12	2_63115156_12753	179.611
12	2_63206125_97028	190.844

## Sheet: 268405
Additional file 3: Table S3. Comprehensive parental linkage maps constructed in the Pinus radiata QTL and FWK pedigrees. B) 268405
Linkage group	Marker	Position (cM)
1	3_62982139_82622	0
1	3_62982139_82629	0
1	3_62982139_82594	2.12766
1	3_62982139_87721	7.34466
1	2_62982139_86496	7.34466
1	2_63120383_11400	7.92777
1	2_63131782_73928	8.00066
1	1_63111220_26796	9.96866
1	3_63009083_58157	10.8204
1	2_63009083_58158	10.8204
1	2_63090824_5759	11.4592
1	2_63090824_5704	12.0979
1	2_63157961_18782	12.0979
1	3_62982139_87175	12.9497
1	1_63120383_11556	12.9497
1	2_63087336_35044	23.3107
1	2_63037425_32301	23.3107
1	3_63037425_32269	23.5398
1	3_63173646_42673	23.6773
1	2_62599801_8579	23.8344
1	2_63141344_42780	23.9217
1	3_63193748_26193	25.1437
1	3_62705837_12029	25.1437
1	3_62705837_12036	25.5571
1	3_62296934_20029	25.5571
1	3_63177112_2234	25.603
1	3_63137787_21092	25.6604
1	3_63141344_41179	25.8327
1	3_63003027_30403	26.6939
1	3_63190959_13757	27.2107
1	2_62977980_8961	27.2107
1	2_63037425_32375	27.2107
1	2_62976380_14030	27.2107
1	3_63140730_59041	27.5137
1	3_62599801_8617	28.4833
1	2_62666815_35112	28.5742
1	2_62548435_2440	28.6651
1	2_62845265_20073	29.0167
1	2_59231984_30809	29.0167
1	3_62705837_12722	29.0167
1	3_63190959_13775	29.0167
1	3_63038283_187295	29.0287
1	1_62599801_9785	29.0287
1	3_63207402_1413467	29.0287
1	2_59231984_20956	29.0287
1	3_63037425_32238	29.6267
1	1_62305543_31382	29.9257
1	2_62666815_34347	30.0538
1	2_63228057_28816	30.1051
1	2_63228057_28875	30.2247
1	3_63186324_15945	30.2247
1	3_63164818_26676	30.2247
1	3_63000491_6686	30.2247
1	2_62845265_20025	30.2247
1	3_63138646_51964	30.3101
1	2_63023639_7000	30.3101
1	3_59231984_20792	30.3101
1	2_63003027_28750	30.3742
1	2_60005229_52335	30.3742
1	3_62705837_12009	30.4639
1	2_59231984_20811	30.8227
1	3_62296934_18660	31.0787
1	2_63228057_29018	31.0787
1	3_63042192_17459	31.0787
1	3_63064904_23675	31.0787
1	3_62705837_12677	31.9757
1	2_62958643_14798	33.1287
1	3_63087336_35669	37.0433
1	3_63207337_101483	37.1999
1	2_63036852_1750	37.3695
1	2_63087336_36140	37.4347
1	2_63206258_87362	37.6522
1	3_62533852_16351	37.7088
1	3_62533852_15532	37.8262
1	2_63015484_19865	38.2177
1	3_62998662_6193	38.2177
1	2_62998662_5958	38.2177
1	1_62533852_16283	40.3547
1	1_62307640_7100	40.3547
1	3_63206104_11234	40.7204
1	3_63212776_31275	41.452
1	2_63206104_11177	41.452
1	1_62533852_17664	41.5892
1	1_62533852_14005	41.7655
1	3_62533852_15147	41.7655
1	3_53997278_6137	42.3299
1	3_63212776_14059	42.5493
1	3_63206571_288811	42.5493
1	3_63065443_34291	42.8237
1	3_63000687_12904	43.3175
1	2_63000687_12900	43.3175
1	2_62533852_14373	43.6467
1	2_62533852_13830	43.6467
1	1_62533852_17608	47.8047
1	2_63172723_42707	48.2351
1	3_63000687_11035	48.3427
1	2_63144304_25931	48.4195
1	2_62533852_14002	48.522
1	2_63144304_25961	48.522
1	3_63000687_11161	48.522
1	3_63000687_11148	48.6117
1	2_63144304_25910	49.2393
1	3_63000687_11122	49.4187
1	1_63144304_25895	49.9567
1	2_63195678_24308	55.4284
1	3_63000208_26968	55.5448
1	2_63050897_9357	55.7777
1	3_62300365_40787	55.7777
1	1_62900632_3625	55.7777
1	2_63195890_56036	59.5927
1	1_63193571_33609	59.5927
1	1_63038322_32085	59.5927
1	2_63064426_75468	59.9102
1	2_63157567_40208	59.9102
1	2_62978325_25106	59.9499
1	2_62896217_6534	60.0009
1	2_63180200_17127	60.0009
1	3_62978325_25168	60.0009
1	2_62978325_25138	60.069
1	2_63195773_4148	60.069
1	2_63065971_17541	60.069
1	2_63037314_23250	60.1643
1	1_63038322_26545	60.1643
1	3_63182415_130201	60.4501
1	3_63021352_2966	60.7359
1	2_63021352_1421	61.0217
1	2_63021352_3076	61.0217
1	1_63021352_1419	61.0217
1	1_62990924_31099	65.4687
1	3_63051452_22356	66.1247
1	2_62601837_38371	67.4367
1	2_62601837_38346	67.4367
1	2_62995404_47944	67.8325
1	2_61165714_2818	68.5451
1	2_63020299_40674	69.0201
1	3_62824730_1102	69.1685
1	1_63129473_21799	69.1685
1	3_62601837_37966	69.284
1	3_62886454_101407	69.284
1	3_63214936_58617	69.4159
1	2_62601837_38430	69.4159
1	1_63088006_53188	69.5149
1	3_62824730_1121	69.5149
1	3_62601837_37965	69.5149
1	1_63195678_25649	69.7652
1	2_63195678_24151	69.7652
1	3_63002659_40258	69.7652
1	2_63195678_24111	69.7652
1	3_63195678_25638	69.7652
1	1_63161542_24925	69.7652
1	3_62601837_38397	70.2077
1	1_62601837_36363	70.2077
1	3_62601837_39514	70.5849
1	3_63214936_59972	70.6792
1	2_62776820_6410	70.8363
1	3_63065840_55026	70.8363
1	3_63065840_55042	70.9621
1	3_63065840_54996	70.9621
1	2_63052060_30375	71.465
1	2_63140004_5821	71.5548
1	2_63140004_5820	71.5548
1	3_63207010_154587	72.0937
1	1_59952246_9575	72.0937
1	3_63046913_14545	76.7207
1	2_63046913_14581	78.1922
1	2_62976673_28942	81.0092
1	3_62976673_27114	82.0183
1	3_62976673_27110	82.0183
1	1_62874238_152594	83.3427
1	2_62976673_28944	83.8314
1	2_62940602_100080	84.7391
1	2_62527716_27930	84.8632
1	2_62927073_42374	84.8632
1	3_62927073_10417	85.2977
1	2_62927073_10416	85.2977
1	2_59738471_21207	90.5597
1	3_62949960_28119	90.7499
1	2_63227806_2279182	90.7499
1	3_62899849_128713	90.8767
1	3_62949960_86739	91.0352
1	3_63204533_154254	91.1303
1	3_63013865_3023	91.5107
1	3_63100979_11805	92.4707
1	3_62970629_23764	92.9735
1	2_62968861_50703	94.0707
1	3_62972203_6155	94.7414
1	3_63201830_103666	95.2205
1	2_63228494_2324945	96.0829
1	2_63201830_103711	96.2572
1	2_59382799_11424	96.7537
1	3_63095342_27980	97.2365
1	2_62989208_44687	97.2365
1	3_62998612_98916	98.1057
1	2_63205277_19194	98.4437
1	2_63227817_2904129	98.9947
1	3_62672445_9026	100.097
1	1_62382221_2389	100.097
1	3_59712128_4804	100.662
1	2_63139703_50607	101.952
1	2_62974248_12079	102.88
1	2_62519970_19298	102.88
1	2_62960564_55117	103.63
1	3_63206075_342294	103.78
1	1_62560201_14658	104.381
1	2_63102047_32902	105.695
1	2_58785659_14326	107.448
1	1_58785659_14301	107.448
1	2_63106859_17508	108.182
1	2_63106859_20804	108.549
1	3_63009150_79962	108.825
1	2_63099767_20862	108.978
1	2_63102047_32914	108.978
1	1_63102047_34035	109.284
1	2_62972008_36747	109.284
1	1_62555339_37088	111.767
1	1_63223540_11981	112.028
1	3_62943791_25203	112.29
1	2_62867898_8905	112.395
1	3_63026523_15528	112.464
1	2_59499347_16277	112.464
1	2_62976534_2995	113.86
1	2_62950441_230525	114.936
1	3_62974231_24366	114.939
1	3_63195301_43085	114.945
1	2_63192822_30189	114.956
1	2_63106859_17590	114.973
1	3_63119500_28129	114.992
1	3_63195301_43068	114.992
1	3_63206942_10485	114.992
1	1_62927932_42953	114.992
1	2_61274485_18286	115.052
1	1_63022009_10611	115.113
1	3_62523653_49966	115.123
1	2_62523653_50404	115.148
1	2_62956391_5657	115.174
1	3_62519970_19357	116.066
1	2_63033128_64399	118.272
1	2_62689553_10325	118.272
1	2_63018649_82890	118.512
1	1_63033128_63319	118.693
1	2_63009150_74491	118.693
1	2_63033128_10031	118.833
1	1_63119740_24893	118.946
1	2_63201732_77148	119.535
1	1_62970937_42830	119.62
1	1_62913529_16657	119.957
1	3_63174500_46953	121.043
1	2_59412685_22274	122.386
1	3_59412685_22190	122.482
1	2_63119500_29079	122.523
1	2_59412685_22276	122.523
1	3_59412685_22252	122.554
1	1_63140671_27782	122.77
1	2_63018649_82950	125.285
1	2_63033128_64373	125.285
1	3_63033128_64602	125.548
1	2_63033128_64521	126.337
1	2_63033128_64572	127.28
1	2_63033128_63867	127.657
1	3_62891813_71228	128.276
1	1_62970937_29325	128.538
1	2_63013063_56942	128.957
1	2_63013063_59808	128.957
1	3_63112720_41376	129.376
1	1_62953808_89472	129.496
1	3_63228481_3095660	129.935
1	2_63228481_3095627	129.975
1	2_61733760_8501	130.028
1	2_63013063_53601	130.215
1	1_62867846_129147	130.215
1	3_61733760_8516	130.843
1	3_62981765_7637	130.843
1	3_63013063_56894	130.843
1	3_62308407_8692	130.843
1	3_61733760_8083	130.843
1	3_63013063_57012	131.388
1	2_63054193_27655	131.682
1	3_62953808_93675	132.73
1	2_63013063_61575	132.73
1	1_63013063_61577	133.149
1	2_62970937_42920	134.931
1	1_63115914_14757	135.278
1	2_62510499_46177	135.597
1	3_63066733_51421	136.382
1	1_63054193_27598	136.395
1	2_62953808_93082	136.714
1	2_61595251_6105	140.04
1	2_61595251_6117	140.176
1	2_63223373_43721	140.366
1	2_63182174_31109	140.448
1	3_62972337_2882	140.53
1	2_61595251_6065	140.584
1	2_62671513_8013	140.652
1	2_62860724_37778	140.652
1	3_63079620_8461	140.675
1	3_63140541_9856	140.857
1	3_62771642_24202	140.857
1	3_63105745_65761	140.857
1	1_63023201_39121	140.857
1	1_63133199_47071	141.101
1	1_63133199_47053	141.101
1	2_62771642_17661	141.141
1	3_63149125_3224	141.302
1	3_62713081_7702	141.302
1	1_63147239_28315	141.344
1	3_62743912_1659	141.539
1	1_63223373_45046	141.539
1	1_63223373_45047	141.539
1	3_61733760_8138	141.588
1	2_62771642_23300	141.924
1	1_62794234_1731	142.564
1	2_63210130_134040	145.928
1	3_58855819_18221	146.294
1	2_63009699_5960	146.385
1	2_63210130_134003	146.385
1	1_63030003_61284	146.385
1	2_63129674_20773	146.538
1	2_63182174_30016	146.538
1	2_63210130_134926	146.66
1	2_63227824_1658559	146.66
1	3_63210130_135025	146.843
1	3_63117493_15366	146.843
1	3_62975028_11040	146.843
1	2_63210130_133673	146.843
1	3_63227824_1658518	146.843
1	1_63201063_219359	147.026
1	2_63069524_7600	147.148
1	1_62774230_17068	147.759
1	2_62975028_10673	147.759
1	2_62975028_11821	147.759
1	1_62755258_8923	147.759
1	2_62966574_51308	148.531
1	3_62772003_22600	148.531
1	2_62755258_8452	148.531
1	3_63210130_135030	148.531
1	2_63210130_133576	148.531
1	2_63210130_134397	148.531
1	3_63204190_5815	148.602
1	3_63204720_138099	148.884
1	2_63210130_133970	149.109
1	2_62781735_7132	149.799
1	2_63050013_76055	149.799
1	2_62781735_6115	149.799
1	3_62781735_5974	149.799
1	2_63205883_7198	150.009
1	3_62968720_81785	150.009
1	3_63204720_138566	150.169
1	2_63139994_11424	150.29
1	2_63117493_15767	151.134
1	1_63117493_15695	151.134
1	2_62968720_81827	151.134
1	1_63117493_15631	151.134
1	1_63228512_1705921	151.84
1	3_62781735_10028	154.402
1	2_63139994_11394	154.402
1	3_63139994_11083	155.08
1	3_62781735_6050	155.419
1	2_63139587_70104	156.098
1	3_62781735_5769	156.204
1	3_63207274_25127	157.37
1	3_62987755_14706	157.37
1	3_62639869_9601	157.37
1	2_63203183_44244	157.485
1	2_63228512_1705801	157.624
1	2_63062019_10319	158.006
1	3_63139994_11154	158.006
1	2_60272652_8102	158.006
1	1_62511567_17941	161.726
1	3_63036979_41849	162.166
1	2_63193176_10128	162.342
1	2_62965915_16389	162.41
1	2_63227242_167470	162.496
1	2_62801526_35872	162.496
1	2_63077570_55915	162.606
1	2_63161514_78206	162.753
1	2_63227242_166912	162.753
1	1_62511567_18032	162.753
1	3_63037899_90603	162.958
1	3_62965915_11703	162.958
1	3_63139587_54621	162.958
1	1_63077570_56075	163.266
1	2_63141326_40970	163.574
1	3_63141326_40961	163.574
1	2_63077570_55845	164.807
1	2_63077570_55820	164.807
1	3_62781735_5313	165.629
1	3_62959527_32613	165.629
1	3_62965915_16426	165.72
1	3_62959527_19356	165.903
1	2_63006048_34018	165.903
1	3_63141326_41461	166.843
1	3_63080906_24710	166.843
1	3_62961941_33315	166.978
1	2_62512311_33872	167.236
1	2_62762822_9740	167.236
1	3_62927666_41108	167.236
1	3_63078259_39481	167.407
1	3_63227242_168411	167.784
1	2_62786247_58552	168.052
1	2_62786247_58521	168.16
1	3_62965915_16334	168.724
1	2_61613879_4973	169.665
1	2_62389435_14752	170.196
1	3_63201400_123013	170.461
1	3_62954539_28184	170.993
1	2_59442769_12496	170.993
1	3_62297395_28950	171.363
1	2_63201400_112540	171.439
1	2_60272652_8091	171.439
1	2_62847702_18614	171.439
1	2_62714883_67833	171.659
1	3_59442769_12138	171.881
1	3_62908334_70863	172.103
1	3_62872609_13838	172.473
1	3_63050492_12910	172.712
1	2_59442769_11043	173.214
1	3_62761781_5849	173.735
1	2_62762822_9929	173.822
1	3_60048259_22010	173.822
1	2_63210616_121475	174.083
1	3_62847702_18663	174.187
1	3_62819772_24203	174.295
1	1_62736216_20622	174.431
1	2_62847702_15203	174.634
1	3_62847702_15511	174.636
1	2_62847702_15464	174.636
1	1_62847702_16179	174.973
1	3_63080013_14937	174.973
1	3_62847702_17972	175.041
1	2_62961941_30019	175.041
1	2_62801526_35789	175.361
1	2_62801526_35794	175.361
1	2_62992864_8703	175.361
1	2_63201400_113424	176.059
1	2_63155229_40748	176.059
1	1_63201400_113426	176.059
1	3_63114736_28715	178.055
1	3_63114736_28719	178.661
1	2_60048259_22016	179.329
1	3_63161514_78210	179.875
1	1_63201400_111377	179.875
1	2_60048259_21989	180.928
1	3_63210616_159626	183.034
1	3_63210616_159637	183.174
1	3_62768990_12389	183.737
1	3_62714883_67845	184.019
2	1_63010070_24689	0
2	1_63176582_125089	2.27
2	1_63176582_125085	4.549
2	2_62953029_51223	7.729
2	2_63086077_52160	7.85644
2	3_59150639_2594	8.11133
2	3_62953029_51155	8.22057
2	1_62953029_52353	8.876
2	3_63079527_43689	9.063
2	2_62953029_52702	9.6365
2	2_62834719_6185	9.6365
2	2_62834719_6169	10.397
2	3_63062152_10515	10.9395
2	3_63038144_13509	11.5139
2	2_62892533_6551	13.003
2	2_63184917_48052	14.3238
2	3_62772235_21790	14.4118
2	2_63176582_144606	14.764
2	2_62541845_6080	18.19
2	1_62585318_10088	18.19
2	2_63204435_45024	18.2478
2	3_62974780_3498	18.2478
2	3_59657109_5632	18.2528
2	2_62957216_3592	18.2832
2	2_63025836_27745	18.2914
2	2_62986319_11506	18.2951
2	3_62986319_11359	18.3012
2	2_62974780_8005	18.3012
2	3_63184094_8513	18.3012
2	2_63030864_35979	18.3033
2	3_62957216_2053	18.308
2	2_62957216_3589	18.3321
2	2_63186670_56873	18.3448
2	2_62772235_22078	21.08
2	2_63214168_52354	21.1322
2	3_63205896_127287	21.1707
2	3_63172781_51106	21.2271
2	3_62986319_11875	23.483
2	2_62742149_43375	24.1885
2	2_63016148_41843	24.4237
2	3_63040826_49153	24.5413
2	3_62997661_1312	24.894
2	2_59351558_1836	24.894
2	2_63120704_80147	25.1762
2	3_63120704_78699	25.2467
2	3_63120704_79635	25.3643
2	2_62952141_126703	25.3643
2	2_62742149_43922	25.3643
2	3_63120704_79631	25.3643
2	2_63120704_79596	25.3643
2	1_63120704_81010	25.3643
2	2_62742149_43933	25.4584
2	2_62742149_44295	25.5995
2	3_62742149_43686	25.5995
2	2_63120704_80472	25.5995
2	2_63120704_77540	25.7406
2	2_63120704_77541	25.7406
2	1_62974005_36852	25.8347
2	3_62742149_43270	25.9019
2	1_62974005_36880	25.9019
2	2_62951530_35121	26.305
2	3_63120704_77010	26.305
2	3_63120704_80435	26.305
2	1_62742149_43291	26.305
2	2_63034793_4232	33.683
2	3_63060451_4867	35.2305
2	2_63030698_11426	35.54
2	2_63034793_4530	35.7463
2	2_63191535_43063	36.0255
2	1_63132897_21720	36.159
2	1_63016148_20879	38.368
2	3_63016148_42111	39.599
2	3_63132897_22001	40.492
2	1_62917681_50497	41.385
2	3_62991302_4808	41.8135
2	2_63034793_4280	42.4869
2	3_63016148_19561	43.3132
2	2_63034793_4297	43.956
2	1_63046397_10352	53.685
2	2_62965150_10389	54.0715
2	2_62840029_82014	54.2647
2	2_63227779_2708855	54.3034
2	1_63097967_5763	55.231
2	2_63016530_54508	56.006
2	2_63016530_54496	56.161
2	2_62894873_35790	56.161
2	3_62840029_81050	56.2643
2	2_63016530_54511	56.2643
2	3_63227779_2706177	56.3935
2	2_63016530_54554	56.781
2	1_63094935_85947	56.781
2	2_63009331_12774	57.2417
2	2_63036910_13529	57.2647
2	1_62951803_90128	57.426
2	3_62516111_45476	60.0984
2	3_63094935_83347	60.186
2	3_62516111_39151	60.186
2	1_63066455_13193	60.186
2	2_62779256_27180	60.2035
2	3_63207013_367846	60.2035
2	3_63207950_120410	60.2038
2	1_63094935_83667	60.2041
2	2_63127504_7284	60.2044
2	3_62779256_16073	60.208
2	1_63085371_22361	60.2168
2	3_62516111_39674	60.2188
2	2_63085371_22316	60.2199
2	3_62779256_12535	60.2229
2	3_63207950_120471	60.225
2	2_62516111_45532	60.2337
2	1_63094935_83678	60.2352
2	2_63204647_112721	60.2404
2	3_63004542_26719	60.2445
2	2_63013091_56464	61.219
2	2_63084654_55237	62.3297
2	3_63184110_67312	62.3709
2	3_63016530_54532	62.4884
2	2_62987356_23549	62.7
2	2_63084654_47340	62.7
2	2_62987356_23610	62.7
2	2_62996723_16375	65.145
2	2_62977777_2984	65.145
2	3_62950558_40297	65.4772
2	3_62997822_142399	65.6766
2	2_63119470_12901	66.031
2	2_63209492_105065	66.031
2	2_63167839_110737	66.1418
2	3_63129106_7155	66.2082
2	3_63154865_3159	66.474
2	3_62999396_7821	68.0173
2	3_62958084_5604	68.0249
2	3_62840029_82069	68.0433
2	1_62625977_83489	68.0603
2	1_62625977_83439	68.118
2	3_62962138_10114	68.216
2	3_62609173_48129	68.2669
2	3_63227607_25812	68.3248
2	2_63165776_24280	68.3287
2	3_62987587_59473	68.3459
2	3_62987587_59472	68.3459
2	2_62609173_51107	69.1575
2	2_62533847_52170	71.841
2	2_62533847_52193	72.1965
2	3_62999396_7903	72.315
2	3_62955121_38367	72.552
2	2_60254900_2939	72.6536
2	3_62293524_34903	72.6536
2	3_62987587_58983	72.6536
2	2_63038477_21535	72.7297
2	2_62997822_143723	72.789
2	3_62955121_38404	72.789
2	2_63029117_10534	72.789
2	2_62868967_83325	72.8364
2	2_63039204_12016	72.8364
2	2_41809863_836	72.8567
2	2_63189452_42600	72.8567
2	2_62987037_11267	72.8567
2	3_62962138_10902	72.947
2	2_62017443_15971	72.9786
2	3_62997822_143768	72.9786
2	3_62948170_221180	72.9786
2	2_62991635_13585	72.9786
2	1_63058993_20644	73.0599
2	2_63189452_42562	73.0599
2	2_47473392_1042	73.263
2	3_63123103_24574	73.263
2	2_63191889_92081	73.263
2	2_62987037_11425	73.263
2	2_62533847_52239	73.263
2	1_62987037_11404	73.263
2	2_63019262_19213	74.264
2	1_63106907_37812	74.264
2	3_63191889_72046	74.5833
2	2_63180331_17158	74.5833
2	1_63106907_37858	74.6472
2	3_63164077_20139	74.743
2	3_63164077_19932	74.743
2	2_63207218_212085	74.743
2	3_63207348_321491	74.743
2	2_63027087_59816	74.743
2	3_63164077_19902	74.743
2	2_60081068_30594	74.743
2	2_63032702_11350	74.8388
2	2_63164077_20119	74.8388
2	3_63164077_20120	74.8388
2	2_63032702_11291	74.9825
2	2_63173924_18536	75.0304
2	3_62987587_58971	75.0304
2	2_62956683_9834	75.222
2	2_63195058_26505	75.222
2	2_62674563_14511	75.222
2	2_63061753_29085	75.222
2	1_62674563_14528	75.222
2	1_59579807_6956	77.986
2	2_59579807_6993	78.0074
2	2_59579807_6994	78.0074
2	2_63029117_10595	78.0261
2	2_62968748_47307	79.228
2	2_62429093_61387	79.228
2	3_62983017_19385	79.2549
2	3_63020577_9087	79.2558
2	3_63038518_85210	79.2574
2	3_62754675_14333	79.2673
2	2_63111249_22360	79.279
2	3_62580704_37261	79.2847
2	2_63164077_20081	79.3033
2	3_63173924_18555	79.3058
2	2_63215711_29753	79.3072
2	2_62963816_9421	80.759
2	2_61173291_1532	80.759
2	3_63039204_11994	81.1606
2	1_63138672_58819	82.1645
2	3_62696570_26198	82.633
2	2_62969666_761	83.0078
2	3_63139768_35303	83.57
2	1_63152337_22189	83.57
2	2_63093438_10158	85.199
2	2_63111249_22184	85.6315
2	2_62754675_14172	86.2802
2	2_63201407_16461	88.0823
2	1_63011734_1892	88.4428
2	3_62534112_9097	88.4428
2	2_62952676_800508	88.4428
2	1_63175072_183253	88.5972
2	2_62824125_6100	88.659
2	2_62824125_7438	88.659
2	2_62952676_801233	88.8032
2	3_62754675_14344	88.9061
2	3_62970867_8303	88.9061
2	3_63142628_21989	89.0434
2	1_62824125_7935	89.524
2	3_62931507_37209	92.812
2	3_63196602_6529	93.7942
2	3_62885419_27304	97.3451
2	3_63180705_105966	97.6335
2	2_62943249_82997	98.1693
2	2_62943249_82995	98.1693
2	1_63227808_2956049	98.1693
2	2_63180705_109259	98.705
2	2_62769909_6673	98.705
2	2_63227088_563946	98.705
2	2_63228536_2662115	98.705
2	2_63190228_13941	103.624
2	2_63040431_15213	103.624
2	2_63190228_14420	103.624
2	1_62885419_27353	103.624
2	2_63190228_13995	103.624
2	3_63180044_90035	104.203
2	2_63190228_14070	104.203
2	3_62986555_43425	104.203
2	3_63190228_14455	104.268
2	3_63190228_12690	104.348
2	3_62516186_12849	104.59
2	2_63040431_57210	105.693
2	2_63207295_58466	106.038
2	1_63102992_5746	106.521
2	1_62602653_7048	106.546
2	2_63197627_113992	108.204
2	3_63227774_1055709	108.878
2	3_63202099_41450	108.966
2	2_63202099_43707	108.966
2	1_62867868_21557	109.467
2	2_62987612_56870	109.856
2	2_63205497_136365	110.022
2	2_62953583_8317	110.439
2	3_63074592_35790	110.633
2	2_63227745_385095	110.924
2	3_63207260_307416	111.41
2	1_59364112_8368	111.41
2	2_63207227_179195	114.121
2	3_62967717_18754	114.684
2	2_63207227_178164	114.754
2	3_63157694_11644	115.07
2	1_63134248_8473	116.653
2	2_62854403_26404	118.374
2	3_62967717_18782	119.114
2	2_62853765_36467	120.593
2	2_63112020_68035	123.404
2	2_62870783_22855	123.726
2	2_63180788_219160	124.693
2	2_63197262_22505	125.846
2	3_63182644_30183	125.922
2	1_63023698_12933	126.01
2	2_62752516_37980	126.01
2	2_63184706_91565	126.076
2	2_63193326_16462	126.076
2	2_63182644_34473	126.23
2	1_60277345_6081	126.537
2	2_63017987_49083	128.936
2	2_63017987_49060	128.936
2	2_63017987_49022	129.222
2	3_62513564_41909	129.318
2	3_62963550_27102	129.318
2	2_63065247_91240	129.738
2	1_62953703_67866	129.738
2	1_63051634_54083	129.796
2	2_61926607_1150	129.796
2	3_63069643_11672	129.796
2	2_63051634_40467	129.796
2	3_61926607_64168	129.891
2	2_63051634_54194	129.918
2	2_62522654_4635	130.082
2	3_63051634_39902	130.082
2	1_63051634_40491	130.082
2	1_63051634_54126	130.082
2	2_63207629_62262	130.082
2	1_62522654_4695	130.082
2	3_62993019_7403	132.585
2	1_62953703_76554	132.585
2	1_63201577_68480	132.687
2	2_63112020_69994	132.755
2	1_63080455_73286	132.839
2	1_63080455_73274	132.862
2	3_62309259_10466	132.924
2	2_63199907_20516	132.924
2	3_62953703_52707	132.992
2	3_63112020_68311	132.992
2	3_62953703_67916	133.094
2	2_61518386_47859	133.602
2	2_63112020_68101	135.24
2	3_62953703_52750	135.474
2	2_63206802_268939	141.673
2	2_63206802_268938	141.673
2	2_63017785_14895	143.814
2	2_63072579_21605	144.475
2	2_63072579_21604	144.475
2	2_63072579_21593	145.137
2	2_63066572_12767	145.798
2	3_63207129_547367	146.302
2	3_62873157_48444	146.638
2	3_63017785_13497	146.638
2	3_63176266_25535	147.309
2	2_63092734_6777	147.477
2	2_63217795_10115	147.982
2	3_62969603_1463	147.982
2	3_62587206_131559	148.317
2	2_63051007_23196	148.317
2	3_62969603_3274	148.687
2	2_63107709_35754	149.241
2	3_63017785_13818	149.241
2	2_62756808_12815	150.165
2	2_62756808_12814	150.165
2	2_62914854_45830	150.634
2	3_62756808_13675	152.581
2	2_62957965_54344	152.951
2	3_62822201_45101	153.974
2	3_63204778_202338	154.179
2	2_62756808_12827	154.879
2	1_63227796_2820694	154.997
2	2_62962871_11211	154.997
2	2_62996550_101398	155.298
2	3_63157606_318875	155.449
2	3_62530873_35159	155.6
2	3_62955234_19070	155.6
2	2_62973840_10142	155.6
2	2_63133095_79567	155.721
2	2_63060510_16752	155.901
2	3_63065577_13980	155.901
2	3_63206773_217132	156.082
2	3_63204778_201608	156.082
2	2_63060510_16829	156.128
2	3_62994235_15473	156.128
2	3_63027309_7629	156.203
2	2_63157606_318923	156.203
2	2_63178873_19660	156.203
2	2_61556990_6246	156.203
2	3_62973840_10125	156.354
2	3_62962871_68478	156.354
2	3_63178873_22392	156.354
2	2_62996550_102763	156.444
2	3_62303180_17443	156.806
2	3_63178873_22391	156.806
2	3_63065577_13911	156.806
2	1_62306342_3014	156.806
2	2_63038861_97367	157.97
2	1_63196313_25558	157.97
2	1_63038861_97472	157.97
2	3_62540052_2626	158.35
2	1_59262907_36137	158.414
2	3_62540695_3705	158.414
2	3_63200031_21978	158.414
2	3_63144135_41638	158.731
2	2_62835041_28278	158.857
2	2_63207954_21353	158.921
2	2_58814603_7871	158.921
2	3_63015493_18590	158.968
2	2_62956308_19954	159.005
2	1_63144135_48852	159.035
2	2_62847777_16549	159.035
2	2_63015493_18040	159.079
2	2_62955980_54825	159.079
2	3_63156306_63447	159.111
2	2_63015493_16875	159.135
2	2_63049945_28198	159.135
2	3_63029251_16780	159.301
2	2_63015493_16840	159.301
2	2_59262748_35861	162.492
2	3_63065577_13941	162.492
2	2_63178873_20393	162.492
2	1_63204778_202534	162.492
2	2_63178873_20371	162.492
2	3_62756808_12300	162.989
2	2_62637350_16418	163.487
2	3_63144135_39739	164.786
2	2_63144135_41533	164.786
2	3_61579887_3553	164.873
2	2_63193141_27188	165.219
2	3_63083301_37662	178.324
2	3_63141578_17018	193.219
2	3_63141578_17013	193.219
3	3_63110684_94986	0
3	3_62970861_23964	1.06383
3	3_62699552_199591	1.06383
3	3_63060874_30409	5.24583
3	2_63060874_30750	6.29133
3	2_63184445_1097	6.63983
3	1_62825186_11496	7.03812
3	3_62643240_14871	7.33683
3	1_62643240_14820	9.42783
3	2_63193609_14104	14.1858
3	2_62963698_29299	14.1858
3	3_62824724_8220	14.6675
3	2_63175308_160783	16.4338
3	3_63175308_160869	16.8834
3	2_62601102_11549	17.5578
3	2_63145507_24643	23.2128
3	1_63145648_7756	25.0518
3	1_63145648_7730	29.5768
3	3_62947758_51594	32.2758
3	1_63178301_170531	33.5478
3	2_63178301_170835	34.8333
3	2_63079673_29051	36.1188
3	3_62643608_29017	37.8233
3	1_63000050_57726	37.8608
3	2_63000050_57860	39.5278
3	1_63000050_57861	39.5278
3	3_63050430_78496	39.6133
3	3_63219011_828841	40.263
3	2_63000050_57792	40.4468
3	3_63192096_101274	40.6306
3	1_63168944_52143	40.6306
3	3_63198965_64004	40.7532
3	3_63050430_78527	40.7532
3	1_63219011_759029	40.7532
3	3_63050430_78540	41.3658
3	2_62982132_128800	41.3658
3	2_63114883_6419	44.2418
3	3_63192096_101293	44.309
3	3_62972530_37793	47.1288
3	1_62573939_20757	47.1288
3	2_63154917_33378	48.8518
3	1_63085443_79863	49.9311
3	1_63085443_79856	50.3628
3	1_63204978_112351	51.9298
3	3_62746970_6028	53.4747
3	3_63087347_51657	53.5851
3	2_62746970_6768	54.1368
3	2_63023023_279231	57.0623
3	2_63023023_279189	57.0623
3	2_62789610_4096	59.0318
3	1_63178666_34781	59.9878
3	2_63178666_34720	61.334
3	3_63159592_9907	61.8808
3	3_62968375_33350	62.1513
3	3_62976804_65243	70.0838
3	2_62846240_34447	70.6993
3	1_63206434_61755	72.5458
3	2_63084762_41595	72.5458
3	3_62971838_104798	73.2752
3	2_58995055_8257	73.6398
3	2_63109732_128701	73.6398
3	2_62894892_36342	73.8586
3	2_63144306_4248	74.0045
3	2_63109732_128722	74.0045
3	2_63179765_79522	74.0045
3	2_62510593_17387	74.1087
3	3_62952569_370409	74.1868
3	2_63205658_27300	74.1868
3	2_62894892_36133	74.2476
3	2_63070064_31381	74.2962
3	2_62995360_12859	74.336
3	3_62539883_27540	74.3692
3	2_62992680_18545	74.3692
3	3_63213386_30923	74.3692
3	3_63195330_66914	74.4213
3	1_63070064_28327	74.4603
3	1_63060848_59337	74.7338
3	2_59081404_44712	75.6158
3	3_59081404_44706	75.7597
3	2_59081404_45448	75.9035
3	1_63005011_15445	75.961
3	3_63202194_40866	75.961
3	3_63025198_21235	76.0473
3	2_63108651_56067	76.2631
3	3_63025198_18422	76.2631
3	1_63017032_84316	76.4788
3	2_63017032_34847	77.5738
3	1_63000563_6743	78.1188
3	3_63202194_38522	78.3038
3	3_59598603_26803	78.3038
3	2_62984411_59114	78.3038
3	3_63202194_74040	78.3038
3	2_63187561_32846	78.3038
3	1_62776441_40610	78.3038
3	1_62972492_62018	78.5948
3	3_62966865_80690	78.6676
3	1_62972492_62029	78.6676
3	2_62993913_20345	78.7195
3	1_63136536_12720	78.7888
3	2_63202194_50288	78.7888
3	3_63158548_3437	78.7888
3	2_62748791_11351	78.8495
3	2_62748791_11346	78.8495
3	2_62972085_23043	79.0313
3	2_59081404_44955	79.0313
3	2_63226625_24282	79.1353
3	2_63068839_3126	79.3951
3	1_63179169_41549	79.5288
3	2_63202194_29469	79.7588
3	2_63202194_29487	80.0076
3	2_63187561_29057	80.2563
3	3_63202194_50060	80.3558
3	3_63148312_59320	80.3558
3	2_63093312_29964	80.4222
3	3_63202194_35163	80.4222
3	3_59658806_20115	80.4222
3	2_58465441_5200	80.4222
3	2_58465441_8126	80.4222
3	1_58465441_7553	80.4695
3	3_63194188_19713	80.5051
3	2_63207796_340048	80.5051
3	3_63227583_225861	80.588
3	3_58465441_8707	80.7538
3	3_63202194_40501	80.7538
3	1_58465441_6886	80.7538
3	3_63202194_40414	81.5446
3	2_63201073_105405	81.8378
3	2_60237382_6510	81.8378
3	2_62963303_34962	81.8378
3	3_58465441_6967	82.6516
3	2_63227550_146567	83.2842
3	3_63202194_28661	83.6173
3	3_63129155_65396	83.6173
3	2_58465441_7467	83.9168
3	3_62522886_49887	84.5578
3	2_62960950_16348	84.5578
3	3_63152715_10629	85.7483
3	3_62979768_14189	85.8398
3	1_63188023_39517	86.4808
3	2_62952759_17221	89.9728
3	3_63205253_69943	90.7074
3	2_63060960_7136	92.5438
3	1_63060960_7139	92.5438
3	2_63206525_166839	93.8953
3	3_63206658_144094	93.8953
3	1_62952646_559108	94.1656
3	3_63206658_145585	95.2468
3	3_63206658_147045	95.2468
3	3_62987905_30363	95.2468
3	2_63010052_36068	95.2468
3	3_62191903_22339	95.5583
3	2_62760288_17861	96.5772
3	2_63051508_17356	98.0185
3	2_62641068_17668	98.5728
3	2_62510340_79355	98.5728
3	2_62873698_119637	100.622
3	2_63029637_16286	100.804
3	3_62965375_31033	100.895
3	3_59345887_13832	101.09
3	3_62842056_30061	101.09
3	3_59464060_13935	101.441
3	3_62810278_44795	101.441
3	3_58641441_93763	101.605
3	1_63206566_242981	102.26
3	3_63206395_154349	104.505
3	2_62964607_12754	104.507
3	1_63206566_243049	104.545
3	2_62972304_20055	104.614
3	3_63198334_57466	104.628
3	1_63227500_198579	105.911
3	2_62510340_79372	105.937
3	2_63226626_89342	105.996
3	2_63226626_85697	106
3	2_62972304_20098	107.242
3	2_63228506_1168977	107.242
3	2_63084144_68247	113.156
3	3_62967465_4754	113.473
3	3_63109343_121560	113.789
3	3_63146446_5886	115.408
3	1_63146446_5710	115.69
3	3_62956027_9346	115.695
3	2_63146446_5500	116.053
3	3_63025083_48414	116.417
3	2_62985283_35901	117.386
3	3_63207794_312705	117.386
3	2_63207794_312717	117.508
3	3_62684179_66995	117.917
3	1_62986117_25963	118.235
3	3_62957523_23857	122.1
3	3_63038588_28453	122.1
3	1_63105537_18495	122.1
3	2_63105537_18531	122.478
3	2_63105537_18441	122.478
3	2_63105537_18519	122.478
3	2_63105537_18444	122.54
3	3_63198334_73014	122.629
3	2_63146446_5781	122.629
3	3_63198334_67710	122.761
3	2_63038588_25172	122.761
3	2_63204322_39249	122.981
3	3_63019854_12800	122.981
3	3_63038588_24980	122.981
3	2_63036405_19124	122.981
3	3_63198334_72656	123.091
3	2_62957523_22890	123.157
3	3_63061410_47466	123.157
3	2_63060380_49885	123.233
3	2_63019854_13608	123.233
3	2_63038588_28424	123.233
3	3_63019854_13667	123.422
3	2_63038729_51328	123.422
3	3_63197650_126538	124.035
3	3_63038588_21064	124.035
3	3_63096188_18162	124.035
3	3_62957523_24729	124.744
3	3_63180709_43608	124.744
3	2_63038588_26178	124.744
3	1_63038588_26180	124.744
3	2_63201233_17454	125.48
3	3_60412285_8799	125.562
3	3_63038588_21083	125.62
3	1_63227829_1102036	125.971
3	3_63198334_57528	125.971
3	2_63198334_57504	125.971
3	1_63211061_103098	128.371
3	2_63105537_17957	128.784
3	2_63105537_17973	128.784
3	3_63198334_72650	130.026
3	3_63084144_68458	130.488
3	2_63084144_68469	130.772
3	3_63180904_78479	141.727
3	1_41450342_907	141.727
3	1_41450342_887	141.727
3	2_41450342_836	141.936
3	3_63166571_20853	142.668
3	3_62943134_20936	143.61
3	1_63001908_15910	143.61
3	3_62943134_38153	143.982
3	2_60673909_43334	143.982
3	3_62943134_21790	144.231
3	2_63019821_3577	144.231
3	3_62589612_5250	144.231
3	3_63104752_68507	144.355
3	2_63177736_24493	144.355
3	3_62943134_21235	144.541
3	3_62648604_11345	144.541
3	3_63102041_16336	144.541
3	3_62943134_21238	144.852
3	2_63026526_12367	145.473
3	2_63028745_5573	145.473
3	2_63044629_13837	145.543
3	3_63166235_206517	145.543
3	3_62943134_36570	145.543
3	2_63174144_98574	146.141
3	3_63028745_6119	146.475
3	3_62963910_33400	146.475
3	3_63028745_6239	146.475
3	2_63205140_40785	146.475
3	3_62956695_2673	146.475
3	1_63022983_77277	146.475
3	2_63022983_78093	146.675
3	3_62863982_4296	146.675
3	3_62943134_21010	146.675
3	2_62641301_9144	146.725
3	1_63019821_3736	146.809
3	3_63166235_206560	146.809
3	3_62641301_8814	146.809
3	3_62892158_19557	146.809
3	1_62641301_8399	146.809
3	3_62943134_21023	146.976
3	2_62915300_38572	146.976
3	2_63028745_6863	147.266
3	3_63019821_4747	147.266
3	2_63178798_39095	147.266
3	2_63005478_8136	147.266
3	3_63137095_45782	147.266
3	2_63028745_7008	147.266
3	2_62742907_37288	147.477
3	3_63182464_48842	147.477
3	2_62641301_9046	147.477
3	2_62742907_37310	147.477
3	1_60673909_43462	147.477
3	1_62849983_51559	147.477
3	3_62915300_37966	147.477
3	3_62915300_37959	147.477
3	1_60673909_43453	147.477
3	2_63182420_24047	148.004
3	2_60673909_43629	148.004
3	3_62641301_9894	148.004
3	2_63086645_52926	148.11
3	2_63227784_482809	148.155
3	3_62848415_18226	148.268
3	3_61977055_16436	148.268
3	2_63178798_39314	148.268
3	3_62963910_32920	148.426
3	3_60112272_1428	148.466
3	2_62969442_113998	148.531
3	3_62952978_18244	148.531
3	2_63210609_59531	148.663
3	3_63227784_482770	148.707
3	2_63227124_183264	148.795
3	2_63191756_47270	148.795
3	3_63227784_482774	148.972
3	2_63028745_6985	148.972
3	2_63227784_482775	148.972
3	3_60112272_1402	148.972
3	2_62420002_14630	149.059
3	3_60673909_43655	149.663
3	3_63111184_46634	150.468
3	2_63194200_42807	150.468
3	3_63009315_14697	150.924
3	2_62422321_24106	151.107
3	2_62420002_14530	151.266
3	2_63095690_19466	151.967
3	2_63191756_47214	151.967
3	2_62422321_24135	151.967
3	1_62963910_33225	151.967
3	2_63191756_14689	151.967
3	3_62848415_28999	152.065
3	2_62892530_9426	152.065
3	3_62963910_31828	152.065
3	1_63207053_335217	152.065
3	3_62963910_31831	152.065
3	1_62963910_33236	152.065
3	2_62963910_33152	152.626
3	3_62589612_5193	152.766
3	2_62979266_16210	152.766
3	2_63150260_15944	152.766
3	2_63104752_76434	152.906
3	3_63019821_4782	152.999
3	3_62589612_5224	153.186
3	2_62522001_3296	153.467
3	2_62712964_13514	157.948
3	2_62972812_17654	159.155
3	3_63087000_82545	159.457
3	3_62972812_12514	159.457
3	2_63066395_19981	161.725
3	1_63085189_31187	161.973
3	2_63050301_10348	165.503
3	2_63182570_33290	172.476
3	3_63035785_13253	172.592
3	2_63035785_15561	172.592
4	2_63206898_135179	0
4	2_62940960_30013	2.45533
4	1_63003072_28023	3.683
4	2_63003072_27368	4.6854
4	2_63206898_141999	5.4372
4	2_63206898_142000	5.4372
4	2_62693286_23483	6.189
4	3_63180466_36564	8.948
4	3_62990080_28923	8.948
4	2_63034678_17993	8.948
4	2_63226472_19557	10.425
4	3_63226472_19544	10.5515
4	3_63063283_47381	11.7225
4	3_63013995_13261	12.155
4	2_63184119_44574	12.155
4	2_63226472_18686	13.1855
4	2_63180466_38470	14.322
4	2_63180466_38469	14.903
4	2_62299223_39497	15.2202
4	2_62922578_11789	15.8942
4	2_63061797_5089	15.9603
4	2_62743629_34331	15.9603
4	3_62805773_7059	15.9603
4	1_62922578_11766	16.489
4	3_62890997_43305	18.053
4	2_62890997_43304	18.053
4	2_62890997_43336	18.115
4	3_63164274_22175	19.85
4	3_63164274_22110	19.85
4	1_59311292_11154	19.85
4	2_63203179_85099	20.3109
4	2_62227089_4349	20.3877
4	2_63108711_122339	20.4952
4	1_63201609_4574	20.4952
4	1_63201609_4620	20.4952
4	3_63192231_94807	20.4952
4	2_59311292_11013	20.6565
4	3_63202620_58925	20.6565
4	3_59226398_13015	20.6565
4	3_63164274_22425	20.6565
4	2_62844890_41919	20.6565
4	3_63192231_94495	20.6565
4	3_63164274_22405	20.6565
4	3_62821203_21443	21.463
4	2_62969381_57525	21.463
4	3_59311292_10158	22.2285
4	3_63207367_946110	22.2285
4	2_62969381_57465	22.5566
4	2_59311292_10869	22.994
4	3_62805773_7081	24.198
4	2_63136523_9472	24.284
4	2_63142275_46579	24.635
4	2_62883735_43490	24.8
4	3_62805773_4239	24.8
4	3_63207132_112796	24.8
4	2_59294385_32272	24.8
4	3_63177136_4036	25.0952
4	3_63038722_77817	25.0952
4	3_63136523_8575	25.292
4	3_63019915_4690	25.4326
4	3_63019915_4789	26.235
4	2_62883735_44755	26.276
4	2_63005297_5069	26.6743
4	3_63005297_5002	26.973
4	3_63005297_4995	26.973
4	3_62958445_12662	27.0726
4	3_62883735_47765	27.0726
4	2_62773568_8284	27.0726
4	1_62511820_7359	27.2717
4	2_62883735_45263	27.2717
4	1_63142275_46869	27.3215
4	2_63005297_4290	27.4377
4	1_63005297_4138	27.67
4	1_46768092_443	27.67
4	1_62821203_21522	27.9849
4	2_62996809_42684	28.0373
4	2_63083456_33322	28.075
4	3_63005297_4204	28.075
4	3_62999728_12060	28.075
4	3_63007266_2516	28.075
4	2_62803560_5566	28.075
4	3_63101952_87251	28.075
4	2_63019915_4081	28.1108
4	3_62996809_42716	28.4047
4	3_63192231_94722	28.5516
4	3_63135929_12521	28.5516
4	1_63202930_35724	28.772
4	1_62843698_8540	28.772
4	1_63043817_11081	29.874
4	1_63043817_11079	29.874
4	2_63101952_87826	30.6405
4	2_63101952_88330	30.75
4	1_62511820_6962	32.94
4	2_63136523_9395	33.354
4	2_63055824_6274	34.32
4	3_63055824_4399	34.4925
4	3_63038722_78214	35.01
4	3_63055824_6340	35.01
4	3_62970985_48626	36.5722
4	3_63096234_4441	37.0995
4	2_63192034_15247	41.259
4	2_63025860_10025	45.014
4	2_63070840_15130	46.568
4	2_63148116_1557	48.6217
4	2_63192034_15988	48.964
4	2_59798832_16945	48.964
4	3_63204602_116970	50.9021
4	1_63204602_174680	52.065
4	1_63105378_22662	54.418
4	2_63105378_22624	54.418
4	1_63105378_22689	54.418
4	1_62971698_38295	54.418
4	3_62971698_38317	55.3182
4	2_62950212_133437	55.3182
4	2_63105378_25872	55.4182
4	1_63204602_116910	55.5433
4	2_63195288_2199	55.704
4	3_63012283_78166	55.9183
4	2_63014963_35608	56.2184
4	2_63204602_117107	58.919
4	1_63014963_17530	59.4393
4	2_63014963_31840	59.6995
4	3_63009646_42243	59.6995
4	1_63205962_27306	59.6995
4	2_62613295_5401	59.8946
4	2_62976208_24270	59.9597
4	1_60552701_4247	60.48
4	1_60552701_4203	60.48
4	3_62931780_45694	63.521
4	2_63166610_37178	64.2772
4	3_62931780_70843	64.3853
4	3_63182211_86368	66.1195
4	3_62931780_67456	66.546
4	3_63227732_691960	67.7871
4	2_63206366_100258	68.718
4	3_63069692_3168	69.284
4	3_63206366_100172	70.37
4	3_63069692_3182	70.606
4	2_62695612_3700	70.7004
4	2_63206366_101813	70.783
4	3_63091469_5904	70.9207
4	1_63082476_15629	71.196
4	3_63051464_26268	71.3612
4	2_63041583_21218	71.4075
4	3_59120705_7818	71.4075
4	3_63082476_16271	71.55
4	2_62993894_63281	71.55
4	3_63206366_100786	72.022
4	1_63206958_352277	72.022
4	2_62969551_33660	72.437
4	3_63200375_69651	72.6149
4	2_62970617_32898	72.7137
4	3_62996789_52092	72.852
4	3_63089545_4286	74.097
4	3_63089545_4343	74.6567
4	3_63089545_4345	74.75
4	3_63089545_4325	75.403
4	2_63206983_164231	75.6705
4	2_63177503_30587	76.056
4	1_61057508_14496	77.244
4	1_63027340_61256	80.873
4	3_63206172_128736	81.1185
4	3_63027340_60931	81.1185
4	2_63227804_917094	81.1185
4	1_63227804_848680	81.1185
4	3_61572895_8288	81.1676
4	3_62691828_16244	81.2939
4	1_63227804_847334	81.2939
4	2_62691828_17185	81.364
4	2_59537587_10650	81.364
4	2_63224300_46020	81.364
4	2_63018469_52459	81.4622
4	2_63227804_687649	81.4622
4	3_62691828_16248	81.5043
4	1_63227804_687171	81.6095
4	3_63206172_130467	81.6095
4	1_63207006_13043	81.7147
4	3_63206172_132374	81.855
4	3_59537587_10367	82.346
4	1_63051077_25612	82.346
4	3_63193635_37938	83.5843
4	3_63197119_100842	83.5843
4	3_63193635_37892	84.2035
4	2_63138488_26485	84.2035
4	2_63206172_132299	84.575
4	2_63205210_125845	84.575
4	3_63224300_45974	84.6679
4	3_63205210_125805	86.061
4	2_63201606_33454	86.061
4	2_63197537_10371	89.716
4	3_63197537_10346	90.3865
4	2_63051697_23260	91.504
4	3_62539807_30984	91.698
4	2_62928480_96756	91.7257
4	3_63151027_34461	92.0213
4	2_63151027_34462	92.0213
4	1_62986638_32103	92.28
4	3_63151027_34419	92.793
4	3_63048838_8378	93.4062
4	3_63151027_33666	93.5671
4	3_62712718_105069	93.5671
4	2_63207069_408120	93.6315
4	3_63188195_35411	93.7216
4	1_62968859_39827	94.082
4	3_62754487_18352	95.8972
4	3_63223593_85279	95.9293
4	3_60895693_14178	95.9339
4	2_62951344_80888	95.9345
4	3_62754487_18640	95.967
4	2_62908514_97837	95.967
4	1_62768291_12577	97.629
4	1_62952696_338428	97.8524
4	2_63228470_1486963	97.9268
4	2_63219856_3454	97.9864
4	1_62987214_6050	98.0757
4	2_62768291_12538	98.0757
4	3_62952590_445754	98.2991
4	1_63173448_15831	99.416
4	2_63169324_36715	99.6897
4	2_62518799_29490	99.8638
4	2_62942601_148444	100.401
4	2_63192331_57797	100.867
4	3_62942601_184862	101.058
4	2_62942601_184896	101.058
4	2_62953682_29107	102.317
4	2_62310224_18667	102.317
4	3_62989927_21384	102.933
4	2_62999192_37663	102.933
4	3_63204700_125168	102.933
4	2_63204210_28137	103.01
4	3_62601864_3060	103.241
4	3_63224550_143907	103.241
4	1_62310224_18538	103.241
4	3_62310224_18375	103.857
4	3_62712718_105047	104.011
4	2_63169324_19014	104.297
4	2_63169324_19005	104.297
4	3_62518799_29510	105.002
4	3_63207069_391105	105.213
4	2_63207069_408140	105.295
4	3_63051365_5449	105.706
4	1_62997182_2599	105.706
4	2_62847608_2776	106.707
4	3_63122008_5398	106.743
4	2_62955351_16896	106.762
4	1_63194248_17466	106.762
4	2_62518799_29461	106.872
4	3_63053448_10135	106.882
4	1_63223518_22472	106.921
4	2_63172862_42763	106.932
4	2_63227459_86191	106.935
4	3_62974263_34654	106.939
4	3_62755841_23780	106.942
4	2_62831652_21245	107.823
4	2_63004994_15831	107.823
4	2_62999192_37882	107.823
4	3_63004994_15797	107.823
4	2_63051365_7146	109.94
4	1_62847608_6771	113.055
4	2_63051365_7525	114.611
4	2_63051365_7352	114.665
4	3_63092019_7902	116.166
4	1_63092019_7853	118.088
4	1_63092019_7875	118.707
4	2_62300453_20932	120.938
4	2_63202144_41992	121.8
4	1_63216623_562040	122.145
4	1_63216623_562059	122.232
4	1_62833462_64010	122.663
4	2_62535098_7674	127.252
4	2_63139293_30025	128.234
4	3_62958329_23607	128.304
4	2_59889943_2796	129.093
4	3_63015992_102171	129.707
4	2_62924301_27323	129.707
4	3_63042189_8564	130.152
4	2_62899755_22808	130.375
4	1_62924301_27277	130.47
4	3_62899755_24859	130.597
4	2_62916262_10625	130.661
4	3_62943444_125159	130.708
4	3_62899755_10852	130.748
4	2_62586390_13954	131.042
4	1_62685966_10949	131.042
4	2_62298786_2687	131.191
4	2_62899755_30079	131.228
4	2_59889943_2870	131.322
4	1_62961597_5546	131.415
4	3_63000877_18681	131.49
4	2_62969350_31645	131.788
4	2_60972751_7094	132.706
4	1_62969350_32575	132.752
4	3_63141341_71965	133.074
4	2_63152345_12616	133.074
4	3_63015992_102220	133.074
4	2_62586390_13705	133.395
4	2_63014771_7543	133.395
4	1_62956822_29433	133.395
4	3_62899755_10441	133.402
4	2_63192320_32943	133.402
4	2_63141341_71880	133.719
4	2_63014771_6623	133.935
4	2_62870497_87858	133.935
4	2_63141341_62137	133.935
4	3_63006775_673	134.476
4	3_63011187_18784	134.476
4	2_63050975_63041	134.611
4	3_63205978_53532	134.611
4	2_63205978_53567	134.611
4	2_63141341_62219	134.934
4	1_63184823_28974	134.934
4	1_63184823_28957	134.934
4	1_63141341_62152	135.016
4	2_62952626_379924	136.472
4	3_62949901_16476	136.494
4	2_62956822_29049	137.329
4	2_63065605_84943	137.672
4	2_62952626_379630	137.972
4	2_62952626_379595	137.972
4	3_63006775_674	138.121
4	3_63097169_20869	139.471
4	1_63184661_6292	139.771
4	1_62951822_126288	142.629
4	2_62951822_126412	144.084
4	1_63177562_8634	146.995
4	2_62873382_4081	147.78
4	3_62558976_13551	148.042
4	2_62585291_23060	148.304
4	3_63196180_35056	148.391
4	3_62975083_47494	148.391
4	2_62960154_71453	148.391
4	1_63016409_79349	149.089
4	2_62942676_16555	149.818
4	2_63158141_17284	151.64
4	3_62977527_11829	153.458
4	1_63200385_35006	154.548
4	3_63080722_22794	156.369
4	3_62873382_4014	156.369
4	3_62873382_4044	156.46
4	2_63154902_18790	156.597
4	1_63154902_20190	157.28
5	2_62966632_23175	0
5	2_62966632_23148	5.893
5	2_62966632_23061	7.72671
5	1_62511643_12882	9.102
5	1_62775505_54610	11.202
5	1_62963971_11200	16.015
5	2_63228510_3269431	16.2221
5	1_63045801_19030	16.2221
5	3_63139638_15009	16.2567
5	2_63091618_2845	16.305
5	3_63139638_14988	16.4983
5	2_63067252_5666	16.4983
5	3_62865065_171593	16.595
5	2_63070298_66906	16.885
5	2_63084921_10718	16.9213
5	2_63045801_18981	16.9817
5	2_60237925_7710	17.465
5	2_63051785_7214	18.0217
5	3_63202967_24776	18.1807
5	2_63070298_67204	18.3
5	1_63201993_17580	18.4193
5	3_63080185_4402	18.5783
5	2_63004598_48200	18.5783
5	2_62305008_5892	18.5783
5	2_61886558_13882	18.6579
5	1_63150136_121340	19.135
5	2_63045628_5197	20.9937
5	3_59103482_29850	21.226
5	2_63201993_25152	21.923
5	3_63137761_6111	26.671
5	1_63183416_14850	30.901
5	1_63183416_14855	31.2431
5	1_63183416_14858	31.2859
5	2_62973063_29065	33.98
5	2_63204572_11468	33.98
5	1_63204572_11278	33.98
5	2_63015473_9034	34.3103
5	3_63183416_15431	34.4755
5	2_63195852_150736	34.7233
5	3_63041885_19156	34.971
5	3_63227806_1733020	36.1046
5	3_63031957_28576	36.558
5	3_63149212_5700	37.554
5	1_63116062_62541	37.554
5	2_62996688_12714	38.3265
5	2_63126148_4751	38.3265
5	3_62983268_1456	38.481
5	3_62558513_19771	38.584
5	2_63126148_7895	39.099
5	2_62952679_584739	39.099
5	2_62952679_473315	39.4748
5	1_62952679_228235	39.4748
5	2_63183416_15529	39.5284
5	1_63070012_49194	39.7002
5	2_63116062_67939	39.8505
5	3_63061923_18618	39.8505
5	2_63064517_18165	39.8505
5	2_63183416_14293	39.9579
5	3_63126148_7961	40.0008
5	1_62996818_21078	40.0384
5	3_62839824_29789	40.101
5	1_63116062_31554	40.2263
5	2_63116062_31490	40.2263
5	2_62996818_21228	40.256
5	2_63116062_67906	40.256
5	3_63064517_17107	40.256
5	1_63116062_62512	40.3515
5	2_63227806_1734636	40.602
5	1_63116062_62502	40.602
5	1_62558513_19685	40.602
5	2_63064517_18401	40.7642
5	3_62300357_3433	41.1427
5	1_63201218_6909	41.413
5	2_63194634_55819	41.6694
5	3_62300357_3577	41.905
5	2_63171429_21552	43.208
5	3_62300357_3606	44.4868
5	3_63035826_66709	44.4868
5	1_62587531_14317	44.913
5	3_63011392_7416	44.913
5	1_62587531_14304	44.913
5	2_63210634_33730	45.0414
5	3_63211958_52115	45.5872
5	3_63211958_52120	45.5872
5	2_63227806_1732500	45.812
5	1_63020010_2235	50.397
5	2_62765942_20351	50.6157
5	2_63020010_2209	50.6157
5	3_63035826_62539	50.6887
5	3_62765942_19502	50.8345
5	3_62968449_59453	50.8345
5	3_63035826_62508	50.9803
5	2_63084503_59412	51.6697
5	3_62968449_33230	51.7095
5	3_63031957_26431	51.7581
5	2_62950182_113630	52.147
5	3_62994455_20378	52.2645
5	3_63035826_64816	52.2645
5	3_62994455_20345	52.2645
5	3_63084503_63335	52.8087
5	1_63035826_66184	52.941
5	3_63084503_58532	52.941
5	3_62950182_116204	53.1395
5	3_63031957_23036	53.1395
5	3_62834314_15323	53.2813
5	1_62522619_4753	53.8839
5	3_63137254_14117	54.132
5	2_62613702_33544	54.132
5	3_63079715_27165	54.132
5	1_62522619_4739	54.132
5	3_62838644_3197	61.6216
5	3_62976144_9237	61.7971
5	3_62976144_9234	61.7971
5	2_63204657_142839	61.9675
5	1_63199641_14311	62.11
5	1_62837114_22737	65.218
5	3_63006942_58936	65.7205
5	3_62984900_12865	66.022
5	2_63207110_126710	66.558
5	3_62959715_4459	66.826
5	3_63049858_53279	67.228
5	2_62837114_22522	67.228
5	3_62338133_38843	68.0165
5	2_63227821_1204641	68.805
5	1_62952449_380457	69.2089
5	3_63138804_35151	69.4512
5	3_62696448_10728	69.632
5	3_62990973_48721	69.632
5	2_63195682_53436	72.036
5	2_62958888_12396	72.6312
5	3_63227793_1570958	73.028
5	2_63111801_62230	73.2264
5	2_63111801_70026	73.524
5	1_63150517_4135	73.524
5	3_62696448_11368	75.5304
5	2_62958888_12364	75.7533
5	2_62958888_12583	76.032
5	2_62309654_4293	76.868
5	2_63189107_55935	78.194
5	1_62778188_23527	78.598
5	2_63206839_126971	80.012
5	2_63206839_126969	80.012
5	2_63206839_127049	80.214
5	1_63206839_127011	80.618
5	1_62948283_202204	86.626
5	1_62948283_202275	86.8722
5	2_63050122_55348	86.9952
5	2_62991212_36904	87.1799
5	1_63148491_10834	88.103
5	1_63148491_10838	88.4019
5	3_63227755_340236	88.9398
5	3_63227755_340234	88.9398
5	3_62530922_4247	89.4977
5	2_63148491_28477	89.672
5	1_63148491_28439	90.195
5	3_62434390_42429	91.9958
5	3_62991212_17693	92.0239
5	3_62991212_17700	92.0488
5	2_62434390_42459	92.0708
5	1_63227755_351216	92.446
5	1_63066788_43371	96.534
5	3_63213505_6518	96.534
5	3_63016745_67456	96.534
5	1_63017977_64895	96.534
5	3_63207368_186189	96.534
5	1_62817108_1179	96.534
5	2_52537470_1087	96.9019
5	2_63213505_7036	97.049
5	3_62783052_12051	97.049
5	2_62862495_16055	97.1778
5	3_63016745_70457	97.1778
5	3_62817108_5777	97.1778
5	2_63016745_70448	97.1778
5	2_63111827_16961	97.1778
5	2_63017977_64844	97.2363
5	1_62979362_11286	97.2697
5	3_63168635_39968	97.2697
5	3_62813823_39172	97.2697
5	2_62813823_39213	97.2697
5	2_60237779_8704	97.3923
5	1_63207380_768099	97.3923
5	2_63168437_46214	97.3923
5	2_63097941_10584	97.564
5	1_63206033_19916	97.564
5	2_63016745_67163	97.564
5	2_63017977_66733	97.8215
5	3_63204002_89752	97.8215
5	2_62992326_23740	97.8215
5	2_60237779_8657	97.8215
5	2_63103726_77641	97.8215
5	2_62952395_215731	97.8215
5	2_63016745_69327	98.931
5	3_63182381_42769	99.109
5	1_63206839_126808	99.109
5	2_63006665_175199	99.109
5	3_63132005_63526	100.219
5	2_63013676_49408	100.219
5	3_63097941_10669	100.588
5	1_63186244_118753	100.884
5	3_63148491_23830	101.328
5	2_62817108_5639	101.328
5	3_63135457_12787	101.374
5	2_62817108_5741	101.713
5	3_63016745_67436	102.252
5	1_62942994_16647	102.772
5	2_62539532_11042	102.979
5	2_62973575_32115	103.061
5	2_63151050_9053	103.35
5	1_62844038_4425	103.639
5	2_62685457_33393	104.404
5	2_62992326_23697	104.442
5	3_62766147_1063	105.781
5	2_63112983_31465	106.317
5	2_63112983_31464	106.317
5	3_63117497_6619	114.797
5	3_63124836_18750	115.828
5	2_63124836_13188	117.502
5	1_62948732_135762	118.404
5	2_62982583_20258	122.967
5	2_63162109_15956	123.107
5	2_62982583_20275	123.122
5	3_63112901_2725	123.2
5	3_62841733_23399	123.666
5	3_62834835_2124	124.016
5	2_63095036_57846	124.166
5	2_62876018_17728	124.366
5	1_62820810_43499	124.366
5	3_62967062_16952	124.552
5	2_62834835_2031	124.619
5	2_63031620_17753	124.956
5	2_62917003_78665	125.377
5	2_63207375_427825	126.136
5	3_62516169_60753	126.136
5	1_63095036_23296	126.136
5	3_63190506_33355	126.559
5	3_63190506_33363	126.983
5	2_62695921_10734	127.83
5	2_62659710_36002	128.133
5	3_62695921_10746	128.213
5	3_63207375_427471	128.75
5	2_63017266_25611	128.75
5	2_62969076_2897	128.98
5	3_63214325_1076	128.98
5	2_62969076_4123	129.144
5	2_62952424_133988	129.21
5	1_62926765_18481	129.21
5	2_63112901_2303	129.21
5	3_62951754_270282	129.363
5	3_62969076_4034	129.363
5	2_62820810_43207	129.363
5	2_62820810_43009	129.44
5	3_62841733_23364	129.473
5	1_62969076_2393	129.473
5	2_62953552_25040	129.473
5	3_62951754_272847	129.555
5	3_63162109_15362	129.555
5	3_62930614_76465	129.555
5	2_63168652_73787	129.555
5	3_62952424_130078	129.555
5	3_62951754_272342	129.747
5	2_63065586_28356	129.747
5	3_62516169_86016	130.13
5	2_63112901_2670	130.13
5	1_62834835_1897	130.13
5	3_63111362_40503	132.953
5	1_63173584_78443	132.953
5	3_63027639_42425	133.259
5	3_62516169_85968	133.718
5	2_63173584_78770	134.227
5	1_62768540_22772	134.482
5	3_63173584_79523	134.519
5	3_63206626_89046	135.017
5	1_63173584_78707	135.169
5	1_63095036_62255	136.086
5	3_62711908_5655	136.443
5	2_63177246_10150	137.156
5	2_63177246_10085	137.869
5	1_63177246_10095	137.869
5	2_63147048_21107	138.98
5	1_63192277_56894	139.425
5	1_62991842_34227	143.37
5	3_63207149_462681	143.712
5	2_63057881_35795	143.78
5	3_62991842_30694	143.956
5	2_63207149_492276	143.986
5	2_63207149_492273	143.986
5	1_62998650_5681	144.054
5	2_63193282_53339	144.396
5	2_62519579_7940	144.862
5	3_63027369_65726	145.053
5	3_63029746_19346	145.053
5	3_63118101_18038	145.422
5	3_62953855_21584	145.422
5	1_62982310_46242	145.422
5	2_63026927_35932	145.915
5	2_63027369_64074	145.948
5	3_62991842_30714	145.948
5	3_62667708_20195	146.736
5	3_63009905_8692	146.736
5	1_63008889_7933	147.897
5	1_62991842_32348	148.477
5	1_62991842_32340	148.477
5	2_62864947_21570	150
5	3_62667708_20232	150.539
5	2_62864947_21703	153.233
5	2_63038196_2282	153.511
5	3_62859992_38596	154.663
5	3_62519579_9127	154.797
5	2_63009905_6147	155.412
5	2_62859992_38628	155.412
5	2_62768723_12114	155.736
5	1_63207149_462726	156.973
5	2_62991842_34467	157.127
5	2_63079203_12434	157.22
5	3_59435141_6981	157.271
5	3_62991842_32518	157.591
5	2_62550259_5521	157.591
5	3_63207149_462779	157.793
5	2_63008889_7544	158.806
5	2_63008889_7487	158.806
5	2_63049684_31689	161.153
5	2_63049684_31688	161.153
5	2_63049684_31721	162.875
5	2_63049684_31840	163.367
5	3_63109620_64496	165.17
5	1_63088573_43049	166.318
5	2_63215789_201734	166.758
5	3_63227784_137041	166.758
5	1_63170707_20569	166.978
5	1_62996787_11415	167.857
5	3_62909632_140419	169.013
5	2_63109620_66080	170.554
5	3_63109620_66295	171.424
5	3_63018645_96423	172.105
5	3_59328504_13732	172.295
5	3_63227784_136969	172.749
5	1_63139408_42765	172.976
5	2_63109620_65013	173.112
5	2_63109620_64945	173.202
5	1_63018645_96081	173.267
5	1_63109620_65108	173.354
5	1_63018645_96042	173.656
5	1_63139408_42711	173.84
5	2_63065136_38628	173.84
5	1_63139408_42700	173.84
5	1_63215141_36662	175.386
5	1_63215141_36663	175.639
5	1_63215141_36681	175.892
5	2_63051465_102391	177.149
5	2_62909632_141353	177.157
5	1_63051465_102332	177.157
5	2_63227784_136680	177.742
5	2_63215141_36604	178.911
5	2_63215141_36609	179.393
5	2_63054192_2128	180.517
5	3_63018645_95818	181.173
5	3_63051465_102563	181.83
5	3_63109620_65950	182.798
5	1_63018645_98302	183.767
5	2_63109620_64391	186.192
6	2_63184949_25036	0
6	2_63024122_46781	1.479
6	2_63024122_81793	2.53543
6	2_63168673_16990	2.958
6	2_63024122_75713	3.16929
6	2_62785867_41632	4.437
6	1_62775743_10117	4.437
6	1_63203864_245936	6.337
6	1_63203864_245950	6.5218
6	2_63203864_245986	6.601
6	3_63106138_3695	6.997
6	2_62951303_71841	7.261
6	1_63227278_143702	7.261
6	2_63203864_245919	10.8055
6	1_62997088_3219	12.675
6	3_62997088_3134	13.2333
6	1_63203864_264824	13.345
6	2_63000465_17727	13.7917
6	2_58724448_8093	14.015
6	3_63183271_37543	14.066
6	3_62959124_32751	14.066
6	2_63203864_241846	14.35
6	1_63203864_264806	14.35
6	2_62785867_41731	15.0142
6	1_63183271_37364	15.088
6	2_63203864_260012	15.457
6	2_62784397_3584	15.457
6	2_63052413_17171	18.0627
6	2_62246729_15355	18.497
6	2_63203864_259950	18.649
6	2_61793758_41625	18.877
6	1_63222295_60241	18.877
6	2_63203864_259947	18.877
6	1_63203864_259948	18.877
6	1_62982846_46617	19.105
6	3_63222295_59024	19.257
6	2_62303467_14882	19.3656
6	1_62674232_37806	20.017
6	1_62619955_9008	21.968
6	3_62956227_25675	22.3643
6	2_62952584_619557	22.6615
6	3_63051388_20575	22.6615
6	3_63227225_123806	22.8927
6	3_62898646_6964	23.879
6	1_63101558_21410	24.742
6	2_58724448_8108	25.0913
6	3_63051388_21064	25.1911
6	2_63183271_72144	25.4407
6	1_63198593_91183	25.79
6	3_63201156_40138	26.6757
6	3_63000465_16921	27.1185
6	1_63201156_40081	27.934
6	2_63201156_40072	27.934
6	1_63153435_21446	28.447
6	1_63201156_40683	28.9907
6	3_63164963_4787	29.9375
6	2_62696840_64437	30.078
6	2_62864224_32794	31.0905
6	1_63051388_22233	31.428
6	3_62864224_32824	31.428
6	3_61149490_39050	32.327
6	2_62864224_32695	32.327
6	2_62682487_16141	33.226
6	1_62647386_11260	36.168
6	2_62605157_20497	36.5505
6	2_63099718_99422	36.678
6	2_62977258_19137	36.7418
6	1_63099718_99407	36.78
6	2_62647386_12932	36.78
6	1_62977258_18225	36.933
6	2_63226285_61342	37.0423
6	2_63099718_99456	37.1243
6	2_62868241_19162	37.188
6	2_62647386_12949	37.3155
6	2_62647386_12910	37.698
6	2_62867081_43540	43.852
6	2_62867081_45889	44.737
6	2_62867081_45922	45.0453
6	3_63227471_236637	45.559
6	2_63070749_14161	45.7939
6	1_62978394_14826	45.97
6	1_62957880_5999	47.808
6	2_63201519_10811	48.8497
6	2_63207290_176174	49.058
6	2_63201519_10824	49.058
6	2_63207290_176129	49.058
6	1_62568579_7074	50.516
6	1_62445964_14301	50.516
6	3_63224592_2758	50.9525
6	2_63228215_115805	51.098
6	1_62568579_6887	51.098
6	2_62991226_10652	51.098
6	3_63228215_118362	51.098
6	2_62872170_43350	51.2144
6	3_63029758_12421	51.2643
6	3_63093600_16064	51.389
6	3_63050244_62501	51.389
6	3_62512461_5416	51.389
6	2_63029758_12362	51.389
[truncated: 2,489 more rows]

## Sheet: 850055
Additional file 3: Table S3. Comprehensive parental linkage maps constructed in the Pinus radiata QTL and FWK pedigrees. C) 850055
Linkage group	Marker	Position (cM)
1	1_63075136_71980	0
1	2_63076779_17187	0
1	2_63004009_6011	0
1	2_62824042_3447	0
1	1_63075136_71979	1.21951
1	1_63075136_71925	1.21951
1	1_62768990_12389	3.44218
1	1_63180375_38750	3.60094
1	2_63050847_6142	3.60094
1	2_62965915_13054	4.55351
1	1_62675414_35400	4.55351
1	2_63026749_20336	6.61751
1	1_62957907_12881	6.61751
1	2_62961941_30019	6.61751
1	1_61374241_1767	6.61751
1	2_63023743_11215	6.82751
1	1_63023743_11195	6.89751
1	1_62957907_12687	6.95351
1	2_63228512_1705891	6.99085
1	2_63194078_69567	7.03751
1	1_62857146_38132	8.29751
1	2_62801526_35624	9.63251
1	2_63141326_40970	9.78085
1	2_63227242_170838	10.5225
1	1_63227242_166323	10.5225
1	1_63162549_10574	10.5225
1	1_63227242_166009	10.5225
1	1_63026922_60969	10.5225
1	2_63227242_169049	10.5225
1	1_60145225_7454	10.5225
1	3_62987755_14706	10.5375
1	2_63228512_1705330	10.5375
1	2_63077570_59964	10.5375
1	1_63148873_45322	11.0863
1	2_60145225_8647	11.0863
1	1_63227242_168022	11.1668
1	2_63227242_166735	11.1668
1	1_62781735_5313	11.2742
1	1_63099687_15743	11.2742
1	2_63227242_166044	11.2742
1	1_62927836_27895	11.2742
1	1_63148873_45562	11.2742
1	2_63227242_166046	11.2742
1	2_63227242_171018	11.2742
1	2_63207274_25082	11.65
1	1_63139587_70104	11.65
1	1_62982321_26882	11.65
1	2_63017698_35222	12.3515
1	1_63148873_45764	12.3515
1	1_63148873_45802	12.7775
1	1_63037899_90603	12.7775
1	2_63227242_166264	14.1805
1	2_63018139_65292	24.1508
1	2_62894927_50324	25.8125
1	2_62975028_10902	25.8125
1	1_63206856_240327	25.8125
1	2_62975028_10905	26.3112
1	2_62975028_10863	26.5605
1	2_62894927_50270	26.5605
1	2_62975028_10721	26.5605
1	2_62779219_2988	26.6674
1	2_62947599_65209	26.8098
1	2_62755258_7526	28.357
1	1_62755258_8258	28.8045
1	1_62755258_8242	28.8045
1	2_62755258_7626	29.853
1	2_62755258_8536	30.2025
1	1_63206856_147794	30.4821
1	1_62975028_10824	30.9015
1	2_62975028_10819	30.9015
1	1_63091183_49644	39.7885
1	1_63091183_63113	40.8803
1	2_62986444_65310	42.4087
1	2_63184154_68145	42.6998
1	2_63011788_25860	42.6998
1	2_62774230_17068	43.0638
1	2_63219339_224974	43.2821
1	2_58995026_13101	43.2821
1	2_63182174_31062	43.4277
1	1_62982157_114312	43.5317
1	2_58995026_13250	44.1555
1	1_63024414_28582	44.1555
1	1_62982157_114369	44.1555
1	2_62825315_58756	44.1555
1	1_62580701_7760	44.1555
1	1_58995026_13220	44.1555
1	2_62879864_18925	48.2505
1	1_63152543_69032	48.2505
1	2_63185545_8216	48.631
1	2_63213082_524215	48.631
1	2_63014523_31060	48.631
1	1_63143941_30329	48.631
1	2_63185545_8202	48.631
1	2_63177153_59534	50.5335
1	2_62519970_19357	50.5335
1	1_63177153_59588	50.8625
1	1_62765280_11414	51.1257
1	2_62765280_11387	51.1915
1	1_62804737_8505	51.1915
1	1_62956391_5657	51.1915
1	2_63087970_31042	51.2738
1	2_62927932_42291	51.2738
1	1_62814186_3639	51.2738
1	2_59952254_7961	51.2738
1	2_63036458_134916	51.3231
1	1_63069368_42041	51.356
1	2_63069368_42115	51.356
1	2_62646987_11691	51.3795
1	3_63119500_28129	51.5205
1	1_63142722_104132	51.5205
1	1_59412685_22252	51.5205
1	2_63119500_29327	51.5205
1	1_63069368_42043	51.5205
1	2_59412685_22274	51.5205
1	2_63046596_45854	51.5205
1	2_61274485_18286	51.5205
1	1_63192822_30356	51.5205
1	3_63119500_28227	51.5205
1	1_63195301_43085	51.5205
1	2_62804737_8474	51.5205
1	1_59412685_22190	51.5205
1	1_63066473_17248	52.4045
1	1_63206680_138907	52.8116
1	2_63046596_2228	52.8116
1	2_63066473_18141	52.8116
1	2_62831071_18154	52.8698
1	1_63169005_70244	53.1283
1	2_63169005_70134	53.2188
1	1_62958099_23038	55.6615
1	2_62958099_21363	55.8839
1	2_62958099_23004	56.1063
1	2_62958099_19900	56.1063
1	1_63204568_151794	56.7735
1	2_63200655_71689	57.2988
1	2_63204568_153157	57.4738
1	2_63204568_151712	57.4738
1	2_63204568_152998	57.6139
1	2_63204568_153207	57.6139
1	1_63204568_152199	58.8745
1	1_63009150_72841	58.9075
1	2_62310362_2377	59.4163
1	1_62853151_83401	59.5968
1	1_62958099_21343	59.5968
1	2_63204568_152385	59.5968
1	1_63204568_152286	59.7413
1	2_62958099_21954	59.7413
1	1_62958099_20649	59.958
1	2_62958099_22952	59.958
1	2_63206075_342581	59.958
1	1_62689553_10325	60.1747
1	1_63057483_64231	60.3192
1	2_62952013_51895	60.3192
1	2_59738471_21064	60.3192
1	1_62923361_47722	60.4224
1	2_62870946_31570	60.4998
1	2_63178027_25185	60.4998
1	1_63223540_11971	60.4998
1	2_63228494_2324308	60.4998
1	1_63139703_50607	60.4998
1	2_63189314_10560	60.56
1	2_62647335_15985	60.6081
1	2_62647335_15987	60.6081
1	2_63227774_3645486	60.6081
1	2_63200119_102091	60.6081
1	1_62873729_72843	60.6803
1	3_63095342_27994	61.0415
1	2_63173256_12795	61.0415
1	2_62952566_324786	61.0415
1	1_63010033_6387	61.0415
1	1_62300193_6578	61.0415
1	1_62300193_6592	61.0415
1	1_63224981_102853	61.0415
1	2_62969235_28938	61.0415
1	1_62954450_36075	61.0415
1	1_63186710_19627	61.0415
1	1_63031826_70512	61.0415
1	2_62954450_36093	61.0415
1	1_62915973_15193	61.0415
1	1_62954450_35113	61.0415
1	1_63157799_14999	61.0415
1	2_62647335_16646	61.0415
1	1_60098141_24370	61.0415
1	1_63001332_27232	62.9865
1	1_63010033_6359	62.9865
1	1_63010033_6318	63.0111
1	1_63010033_6386	63.0115
1	2_62534742_16555	63.0131
1	1_63206948_290766	63.0357
1	2_62975911_14858	64.6095
1	1_63205924_139702	64.6095
1	1_62967343_18153	64.6095
1	2_63001332_29598	64.6266
1	3_62614185_28219	64.6277
1	1_63005175_36317	64.6277
1	3_62978346_44817	64.6313
1	2_62885953_11668	64.6418
1	1_62770012_30171	65.4815
1	1_63206075_342294	65.6945
1	2_63118470_3870	65.801
1	2_63204533_154195	66.7595
1	2_63158198_32549	68.8245
1	2_63009453_5978	70.0725
1	2_63206762_13240	70.0725
1	1_63219345_42233	70.0725
1	2_62806733_23928	70.0725
1	1_62825523_2977	70.0725
1	2_62984367_39814	70.6718
1	2_63101888_72299	70.6718
1	1_62923361_60645	70.7574
1	2_63087635_79029	71.0313
1	2_62952445_227671	71.6705
1	2_63227750_568339	71.6705
1	2_63227750_166250	71.6705
1	2_63227750_616805	72.4695
1	2_63227750_568357	72.4695
1	2_63176359_12348	75.1373
1	1_62690485_44486	76.0265
1	1_62994255_6515	78.4364
1	2_62981180_18215	78.5225
1	1_63066411_40774	78.5225
1	1_62927073_42042	78.5225
1	1_62970813_29736	81.3275
1	1_62517067_7468	81.3275
1	2_62952254_116842	81.7273
1	2_62633503_12240	81.8073
1	2_62944083_54586	81.9273
1	1_62633503_12091	81.9273
1	1_63142586_104659	82.9268
1	1_62633503_12489	83.7265
1	1_62606722_87667	85.2425
1	1_62955259_44485	85.2855
1	2_63179318_12415	85.2878
1	2_63224064_681124	85.323
1	1_63158290_14973	85.3243
1	3_63179318_12487	85.333
1	2_63087797_55078	87.7775
1	2_63002659_40303	87.7775
1	2_62439518_28137	87.7775
1	2_63161934_46281	87.8259
1	2_62835131_2217	90.3405
1	2_62960262_13458	90.3405
1	2_62954305_15723	90.3405
1	1_62514454_8853	90.3405
1	1_62960262_23491	91.07
1	2_62960262_12770	91.4348
1	1_62960262_23590	91.4348
1	2_63093887_11992	91.4348
1	3_63087797_54992	91.7995
1	1_63179318_12269	91.7995
1	1_62960262_12463	91.7995
1	2_63214936_59891	91.7995
1	1_63214936_58617	92.0913
1	1_63201764_86642	92.0913
1	1_62776820_6348	92.529
1	1_63145479_23606	93.6233
1	1_63077269_14902	94.0922
1	1_63077269_14945	94.1704
1	2_63017448_44828	94.7175
1	1_63017448_42961	94.7175
1	1_63077269_14851	94.7175
1	1_62893775_24212	94.7175
1	1_63197031_57273	98.5827
1	2_63157567_33939	98.6413
1	2_63010780_14367	98.6449
1	2_62951414_15066	98.6483
1	2_63050897_9282	98.6514
1	2_63050897_9318	98.6514
1	1_62300365_40755	98.7285
1	2_63077269_16920	100.353
1	1_63077269_14938	100.353
1	1_63077269_14721	100.353
1	1_63144304_25931	101.377
1	1_63144304_25910	101.548
1	1_63144304_25895	101.548
1	2_63077269_15533	102.402
1	1_62958940_20861	105.135
1	2_62958940_19566	105.135
1	1_62942463_4508	105.732
1	2_63207018_133169	105.732
1	2_63207018_136717	105.732
1	1_62942463_4544	105.932
1	2_63228512_1291969	106.091
1	2_63206578_122005	106.091
1	2_63228512_1294367	106.091
1	1_62942463_5281	106.33
1	1_62942463_5343	106.33
1	2_62942463_5129	106.33
1	2_63110109_37439	106.33
1	1_63228512_1290377	106.33
1	1_62942463_4827	106.33
1	1_62942463_6855	106.501
1	1_62942463_6870	106.629
1	2_63228512_1291979	107.526
1	2_62926653_27957	107.526
1	1_62559669_11901	107.526
1	1_62958643_18414	111.754
1	2_63139072_80292	112.827
1	1_63190100_44661	112.946
1	1_62909810_84053	112.946
1	2_62994237_26600	113.095
1	2_62985969_30239	113.095
1	2_63190100_44182	113.095
1	1_63173336_90580	113.095
1	1_62668451_2989	113.543
1	1_62909810_84513	115.183
1	1_62958643_18394	115.729
1	1_63196206_11112	115.729
1	2_62826719_34564	115.911
1	2_62958643_14811	115.911
1	1_62958643_14845	115.911
1	1_62958643_14769	116.276
1	2_62958643_14330	116.276
1	1_62909810_84463	116.276
1	2_62929096_22517	116.276
1	1_63164818_28378	116.494
1	2_63164818_28444	116.494
1	2_62958643_14587	116.494
1	2_63206623_36856	116.64
1	1_62958643_14755	116.64
1	2_63164818_28469	116.64
1	1_63010562_71673	116.744
1	1_62958643_18436	116.822
1	1_63055571_32360	117.369
1	2_63193571_35952	117.369
1	1_62111864_37829	117.369
1	1_63193748_25894	119.854
1	1_62985969_30568	119.854
1	1_63077905_27455	120.425
1	2_63067026_129392	120.425
1	1_62985969_30626	120.488
1	2_62985969_30679	120.568
1	2_63205437_7077	120.806
1	1_62976380_13784	121.567
1	2_62976380_14030	121.758
1	2_62976380_14822	121.894
1	2_63141344_41085	121.996
1	2_62976380_13921	122.138
1	2_63141344_40577	122.138
1	1_63111226_19316	122.138
1	2_62976380_13897	122.138
1	1_62574420_1733	122.234
1	1_62574420_1732	122.234
1	1_62940193_17605	122.71
1	2_63146491_30601	123.921
1	1_62555584_1881	123.921
1	2_63014438_41487	124.827
1	2_63065760_48269	124.892
1	2_63042192_17399	124.941
1	2_63205437_7073	125.009
1	2_63042192_17369	125.281
1	2_63037562_14348	126.958
1	1_62527960_23971	126.958
1	1_63123193_41647	126.958
1	2_62305543_31347	126.958
1	2_62532124_1246	126.958
1	1_59496148_16245	126.958
1	2_62965306_56143	126.958
1	1_58687586_9908	126.958
1	1_62705837_11992	127.169
1	1_63193852_38157	127.254
1	2_63141344_41007	127.328
1	3_63111226_25054	127.328
1	1_62681881_6998	127.328
1	3_62681881_7151	127.328
1	2_62976380_15002	127.381
1	2_62940193_18501	127.381
1	2_63114655_13188	127.452
1	3_62976380_14985	127.452
1	1_63003076_24820	127.452
1	1_58687586_9981	127.452
1	2_63010562_71702	127.452
1	2_63193748_25910	127.452
1	1_63142433_5094	127.55
1	1_63193748_25879	127.55
1	1_59496148_16160	127.699
1	1_59496148_16187	127.699
1	1_63190959_13782	128.44
1	1_63190959_13775	128.44
1	1_63190959_13757	128.44
1	1_63022190_14319	130.025
1	2_62738880_52512	130.025
1	1_63022190_14310	130.025
1	2_63003076_13018	130.569
1	2_62976380_15347	130.693
1	1_63009083_58158	132.164
1	1_63038283_188567	132.699
1	2_62677752_15895	132.699
1	2_63027751_36227	132.699
1	1_62900286_64972	132.699
1	1_63120383_11685	133.837
1	1_63120383_11700	133.837
1	1_63120383_11698	133.837
1	3_63038283_187253	134.027
1	2_63111220_26796	134.027
1	1_63137787_20391	134.691
1	2_59031165_36655	135.355
1	1_62612286_42078	135.355
1	2_62965043_15935	136.683
1	1_59070808_7001	136.683
1	1_63090824_5704	139.347
1	1_63090824_5759	139.552
2	1_59345871_8815	0
2	2_59345871_8786	0
2	1_59345871_8807	0
2	2_63121116_75087	0.731333
2	2_62958639_18928	1.097
2	1_62847777_16549	1.097
2	2_63028132_18472	2.194
2	2_63028132_18471	2.194
2	1_63029251_15869	2.194
2	1_62998640_35007	4.12525
2	2_63029251_16799	4.514
2	1_63227776_1180723	4.769
2	1_63133696_9362	4.769
2	1_62998640_31782	4.769
2	1_63187799_4707	5.28525
2	1_62768518_5133	5.45733
2	2_62957965_53545	5.45733
2	1_62957965_54534	5.45733
2	2_63138309_36111	5.595
2	1_62637350_16418	5.8015
2	2_63015493_18590	5.8015
2	1_63022470_19899	5.8015
2	1_62957965_53504	5.8015
2	1_62956308_20002	6.008
2	2_62847777_16514	6.008
2	1_63138309_36061	6.008
2	2_62637350_16557	6.14567
2	1_62957965_55328	6.14567
2	2_62958639_17618	6.14567
2	1_63029906_55818	6.14567
2	2_62958639_22736	6.31775
2	2_63204778_201608	6.31775
2	1_63016436_34666	6.31775
2	2_61556990_6246	6.31775
2	1_62957965_53508	6.834
2	2_62998640_31689	6.834
2	1_63200031_21978	6.834
2	2_63144135_48852	6.834
2	2_63029251_16865	6.834
2	2_63121284_20812	6.834
2	1_59247114_28463	6.834
2	2_62768407_13661	9.783
2	1_62996550_101449	9.783
2	1_63196313_68993	9.783
2	1_62996550_101454	9.783
2	1_63196313_23602	9.783
2	1_58814603_2570	9.783
2	2_62962871_11192	10.3517
2	2_63107709_35712	10.3517
2	2_63207954_22235	10.3517
2	2_62680098_12560	10.3517
2	2_63149678_20859	10.4465
2	1_62976814_12756	10.4465
2	2_58814603_2918	10.4465
2	1_63003229_44002	10.4465
2	1_63107709_35665	10.4465
2	1_63196313_69167	10.4465
2	2_62847777_16283	10.4465
2	1_62969584_2748	10.4465
2	2_62997891_19079	10.4465
2	1_63196313_23404	10.4465
2	1_62822201_49078	10.4465
2	2_63089283_7453	10.5792
2	1_62962871_68426	10.5792
2	2_58814603_2830	10.5792
2	2_62637350_16430	10.5792
2	2_62955980_55714	10.5792
2	2_63056173_42171	10.5792
2	2_62969234_40025	10.5792
2	1_62519459_4035	10.5792
2	3_46455000_949	10.5792
2	2_63049477_10911	10.6677
2	2_62969234_37493	10.7782
2	1_62986785_10304	10.7782
2	1_63196313_25591	10.7782
2	2_62955980_57159	10.7782
2	1_62969234_37505	10.9204
2	1_62996550_105189	10.9204
2	1_62976814_19757	11.11
2	1_63038861_97149	11.11
2	2_63221380_72691	11.11
2	1_62519459_4429	11.11
2	2_62956308_23250	11.7735
2	2_63221380_62391	12.437
2	2_63221380_62417	13.764
2	1_63087534_38647	13.764
2	2_62685270_9996	17.974
2	2_62991293_28719	18.5323
2	2_62953437_27680	18.8115
2	1_62953437_25023	19.649
2	1_62953437_25487	19.984
2	1_62953437_27948	20.4865
2	1_62953437_26070	20.4865
2	1_62953437_27275	20.654
2	1_62831674_49077	21.324
2	3_63207241_42111	22.6494
2	2_62980886_18254	22.677
2	2_62840334_126233	22.677
2	2_62991293_24413	22.677
2	1_62840334_126175	22.677
2	2_63207241_42478	22.744
2	2_63203232_8681	22.7978
2	2_62983089_23713	22.8018
2	1_62868150_28707	26.2392
2	2_62868150_28757	26.2412
2	1_62991891_39875	26.2986
2	2_62868150_28741	26.2996
2	2_62728787_38392	26.36
2	1_62868150_28682	26.36
2	2_63161807_14127	27.752
2	1_63161807_14547	27.752
2	2_63161807_14442	27.752
2	1_63161807_14008	27.752
2	2_63161807_13880	27.7856
2	2_63141841_56830	27.7879
2	2_63065577_41650	27.7913
2	2_63108431_113750	27.792
2	1_62980886_18141	27.792
2	2_63220808_126491	27.8171
2	2_63203232_8701	27.8238
2	2_63220808_126222	28.097
2	1_62959096_22435	29.834
2	1_62959096_22412	29.834
2	3_63010601_39567	31.2435
2	2_63176266_25554	31.2435
2	1_62868150_44004	31.2435
2	2_63137752_45721	31.8235
2	1_62587206_127030	31.8235
2	2_62983675_12828	31.8235
2	2_62955234_17147	31.8235
2	2_62983675_12839	31.8235
2	1_62960707_26776	31.8235
2	1_63071527_3965	31.8235
2	2_62951788_180735	32.653
2	2_62998817_14012	32.653
2	1_59262748_35931	32.653
2	2_62955234_18616	33.0397
2	1_63157377_15155	33.233
2	2_62587206_131575	33.233
2	1_61147540_75848	33.233
2	2_63037828_18011	33.233
2	2_63157606_318923	33.349
2	2_63199781_46171	33.349
2	2_63017718_39326	33.4263
2	2_63157377_18968	33.523
2	2_62951788_329450	33.813
2	1_63199781_46112	33.813
2	1_63200584_2293	35.388
2	1_63200827_186359	35.388
2	1_63200584_2252	35.388
2	2_63141841_57190	35.8117
2	1_63215071_7323	36.0235
2	2_62960707_26811	36.0235
2	2_63137752_45733	36.0235
2	2_62992665_6044	36.0235
2	1_62983675_15647	36.0235
2	2_63205419_110978	36.1506
2	1_63173959_51646	36.1506
2	2_63173959_51719	36.1506
2	2_62766809_3035	36.1506
2	1_63201196_60096	36.1506
2	1_63154596_42341	36.2353
2	1_63157377_15194	36.2353
2	2_63207307_133438	36.2353
2	2_62806034_8340	36.4048
2	2_62806034_3297	36.659
2	2_63131453_11156	36.659
2	1_62806034_5579	36.659
2	2_63205664_61543	43.0437
2	2_63131543_52495	45.2783
2	2_63182644_34459	45.3654
2	2_63182644_34481	45.3654
2	1_63182644_34534	45.3654
2	2_63081874_7816	45.3654
2	1_63186561_41252	45.4379
2	1_62307899_66849	46.236
2	1_63207629_61492	47.19
2	2_63184706_89770	47.19
2	1_63193410_34421	47.19
2	1_62761167_6003	47.19
2	1_63206616_233903	47.19
2	1_63206616_233941	47.19
2	1_63206616_235987	47.2346
2	2_63193410_39066	47.2509
2	1_63207629_61555	47.2515
2	2_63201899_115782	47.269
2	2_62999362_8017	47.269
2	1_63193410_35107	47.269
2	1_62999362_6117	47.269
2	1_63201899_115275	47.269
2	2_63029531_13251	47.269
2	2_63201899_115774	47.269
2	1_63193410_35082	47.269
2	1_63201899_115272	47.269
2	1_62953703_61051	47.269
2	1_61518386_48355	47.269
2	1_63184706_91594	47.2831
2	1_63069643_11672	47.2987
2	1_63228481_1706405	48.144
2	2_63186561_43905	48.647
2	1_63180788_219192	49.0494
2	2_63172464_51888	49.15
2	2_63193326_16452	49.15
2	1_63189445_39003	49.3512
2	2_63180788_219758	49.653
2	2_63180788_233405	49.653
2	1_62963550_26091	49.653
2	1_63206616_235946	51.6894
2	2_63157694_11644	51.719
2	2_63206616_125967	51.7207
2	2_63197196_30121	51.7217
2	1_63041714_33086	51.754
2	1_63180788_219564	51.754
2	1_62963550_27102	52.621
2	1_62999320_32543	52.621
2	1_63206492_91815	52.7725
2	1_63206492_91770	52.7892
2	1_62999320_18938	52.807
2	1_62999320_18920	52.807
2	2_62999320_32451	53.488
2	1_63026040_67336	53.488
2	1_63026040_67316	53.488
2	2_63206616_240724	53.488
2	1_62915468_54579	53.488
2	2_62994392_70566	53.488
2	1_63026040_67695	53.488
2	1_60211167_10584	53.488
2	1_60211167_10425	53.488
2	1_62758898_2635	53.7039
2	1_63207397_107200	53.7398
2	2_63026040_67042	53.7902
2	1_63180788_233474	53.7902
2	1_63207397_107263	53.7902
2	1_62915468_54545	53.8657
2	1_63184706_89796	53.9917
2	1_62513956_10706	54.2435
2	1_62953114_16993	54.4953
2	1_63005223_10657	54.999
2	2_63130024_36790	55.151
2	2_63197196_30100	55.9065
2	2_62828436_39973	55.9065
2	1_63203480_23803	55.9065
2	1_63180761_64532	55.9065
2	2_62915468_54759	56.209
2	2_63010577_60731	56.5115
2	1_63157694_11198	56.814
2	1_62961216_10775	56.814
2	2_62961216_10571	56.814
2	1_62961216_10730	56.814
2	1_62961216_10735	56.814
2	1_63038734_40786	57.5464
2	1_62961216_10610	57.7295
2	2_63226002_370031	57.7375
2	1_63022537_28282	60.476
2	1_62646907_13531	60.476
2	3_62897247_6396	61.005
2	1_62970172_48032	61.005
2	3_62897247_6394	61.005
2	1_62854403_26592	62.063
2	1_62854403_26586	62.063
2	2_62897247_6472	62.751
2	1_62516136_67030	65.026
2	2_63022537_22384	65.6977
2	2_63189464_43490	66.235
2	1_63204659_114429	66.235
2	2_62902263_23552	66.3693
2	2_63205497_131318	66.3693
2	1_62982716_17568	66.4653
2	2_63114349_46824	66.4653
2	1_62987612_56870	67.041
2	1_59364112_8278	67.041
2	2_59364112_8368	68.213
2	2_63197627_113992	68.6478
2	1_63207260_307416	68.7927
2	1_63104850_60621	68.7927
2	2_63204659_114489	69.2564
2	1_63104850_60635	69.3723
2	1_63018810_28164	69.5173
2	1_62989087_36360	69.952
2	2_63190228_15140	70.496
2	1_63197627_113953	70.6048
2	2_63189464_43419	70.6773
2	1_63180044_90035	70.6773
2	1_63190228_14008	71.04
2	1_63190228_13995	71.04
2	2_63040431_15213	71.04
2	2_62972422_41374	71.04
2	1_63190228_13941	71.04
2	1_63066974_29488	71.04
2	2_63190228_15296	71.6195
2	2_63152225_11489	72.1635
2	2_63190228_14420	72.1635
2	2_63152225_11497	72.1635
2	1_63152225_11516	72.1635
2	1_63205497_136403	72.3882
2	2_63030333_80834	72.3882
2	2_63040431_57210	72.3882
2	2_62881247_40842	72.538
2	1_62980962_20905	72.538
2	1_62730719_121576	72.538
2	1_63136316_34214	72.538
2	2_63205497_107726	72.7253
2	2_62881247_41757	72.8376
2	2_63018595_13450	73.287
2	2_62881247_41674	73.287
2	2_63042211_4937	73.287
2	2_60273695_3465	73.287
2	2_63016031_16600	73.287
2	1_63010519_5873	73.287
2	1_63205497_135963	73.287
2	2_63205497_125528	73.287
2	1_63205497_133695	73.287
2	2_63205753_136370	73.287
2	1_62952561_107969	73.287
2	2_63187305_70847	73.287
2	1_59939589_11962	73.287
2	1_63228536_2661436	73.6325
2	1_62963089_5669	73.6325
2	1_63074585_9769	73.6325
2	1_62972146_5842	73.6325
2	1_62881247_42286	73.6325
2	2_62881247_41677	73.6325
2	2_62881247_41686	73.6325
2	1_62881247_42224	73.6325
2	1_62974173_26687	73.6325
2	1_62974753_31346	73.6325
2	2_63205497_136305	73.6325
2	1_62974753_31322	73.6325
2	1_62941194_34234	73.8746
2	1_63205497_133670	73.8746
2	2_62952561_408828	74.0215
2	1_63198060_22930	74.0215
2	1_62974173_27303	74.0215
2	2_63205497_133432	74.0215
2	1_62796549_44741	74.2663
2	1_63200130_60509	74.4622
2	1_63136316_31688	74.4622
2	2_62964294_59653	74.756
2	1_62918244_27060	76.225
2	2_62964294_58765	77.04
2	1_63011734_1892	77.04
2	2_63018595_13630	77.692
2	1_63207329_473067	78.0588
2	1_63003756_19697	78.67
2	1_62920226_32084	78.9667
2	1_63048092_25720	79.115
2	1_63207329_466754	79.115
2	1_63011734_1754	79.2633
2	1_62941801_26031	79.517
2	1_62824125_7935	79.56
2	1_62824125_7918	79.56
2	2_63018595_13649	79.962
2	2_62824125_6345	80.0424
2	2_62092750_8421	80.096
2	1_62931507_37209	80.364
2	2_63069377_22692	80.364
2	1_62824125_7438	80.364
2	2_58781136_4635	81.61
2	2_63009880_32605	81.61
2	2_58781136_4645	81.61
2	1_63013469_10119	81.61
2	1_62920226_41329	82.0843
2	1_63180544_21635	82.5587
2	1_63212703_68304	82.5587
2	1_63212703_68292	82.5587
2	1_63201889_12873	82.6773
2	2_63201889_12938	82.7484
2	1_63201889_12928	83.033
2	1_62952676_804207	86.038
2	1_62979553_28413	86.038
2	2_62882397_18192	86.038
2	1_63091402_3478	86.038
2	1_62696570_26154	86.038
2	1_63161811_30726	86.4901
2	1_62982392_130411	86.4901
2	1_63158425_33771	86.5655
2	2_63158425_13088	86.5655
2	1_62979553_28351	86.671
2	2_63158425_13108	86.671
2	1_63195919_74089	86.7413
2	2_63227747_5467	86.8293
2	2_62429093_61387	86.9423
2	1_62767323_54846	88.4117
2	1_63111249_22307	88.57
2	2_62602377_11545	89.203
2	2_62918209_14305	89.203
2	2_63228261_1089463	89.203
2	1_63175370_34397	89.203
2	1_63025608_5908	89.203
2	1_63020577_8976	90.805
2	2_63020577_9087	90.8455
2	1_62017443_40755	90.8469
2	3_63106907_41522	90.8491
2	2_63004689_7917	93.2295
2	2_63191889_72046	93.2329
2	1_63106907_17582	93.277
2	2_63106907_11467	93.277
2	1_63106907_18858	93.277
2	1_63106907_19043	94.463
2	1_63106907_36460	94.7826
2	2_63150669_5784	94.9957
2	2_63150669_5749	94.9957
2	1_63111862_39982	96.061
2	2_62298300_14424	96.061
2	2_63222347_74161	96.698
2	1_63058993_20644	96.698
2	1_47473392_1042	96.698
2	1_63142935_42031	97.4715
2	1_63142935_55881	97.4715
2	1_59432414_80945	97.7293
2	1_59432414_80938	97.7293
2	1_62699231_5918	97.9356
2	1_63142935_41911	97.9356
2	1_62980673_12332	97.9356
2	1_59432414_80841	97.9356
2	2_63062567_2413	98.245
2	2_63142935_43351	98.7607
2	1_63221132_31950	98.7607
2	1_63221132_31907	98.7607
2	1_63221132_33589	98.908
2	1_62410547_18166	98.908
2	1_63123103_24574	99.0185
2	1_63185932_101303	99.792
2	2_62293524_34881	99.792
2	1_62293524_34903	99.792
2	2_62940008_148360	102.397
2	2_62950132_43448	106.013
2	2_63086185_6574	106.013
2	2_62997822_143768	106.736
2	2_63011971_7367	106.736
2	1_62997822_143723	106.736
2	2_62738648_45356	107.947
2	2_62511190_50586	107.947
2	1_62511190_50613	107.947
2	2_63221099_26874	108.204
2	2_62965150_37756	108.29
2	2_62511190_50389	108.29
2	2_63113307_31470	108.29
2	2_62562175_15717	108.462
2	2_62968763_60030	108.462
2	2_62511190_50318	108.462
2	2_63221099_26886	108.462
2	2_63221099_26903	108.564
2	1_62795340_11575	108.845
2	2_62987587_58971	108.845
2	2_62965150_10389	108.845
2	1_62511190_41383	108.976
2	2_62987587_59472	109.232
2	2_62987587_59473	109.232
2	2_62516111_39120	109.283
2	2_62516111_39119	109.283
2	2_63105529_87687	109.359
2	2_63010138_4439	109.359
2	1_62957827_12055	109.743
2	1_62998990_10787	109.743
2	2_60237592_16217	109.749
2	1_62990449_13772	110.133
2	2_62511190_42726	110.263
2	2_62987587_56961	110.263
2	1_63016530_54532	110.263
2	2_62511190_45033	110.367
2	2_62511190_50082	110.523
2	3_62562175_15666	110.523
2	2_60237592_94596	110.523
2	1_50900150_644	113.418
2	2_63046397_10098	113.826
2	1_62587308_3229	113.927
2	2_63085371_60133	114.097
2	1_62894873_36926	114.182
2	1_63085371_60111	114.182
2	2_59657168_7522	114.182
2	2_63085371_22361	114.182
2	1_63206608_175804	114.233
2	2_63227779_2706690	114.233
2	2_63085371_22324	114.437
2	1_62840029_82781	114.437
2	2_62779256_31351	114.788
2	1_62969050_66945	114.788
2	2_63085371_22316	114.788
2	2_63227779_2706258	114.788
2	1_63206608_175776	114.868
2	1_63227779_2706415	114.929
2	2_62969050_66906	115.011
2	2_62512818_41300	115.011
2	2_63046397_10269	115.585
2	1_63206717_159980	116.159
2	1_63038212_143917	118.137
2	2_63038212_144039	118.667
2	1_62677792_34985	119.329
2	1_62677792_33163	119.726
2	1_62677792_33143	119.726
2	2_63187142_26359	123.138
2	2_63205734_53222	124.614
2	1_62632862_17168	124.614
2	1_63187142_26331	125.001
2	1_63038994_19860	125.098
2	2_63031045_5746	125.098
2	2_63031045_3960	125.26
2	1_62969771_20280	125.26
2	2_62632862_17069	125.26
2	2_63049174_104074	125.389
2	2_62747627_21933	125.389
2	2_63031045_6140	125.582
2	2_62747627_21956	125.582
2	1_62961729_20480	125.905
2	1_63187142_23533	126.551
2	1_63187142_23498	126.551
2	1_63187142_23516	126.551
2	2_62297839_14806	132.148
2	2_62952541_163903	133.062
2	2_62952811_31974	133.245
2	2_62974005_36851	134.89
2	1_63064984_18135	135.913
2	2_63184871_32454	137.5
2	2_62989524_3939	137.96
2	2_63085355_14292	137.96
2	2_62599700_15993	137.96
2	1_63158518_70819	139.035
2	1_63064984_13189	140.109
2	2_63064984_13147	141.042
2	2_63120704_79588	142.786
2	1_63159776_30491	144.125
2	2_63015171_15285	144.125
2	2_62798253_16034	144.125
2	2_62362544_4715	144.125
2	1_62973244_34927	144.125
2	1_63184094_8513	144.613
2	1_60145440_4189	144.808
2	1_63167985_25799	144.808
2	1_63085615_34266	145.833
2	2_63085951_4516	146.687
2	1_62585318_10088	146.858
2	1_63083885_2424	147.541
2	1_62443015_15641	147.541
2	1_62443015_15617	147.541
2	2_63085615_34483	148.124
2	2_63137049_23491	148.319
2	2_59942298_14840	149.096
2	2_63085615_35235	149.096
2	1_62920135_52213	149.874
2	3_62863865_3347	149.874
2	1_62920135_52211	149.874
2	1_62920135_52210	149.874
2	1_63070915_46055	155.611
2	1_63102787_28873	156.226
2	2_63087360_34936	158.071
3	1_63175778_4147	0
3	2_62970861_23570	0.419
3	2_62970861_23587	0.512111
3	1_63176082_30722	4.609
3	1_62512035_5639	5.888
3	2_62970861_23964	9.852
3	1_62630659_27576	10.9713
3	1_63175308_160980	10.99
3	2_63186544_4071	10.99
3	1_62970861_25024	10.99
3	1_63015479_39034	10.99
3	1_40072350_697	10.99
3	1_62970861_14391	11.0081
3	2_62303421_43733	11.0087
3	1_62970861_16342	11.009
3	1_62966674_8914	11.0093
3	1_62970861_16287	11.0096
3	2_62303421_43559	11.01
3	2_62970861_15749	11.01
3	1_62970861_15132	11.0103
3	2_62292343_2263	11.011
3	2_40072350_674	11.0268
3	2_62601102_11524	11.0268
3	1_63186544_4021	11.0274
3	1_63175308_161898	11.0274
3	2_62297271_20494	11.0274
3	1_62958553_29755	11.0293
3	1_62970861_15191	11.0306
3	2_62643240_14820	11.0306
3	1_62630659_27572	12.168
3	2_62891458_5707	12.5774
3	2_63215660_25365	12.6457
3	1_62630659_33819	12.7412
3	1_62956890_47666	13.2427
3	2_62610398_45932	13.3144
3	1_62951991_137720	13.601
3	1_63228201_153626	16.668
3	1_62688724_8438	16.668
3	2_62958465_26627	17.3528
3	2_63097730_20412	17.4289
3	2_62976636_19988	18.9507
3	2_62776538_25966	20.092
3	1_62736924_11966	20.092
3	1_63172851_36423	20.351
3	2_62824724_8272	20.61
3	2_63024014_83035	20.61
3	2_63145507_24759	20.7827
3	2_63206863_5899	20.9208
3	1_63206863_5962	21.128
3	1_63198462_87019	23.647
3	1_62903712_87349	23.647
3	1_62693925_7726	23.647
3	2_63023035_33208	23.8934
3	1_63007321_77111	24.571
3	1_63007321_78002	24.879
3	1_63007321_77092	24.879
3	2_63198462_51686	25.7905
3	2_62607509_1950	27.323
3	2_62960711_17139	27.4248
3	1_62776538_26340	27.934
3	2_63090954_64324	29.5925
3	2_62637066_7846	29.5925
3	2_62643608_21186	29.5925
3	1_62643608_21255	29.8877
3	1_63122322_4361	29.8889
3	2_62513711_22279	29.8904
3	2_63122322_4394	29.922
3	1_62637066_8438	29.922
3	2_62643608_26403	29.922
3	1_62637066_8357	29.922
3	2_62643608_26234	29.9438
3	2_62643608_26470	29.9656
3	1_63166805_24171	31.251
3	1_62960711_20318	31.251
3	1_62948075_55289	32.0325
3	1_62948075_54712	32.0325
3	1_62965613_3484	32.0325
3	1_62919711_52055	32.4233
3	2_62962867_7772	32.5014
3	2_62962867_8402	32.5014
3	1_62637066_8389	32.814
3	2_63198965_71935	34.02
3	1_63017960_37259	36.1285
3	2_62309414_10014	36.789
3	1_62309414_5163	36.789
3	2_63202661_61904	37.3198
3	1_62919711_52183	37.4525
3	2_62972530_37345	37.8506
3	2_62931612_18854	38.7795
3	1_62931612_15506	39.443
3	2_63205304_160673	40.7875
3	1_63010889_30972	40.7875
3	2_62622712_4123	41.2357
3	2_62826654_5148	41.2357
3	1_62989296_49718	41.3637
3	2_63202471_67774	41.4597
3	2_62622712_4228	41.4597
3	1_63029030_35208	42.132
3	1_62826654_5127	42.132
3	2_62826654_4897	45.354
3	2_62945533_102621	45.354
3	2_63202731_102007	46.0537
3	2_63227834_2026289	46.0537
3	2_63227834_2026259	46.1936
3	1_62989296_49770	46.4035
3	1_63023023_289218	47.453
3	1_62967167_6292	47.453
3	2_63023023_279189	49.419
3	2_62990814_12755	49.5885
3	1_62309290_10539	50.402
3	1_62990814_12757	50.8427
3	2_60164922_22541	51.063
3	2_63227834_2024066	51.063
3	2_63227834_2024056	51.063
3	2_63227834_2026227	51.2833
3	2_63216989_7225	51.2833
3	2_62990814_12645	51.724
3	1_62952033_552716	54.441
3	2_63205834_202965	54.7597
3	2_63216989_7200	54.8053
3	1_63209950_15777	55.0785
3	1_63209950_15770	55.0785
3	1_63209950_15757	55.716
3	2_63059147_35634	56.515
3	2_61206104_2093	56.515
3	1_63188633_41292	56.515
3	2_63227570_673284	56.515
3	1_62763698_6869	56.515
3	1_63204802_63258	56.5332
3	1_63003686_65087	56.5332
3	1_63204802_63257	56.5503
3	2_62950091_14652	56.5509
3	1_62950091_16081	56.6895
3	1_63227770_1017759	57.663
3	1_63227770_1020164	57.8747
3	1_62982688_14917	58.51
3	2_63227570_385148	58.51
3	1_63227770_1020059	58.51
3	1_63227770_1020047	58.51
3	1_63227770_1020008	59.652
3	2_62696203_28241	61.6875
3	2_62894892_36135	62.914
3	1_62522886_48442	62.914
3	1_63205658_27217	63.1837
3	2_62786732_35389	63.3185
3	2_63205658_27302	63.3185
3	1_63227542_194981	63.3994
3	1_63048896_18367	63.723
3	1_63048896_19841	65.9452
3	2_63048896_20014	65.981
3	1_62947456_24027	65.981
3	1_63048896_18298	66.0043
3	2_63070064_31584	67.3975
3	1_63070064_31579	67.3975
3	2_62984411_59114	67.419
3	2_62952584_411847	67.4213
3	1_63070064_28514	67.4237
3	2_63070064_28467	67.4237
3	1_63070064_28506	67.4241
3	1_63225283_384193	67.449
3	1_63070064_28352	67.449
3	2_63154393_29272	69.933
3	1_63179169_41549	69.933
3	2_63210718_633831	69.9529
3	1_63191369_52170	69.9532
3	2_63171576_14407	69.971
3	1_63228504_2083374	71.1259
3	2_62366120_1355	71.167
3	1_62914687_40788	71.167
3	2_63227583_280196	71.2031
3	2_63104672_16293	71.2031
3	1_63225283_384953	71.435
3	2_63200598_25239	72.937
3	3_62611090_56919	74.8813
3	2_63064187_59225	74.916
3	2_63228551_708714	74.952
3	2_63191369_52211	74.952
3	1_63228551_708747	74.952
3	2_62890971_48622	75.0703
3	2_62890971_48623	75.0703
3	2_62846240_34430	78.561
3	1_62972085_23046	79.034
3	2_63093312_30171	79.6962
3	1_63034185_19738	79.8223
3	2_63227621_556540	79.98
3	2_63139870_123724	80.453
3	1_63173269_12309	80.453
3	2_62923239_34790	80.453
3	1_62923239_33280	80.453
3	2_62993913_21468	81.4035
3	2_63086134_55621	82.165
3	2_63227673_290160	82.165
3	2_62923239_33741	82.354
3	2_62923239_33829	82.354
3	2_62923239_33792	82.354
3	3_62966865_81638	83.1155
3	2_63179765_79215	83.2678
3	2_62869629_30487	83.3693
3	2_62957556_12570	83.4963
3	1_62976804_65904	83.877
3	1_62873021_12678	83.877
3	2_63086134_56059	85.8357
3	2_63086134_56006	85.8357
3	1_63086134_48711	86.815
3	1_63086134_56072	86.815
3	2_62984406_53270	90.77
3	1_62648544_14218	93.476
3	1_62760288_18336	94.4133
3	1_63184408_4956	94.882
3	2_62952686_605306	94.882
3	1_63184408_4988	94.882
3	1_62760288_18343	94.882
3	2_62810278_44795	95.7256
3	2_62748766_10763	95.7256
3	1_63060960_7193	96.288
3	1_63060960_7139	96.288
3	2_62629477_5599	96.288
3	1_63060960_7136	96.288
3	2_62719925_43852	99.0145
3	1_62888203_5251	99.0145
3	1_63085339_26556	99.0145
3	2_63084392_80971	99.0145
3	2_63118942_38593	100.498
3	2_63206525_175860	100.498
3	1_62870234_242039	100.498
3	1_63206525_175788	100.517
3	1_62988500_50832	100.517
3	1_63203522_15580	100.517
3	2_62928013_44116	100.519
3	1_62874396_53020	100.536
3	1_63016999_22814	100.538
3	2_63206658_147110	100.542
3	1_63206566_243051	101.741
3	1_63206566_243048	101.741
3	1_63206566_243083	102.265
3	1_62940053_17244	102.397
3	2_62870234_242040	102.615
3	1_63206566_243004	103.052
3	1_62842056_34994	105.391
3	1_62968094_44792	105.797
3	1_63206787_183498	105.879
3	1_63089779_20513	105.879
3	1_62964607_12700	106.001
3	1_62964607_12724	106.204
3	1_63227612_191292	106.305
3	1_62873698_119794	106.61
3	1_62873698_119773	106.61
3	2_63054843_9739	107.958
3	1_63228084_28188	107.958
3	1_62896449_28738	107.958
3	2_62510340_79355	107.958
3	1_62873698_119597	107.958
3	2_62896449_28020	107.958
3	1_62641068_17591	107.958
3	2_63141800_79603	108.901
3	2_62873698_119754	108.901
3	2_62870234_241761	109.425
3	2_63141800_79614	109.608
3	2_62896449_29424	110.158
3	2_63205987_50508	110.158
3	2_62528919_20654	110.598
3	2_62528919_20505	110.598
3	1_63228506_1168977	111.918
3	2_63038588_28387	114.558
3	1_63120480_30569	114.558
3	2_63226080_143533	117.42
3	2_63052686_23165	117.42
3	1_62986621_28983	117.679
3	2_63211061_103119	117.679
3	2_63226080_140633	117.679
3	1_63107700_10101	117.679
3	1_62952326_224787	118.374
3	1_63185612_15593	118.374
3	2_58735818_14107	118.374
3	2_62516298_27197	118.374
3	2_62490456_131136	118.374
3	1_62738181_47421	118.374
3	2_63064878_87236	118.374
3	1_62435776_29055	118.374
3	1_63226080_141268	118.981
3	1_63131446_27521	118.981
3	1_63190972_117731	118.981
3	1_63226080_111351	119.183
3	2_63198334_62274	119.344
3	1_63226080_111409	119.587
3	1_63226080_111364	119.587
3	1_63226080_111394	119.587
3	2_63050630_54298	120.194
3	1_63156570_12803	120.8
3	1_62796047_4694	120.8
3	1_63207794_304278	123.261
3	1_63207794_304277	123.261
3	1_63190062_52793	123.261
3	2_62948563_105885	124.838
3	2_63156570_12503	125.364
3	2_63037347_20760	125.626
3	2_63037347_20827	126.415
3	1_63037347_20658	126.415
3	1_63009315_14697	127.653
3	2_63156570_13030	127.653
3	2_63156570_13006	127.653
3	1_63156570_11790	127.653
3	2_62948563_105817	127.653
3	1_62948563_105863	127.653
3	2_63185771_138150	128.412
3	1_63074794_42701	128.412
3	1_63074794_42700	128.412
3	2_63140286_28536	130.385
3	2_63085011_22621	130.689
3	1_63140286_29600	132.207
3	2_63027638_7924	132.207
3	1_63140286_26555	132.207
3	1_60673909_43568	137.415
3	1_62964254_2692	137.415
3	1_62964254_2593	137.415
3	1_63049105_96035	137.415
3	1_62964254_2690	137.415
3	1_63134344_63515	137.485
3	1_63000744_21763	137.486
3	2_62641301_9117	137.487
3	1_63107873_24723	137.487
3	2_62742907_37310	141.53
3	2_63007272_19637	141.533
3	1_63026526_12367	141.602
3	1_62670361_6750	141.604
3	1_63171713_15504	141.68
3	1_63205140_42837	141.68
3	1_63205140_40779	141.68
3	2_63193668_113110	145.819
3	1_63166574_54276	146.619
3	1_63051747_13133	146.624
3	2_63193668_112187	146.701
3	2_62979266_12464	146.701
3	1_63005478_8366	146.701
3	2_60276839_10800	146.701
3	1_62974546_4218	146.701
3	2_63158579_55348	146.701
3	2_63193668_112210	146.701
3	1_63046075_33096	146.701
3	2_62926450_71061	149.957
3	1_63019821_4775	149.957
3	2_63041899_61527	150.613
3	1_63018097_57481	153.893
3	1_63025651_60422	155.366
3	1_63025651_60421	155.366
3	2_62972812_17451	159.011
3	2_63223344_11618	162.739
3	1_62968279_17301	166.506
3	1_62968279_17287	166.506
4	1_63105560_12318	0
4	3_63178955_78736	1.67333
4	2_63225965_9042	2.51
4	1_62227089_4255	6.044
4	1_62841374_12678	6.044
4	2_62893659_75258	7.71
4	1_62510663_1637	7.71
4	2_63178955_77872	7.74068
4	1_63205823_196074	7.76454
4	1_63003793_6625	7.77028
4	1_62975169_13081	9.428
4	2_63059187_19183	9.428
4	1_46768092_432	9.428
4	2_62630936_5580	9.65371
4	1_62972108_12215	9.744
4	1_63013995_13331	9.823
4	1_63066212_25490	9.823
4	1_63202620_58283	9.823
4	1_62227089_4341	9.823
4	2_62981395_73246	9.87943
4	1_62841374_13038	9.87943
4	1_62841374_13012	9.87943
4	2_62981395_73245	9.87943
4	2_62981395_73244	9.87943
4	1_63126574_16136	9.95467
4	2_63105398_11511	9.95467
4	1_63202620_58859	9.95467
4	2_62981395_73227	9.95467
4	1_63150945_37170	9.95467
4	1_62355963_8340	9.95467
4	1_63101393_48270	9.95467
4	2_63202620_57906	9.95467
4	1_62561676_7347	10.06
4	1_63126574_17256	10.06
4	2_62981395_73160	10.06
4	1_62975169_12100	10.06
4	2_63150945_38066	10.218
4	2_63198667_20493	10.218
4	1_63126574_22959	10.218
4	2_63198667_20498	10.218
4	1_63126574_17279	10.218
4	1_63003125_14146	11.008
4	1_63126574_17242	11.008
4	1_63040165_17476	11.008
4	1_63039021_60618	11.008
4	1_63126574_23073	11.1
4	2_63007266_2970	11.1
4	2_63072058_11594	11.596
4	1_63072058_12591	11.596
4	1_63126574_21268	11.89
4	1_63126574_21322	11.89
4	1_63126574_21275	12.4192
4	1_63126574_17117	12.772
4	2_63126574_22804	12.772
4	1_63126574_17111	12.772
4	1_63126574_17109	12.772
4	2_63083456_33037	20.554
4	2_63043817_11063	21.5252
4	1_63083456_31960	21.849
4	2_63101431_18404	21.849
4	1_60086533_3191	24.402
4	1_60086533_3150	24.402
4	2_62964763_9241	26.0692
4	2_62511820_7370	26.099
4	1_63198744_34060	27.5255
4	1_62969610_11620	27.554
4	1_62969610_11605	27.554
4	1_63148897_38181	28.608
4	1_63148897_38182	28.7227
4	1_62970872_35151	35.72
4	2_62986540_2185	35.72
4	2_63204602_117336	35.72
4	1_62970872_35289	35.72
4	2_63069225_47402	35.72
4	1_62970872_35277	35.72
4	1_62339487_23943	35.72
4	2_62986540_2139	36.384
4	1_60552701_4203	36.716
4	2_63194083_62996	36.716
4	2_63105378_25872	36.9152
4	1_63204602_117015	37.048
4	1_62940033_26195	37.048
4	1_62852901_11217	37.048
4	1_63001289_21001	37.048
4	2_63105378_25853	37.048
4	1_62950212_133437	37.214
4	2_62950212_133376	37.214
4	2_63114300_29444	37.214
4	1_63128691_32141	37.214
4	1_63105378_22662	37.214
4	1_62971698_38317	37.3136
4	2_62822672_1860	37.3136
4	1_59304015_25287	37.712
4	1_63227784_3040959	37.712
4	2_63175633_110320	37.712
4	1_60552701_4247	37.712
4	2_63105378_23891	37.712
4	2_62971698_38295	37.712
4	2_63057743_25266	37.712
4	1_56027608_5846	37.712
4	1_62971640_11405	38.5047
4	1_62971640_11421	38.5051
4	1_62976208_26224	38.5068
4	1_63030292_58862	38.5176
4	2_63014963_35401	38.5181
4	2_63014963_35395	38.5181
4	2_62339487_23958	38.5181
4	2_62970872_35304	38.519
4	1_62831262_91393	38.519
4	2_62951732_108813	38.532
4	2_62952427_159484	38.532
4	2_63014963_35608	38.532
4	1_63014963_17530	38.532
4	1_63227732_817801	38.532
4	1_63014963_17046	38.532
4	2_63204602_117435	38.532
4	2_62339487_23891	38.532
4	1_62382403_25748	38.532
4	1_63053921_25787	38.5538
4	2_63001289_20976	38.5554
4	2_59594411_5825	38.5554
4	1_62962550_99024	38.5736
4	2_63203215_41425	38.5771
4	2_59594411_5876	38.5796
4	2_63014963_32645	38.7765
4	2_63209708_234493	38.7765
4	1_63134305_91705	38.7765
4	2_62898678_35399	38.7765
4	2_63014963_34527	38.7765
4	2_63204602_117464	39.841
4	2_63204602_194931	39.841
4	2_63069225_45585	39.841
4	1_62936627_111662	39.841
4	1_63205962_27306	40.3188
4	1_62940033_28381	40.4144
4	1_63007268_26873	40.4144
4	1_62940033_28312	40.4144
4	1_63206779_87388	42.708
4	2_62979043_16845	43.1568
4	2_62979043_16856	43.1568
4	1_63227732_691960	43.269
4	2_63227732_513051	43.456
4	1_61205948_23498	43.83
4	2_63227732_513296	43.83
4	2_63227732_817709	43.83
4	2_62300591_12440	43.83
4	1_62959060_41348	44.0544
4	2_62978207_10773	44.204
4	1_63206958_353846	44.204
4	1_62993894_63198	44.391
4	2_62931780_70843	44.391
4	1_62978207_10760	44.391
4	1_62940252_111670	44.391
4	1_63205755_60708	44.391
4	2_62955450_11171	44.391
4	1_63085760_99915	44.5032
4	1_62978207_10663	44.5032
4	1_61205948_23324	44.5032
4	2_62978207_10747	44.5032
4	2_61205948_23335	44.5032
4	1_63206059_60918	44.5032
4	1_61205948_22759	44.952
4	2_63189238_59259	44.952
4	1_63010462_19567	44.952
4	1_61205948_22639	44.952
4	2_63180101_13484	46.344
4	2_63069692_6139	47.1385
4	1_63104235_75173	47.1385
4	1_62968070_11881	47.1385
4	2_63069692_6123	47.1385
4	1_62838231_20024	47.2974
4	2_62914075_86713	47.2974
4	1_63035834_11714	47.4033
4	2_63082476_15639	47.4033
4	2_63149890_39751	47.4033
4	2_63190961_17415	47.479
4	2_63035915_63947	47.479
4	2_63190961_17456	47.479
4	2_63226014_31671	47.479
4	1_63226014_30471	47.5358
4	2_62745979_14549	47.5358
4	2_63227732_691829	47.5358
4	1_63035834_11770	47.6152
4	2_63134050_6417	47.6152
4	2_63206366_101813	47.6682
4	1_63050068_7490	47.933
4	2_63206366_100258	47.933
4	2_63226014_30532	47.933
4	2_63134050_6348	47.933
4	1_62395359_2787	47.933
4	1_62993894_63276	48.487
4	2_62514116_4261	49.01
4	2_62979043_16933	49.1146
4	2_62514116_4183	49.7422
4	2_63206958_352223	50.579
4	2_63169738_73418	50.7284
4	1_63191310_33188	50.8405
4	1_63191310_33135	50.8405
4	2_62959060_41413	51.102
4	2_62959060_41467	51.102
4	1_63140114_26853	51.102
4	1_63191310_33230	51.1767
4	1_63206958_356697	51.2763
4	1_63206958_356688	51.2763
4	1_63090499_11804	51.625
4	2_63083318_37645	51.625
4	1_62959060_40762	51.625
4	2_63206172_128736	52.5491
4	1_63202533_127386	52.5511
4	1_62984129_44670	52.5516
4	2_63206172_132299	52.5661
4	1_63027340_60380	52.5663
4	1_62969310_32635	52.581
4	1_63206172_132374	52.581
4	2_62951732_108804	52.581
4	2_63202533_109752	52.581
4	1_62611918_33792	52.581
4	1_63105781_55752	52.6282
4	1_63227804_848680	55.601
4	1_63018542_17840	55.601
4	1_62984129_44815	55.601
4	1_62915836_50553	55.601
4	1_63227804_847314	55.601
4	1_63018542_17827	55.601
4	1_63206958_352277	56.1797
4	2_63009366_22645	56.1797
4	1_63227804_917783	56.469
4	1_63227804_848715	56.469
4	2_63227804_687666	56.469
4	1_63227804_687171	56.469
4	1_62984129_44392	56.469
4	1_63227804_917875	56.469
4	1_63206172_130497	56.7583
4	2_63205197_207186	56.7583
4	2_63204457_115233	56.7583
4	1_63085392_11575	56.7583
4	1_63054106_26797	57.337
4	1_63227804_848717	57.337
4	1_63085392_11450	57.337
4	2_62984129_44419	57.337
4	2_63193635_40174	57.337
4	3_63193635_40171	57.337
4	2_63227804_848771	57.337
4	2_63085392_11431	57.337
4	2_62969279_57684	57.337
4	2_62682998_12946	57.337
4	2_63193635_40180	57.337
4	1_62880722_22188	57.337
4	1_63002584_10915	57.337
4	1_62880722_22182	57.337
4	1_62510594_10951	63.184
4	1_63037810_3388	64.055
4	2_63139786_21952	64.6357
4	1_63176039_66125	65.797
4	1_62896818_22946	67.539
4	1_62310018_12008	69.892
4	1_62949265_42943	70.7177
4	1_62949265_45038	71.1305
4	1_62952590_505457	71.1305
4	1_62949265_46377	71.5433
4	2_63204249_30349	71.5433
4	1_62961824_7188	71.5433
4	2_62961824_7755	71.6613
4	2_62949265_46299	71.7498
4	2_58710087_5835	71.7498
4	1_62955885_55963	72.369
4	2_62573915_10973	72.369
4	1_62961824_7157	72.369
4	1_63226614_403523	77.573
4	1_62821156_7086	77.573
4	2_63168590_32663	78.585
4	1_62928737_32287	78.7874
4	2_63111042_40400	79.091
4	2_63227674_386140	79.091
4	1_63036683_10315	80.1995
4	2_63226614_271875	80.609
4	3_62925321_74923	80.609
4	2_63048838_8757	80.609
4	1_63219972_114436	80.609
4	1_61284562_4622	80.609
4	2_59126354_17049	81.348
4	2_62925321_75809	81.348
4	2_62925321_75822	81.7175
4	2_62999700_74932	81.7175
4	2_63201181_166793	81.7175
4	1_62999700_72279	81.7175
4	1_63192331_59199	82.087
4	3_62925321_74885	82.826
4	1_63010004_142779	82.826
4	1_62948860_42845	82.826
4	1_63045535_62502	84.1455
4	2_63109109_36310	84.167
4	2_63213694_12523	84.2042
4	1_62952935_41549	84.228
4	1_63003437_3761	84.228
4	1_62952667_708710	84.228
4	2_63204210_22571	85.394
4	1_61770640_25778	85.394
4	2_63186046_32849	85.8132
4	2_62831652_21297	86.0648
4	2_62689353_11014	86.2325
4	2_61770640_25340	86.2325
4	2_63204210_22668	86.512
4	1_63204210_22758	86.512
4	1_61770640_25649	87.071
4	2_63203614_148646	87.4355
4	2_62893451_69980	87.4355
4	1_63155336_37463	89.477
4	1_63155336_43022	89.477
4	2_63004994_11627	90.961
4	1_63004994_10844	91.332
4	1_63004994_10793	91.332
4	1_62959626_37983	96.622
4	1_62959626_38045	96.622
4	2_63203115_25821	97.152
4	2_63216118_333130	97.152
4	1_63203222_80755	101.912
4	1_62828730_5519	101.912
4	2_63206884_246223	102.885
4	1_62952935_76019	103.859
4	2_63196440_40117	103.859
4	2_63204201_9366	104.693
4	1_59740628_3826	105.806
4	1_62969852_12215	110.163
4	1_63077751_22930	110.59
4	2_62309649_47060	111.444
4	2_62309649_47130	111.529
4	2_63079771_4908	111.529
4	1_62309649_47065	111.871
4	2_63021041_77679	113.215
4	1_63077751_20635	113.215
4	1_62746904_17193	115.38
4	2_63228387_70769	116.71
4	1_62756439_3605	116.71
4	2_63228387_70856	116.937
4	1_63228387_71683	116.941
4	1_62880879_39144	116.992
4	1_62991010_48452	123.188
4	1_63079771_4509	123.87
4	1_63184522_57072	124.211
4	1_63184522_57067	124.211
4	2_63166995_21906	125.234
4	2_62960778_772	130.694
4	1_62657390_4985	133.783
4	2_62833511_51321	134.573
4	2_62960778_763	134.573
4	2_62961244_4687	134.968
4	1_62833511_51192	135.363
4	2_62929135_11174	136.153
4	2_63121622_18458	136.153
4	1_62929135_11006	136.153
4	2_63059851_22765	136.153
4	2_62958329_23644	136.153
4	2_63121622_25467	136.153
4	2_63062220_104760	136.153
4	2_63121622_18448	136.153
4	1_62298786_2687	136.153
4	2_62657390_4304	136.544
4	1_63121622_15490	136.642
4	2_62307648_27668	136.642
4	2_63121622_12114	137.131
4	1_62924301_27138	137.327
4	1_62958329_23087	137.327
4	1_62958329_23086	137.327
4	1_62958329_23082	137.621
4	2_62924301_27024	137.621
4	2_62924301_27055	138.11
4	2_63199739_60598	138.11
4	1_62924301_27082	138.11
4	2_63037991_44406	140.586
4	2_63109739_36942	141.824
4	1_63005326_12979	141.824
4	2_63037991_72841	141.847
4	2_62889759_40346	142.764
4	2_63215385_28825	143.078
4	2_63051142_33994	143.078
4	1_62989353_10441	143.704
4	2_63051142_35789	143.704
4	2_63199804_104615	144.645
4	2_63199804_104622	144.645
4	2_63199804_104638	144.645
4	2_63199804_102762	144.833
4	1_63199804_104738	145.585
4	2_62951822_126412	147.178
4	1_63000877_18681	147.178
4	1_62294171_60773	147.759
4	1_62959999_6068	147.775
4	1_62959999_8640	147.776
4	1_62959999_6122	147.777
4	2_63205456_81294	147.777
4	1_63047917_5743	147.778
4	1_62884053_46551	147.791
4	1_63193549_44949	147.798
4	1_62975083_47526	148.77
4	2_63109739_41482	149.345
4	2_63109739_41566	149.428
4	2_63109739_35959	149.428
4	1_63109739_34747	149.691
4	1_63080722_23493	151.072
4	1_63200385_29248	153.389
4	1_63186646_32092	153.719
4	2_62859515_13276	153.721
4	2_63099539_34771	153.721
4	2_63183344_27257	153.768
4	1_63183344_27292	153.814
4	2_63099539_34749	153.848
4	2_62956539_35057	155.671
4	2_59922563_3380	155.675
4	1_63016409_79349	155.676
4	2_63158141_17284	155.677
4	1_63070976_12316	155.707
4	1_62728183_29298	155.707
4	1_62996422_10680	157.884
4	1_62585115_34781	157.884
4	3_62958281_9369	158.397
4	1_63069747_22078	158.568
4	2_63186646_34745	158.568
4	2_63016409_79356	158.568
4	2_63069747_22048	158.568
4	1_63180256_36480	158.568
4	2_63186646_35126	158.568
4	1_63195287_58968	158.705
4	2_63186646_34127	158.705
4	1_63016409_79396	158.705
4	1_63069747_22103	158.705
4	1_63016409_87866	158.705
4	2_63186646_35445	159.116
4	1_63186646_35512	159.937
4	2_62859515_11742	162.372
4	2_62859515_10726	162.826
4	2_63099226_14408	163.486
4	2_62890452_16785	164.6
4	2_62890452_16595	165.714
4	2_63222483_35976	166.948
4	2_62923208_37206	169.571
4	2_62873592_26453	171.116
4	2_62873382_4081	174.266
5	2_63086457_7067	0
5	2_63086457_7077	0
5	2_63155557_10190	0
5	1_63097728_1585	0
5	1_62974849_12807	0
5	2_63183401_15494	0.0609692
5	2_59464022_9129	0.0733889
5	1_63120433_11918	0.121938
5	2_62511643_12882	3.963
5	2_63011930_57661	3.963
5	1_62981738_32136	4.78367
5	1_63197699_24674	4.78367
5	1_63136811_32427	4.78367
5	1_63084921_10762	4.78367
5	2_63047388_51579	5.4402
5	1_62983961_7606	5.4402
5	2_63037335_28124	5.4402
5	1_63097728_1529	5.4402
5	1_63134540_6007	5.60433
5	1_62981738_32028	5.60433
5	2_63228510_3269504	5.60433
5	2_63073944_4236	5.60433
5	2_63155557_10179	5.60433
5	1_62729734_8470	5.72157
5	2_63228510_3270377	5.8095
5	2_63228510_3270376	5.8095
5	2_63073944_4542	5.9326
5	1_63073944_4534	5.9326
5	2_63228510_3270111	5.9326
5	3_63228510_3270007	6.425
5	2_62983961_7901	6.425
5	1_62639360_23556	6.425
5	1_59103482_29850	9.251
5	2_62883158_72682	9.251
5	2_63004598_48173	9.251
5	1_63201285_44221	9.251
5	1_62865065_168914	9.251
5	2_63029896_30440	9.251
5	1_63019169_5899	9.251
5	1_62898318_24891	9.251
5	1_62305008_5882	9.251
5	2_63051785_7126	9.251
5	1_59103482_29819	9.251
5	1_63149644_33409	10.0624
5	2_62518852_3804	10.1248
5	1_63029896_30244	10.2837
5	1_63045801_19030	10.2837
5	1_63080185_4402	10.2837
5	2_63045801_18981	10.387
5	1_63086457_6758	10.671
5	1_62974849_50888	10.7657
5	2_63158973_19004	10.7657
5	1_62294317_13830	10.8739
5	1_62974849_12724	10.8739
5	2_62991711_58112	10.9987
5	1_63019169_6002	10.9987
5	1_62974849_49921	10.9987
5	2_62991711_58117	10.9987
5	2_62801527_7257	10.9987
5	2_62966632_23087	11.1443
5	2_63067252_5666	11.1443
5	2_62898318_13475	11.3165
5	1_62898318_22927	11.3165
5	2_62729734_2560	11.523
5	2_62883158_40541	12.4967
5	2_63220729_49663	18.339
5	1_63032522_5105	18.5455
5	1_62973063_29065	20.611
5	1_62522619_4739	27.348
5	1_62522619_4753	28.4084
5	2_63053069_15041	35.831
5	1_62816260_40940	35.831
5	1_63053069_15184	36.0343
5	2_63163626_28349	36.136
5	2_62983268_1463	36.2377
5	2_62816260_37747	36.319
5	1_63171429_21972	36.441
5	2_63171429_21552	36.441
5	2_63163626_26548	36.441
5	2_63220345_2735217	36.441
5	2_62587531_12418	37.051
5	2_63171429_21898	37.051
5	1_62587531_12373	37.051
5	2_59630700_878	38.0362
5	2_62962730_5340	38.2825
5	1_63009869_76393	38.3646
5	2_62963492_17963	38.3646
5	2_63206063_286602	38.3646
5	2_63206063_286576	38.3646
5	1_62963492_17109	38.693
5	2_63053069_15020	38.693
5	2_62962730_5192	38.693
5	2_62962730_3631	38.693
5	1_62816260_37541	38.693
5	2_63018970_49581	40.303
5	2_62823244_48359	40.303
5	2_62963492_17943	40.303
5	1_63008190_10818	40.303
5	2_62704497_738	40.6642
5	2_63199641_12413	40.6669
5	1_63188500_57566	40.7028
5	2_63221536_707115	40.7085
5	1_62963492_17049	40.74
5	1_63009869_75841	40.74
5	1_63203890_11497	40.74
5	1_63009869_76251	40.74
5	1_62837114_22737	40.74
5	2_62963492_15859	40.7595
5	1_63203890_49554	40.7621
5	2_63227783_588312	41.913
5	1_62868864_12344	41.913
5	1_63198042_33893	41.913
5	2_63227783_588326	41.913
5	1_62512323_10689	41.913
5	1_62512323_10614	41.913
5	2_63203890_12089	42.652
5	1_62837114_22709	42.652
5	2_63227783_635905	42.7998
5	1_63113285_41146	43.0215
5	2_63177360_107696	43.0215
5	2_63185119_45204	43.1799
5	1_63003304_7621	43.1799
5	2_63185119_45229	43.1799
5	2_63177360_107756	43.1799
5	2_62595680_4586	44.13
5	2_63192905_46830	44.5734
5	2_63200121_90102	44.5734
5	1_63128407_12207	44.869
5	2_63198492_36351	44.869
5	2_63205605_15378	45.3617
5	1_63064454_28209	45.3617
5	2_63019291_31612	45.608
5	2_63035848_57130	45.7136
5	2_62733936_9264	46.347
5	3_62764966_55046	46.347
5	2_63205728_412033	46.347
5	1_62963511_13583	46.347
5	2_62999741_10754	46.347
5	1_62890399_59478	46.347
5	2_62969711_32354	47.3105
5	2_63207105_318911	47.328
5	1_63205605_15482	48.39
5	1_63223168_162127	48.3903
5	1_62734958_48950	48.41
5	2_62568865_32874	50.033
5	1_63137254_14117	50.0365
5	2_62963507_7193	50.059
5	2_59921104_72931	50.0601
5	2_63190813_114454	50.0605
5	2_62963507_7167	50.0605
5	2_62880459_29968	50.0619
5	1_62338133_41137	50.0619
5	1_63207105_318449	50.089
5	1_62842517_120624	50.089
5	1_63207105_318550	50.089
5	2_62963507_6884	50.089
5	2_62955304_39500	50.089
5	1_62958888_12396	50.089
5	2_63013266_6201	51.041
5	2_63018301_96525	51.041
5	1_62952449_380457	51.041
5	1_62734958_44949	51.041
5	1_62734958_44930	51.041
5	1_62999451_19424	51.5065
5	1_62999451_19457	51.6617
5	2_63111801_70026	51.972
5	2_62999451_19508	51.972
5	1_62999451_19493	51.972
5	2_63195682_53436	52.5425
5	2_63099656_20331	52.5425
5	1_63111801_62230	53.008
5	2_63117193_48036	53.008
5	2_62734958_48116	53.008
5	2_63054604_17169	53.3533
5	2_61410428_8830	53.526
5	2_63198302_3338	53.6987
5	1_62950524_136628	53.6987
5	2_59740389_67590	54.044
5	2_62613206_3003	54.044
5	1_63132679_66989	54.044
5	2_63117193_47282	54.044
5	1_51406850_494	54.044
5	1_63097250_17020	56.035
5	2_62862495_23383	56.1363
5	2_59886283_8164	56.1416
5	2_63097250_16935	56.1434
5	3_62794100_14770	56.1665
5	2_63102246_8412	58.13
5	2_63097250_15925	58.13
5	1_63005795_8060	62.216
5	1_63005795_8047	62.216
5	1_63107361_96586	62.5727
5	1_63109689_23674	62.7868
5	2_62997787_20300	63.388
5	2_62833350_14316	63.643
5	1_63218899_12236	63.643
5	1_63207380_716551	63.643
5	1_62833350_14298	63.643
5	1_62997787_19173	64.1932
5	2_62973035_6128	64.2543
5	1_63207097_385521	64.2543
5	2_63003402_102213	64.2543
5	1_63165647_8199	64.2543
5	1_62570294_11405	64.2543
5	1_62979362_11179	64.2543
5	1_62971280_56210	64.2543
5	2_62596684_10831	64.3307
5	1_62865743_47459	64.3307
5	1_62997787_20113	64.3307
5	1_62833350_26198	64.3766
5	1_62964804_100039	64.56
5	2_62596684_10794	64.56
5	2_58931249_2326	64.56
5	2_62771588_43152	64.56
5	1_62982723_22419	64.56
5	1_63218899_11390	64.56
5	1_63006665_175199	64.56
5	1_58931249_2327	64.56
5	1_63218899_65141	64.9166
5	1_63218899_65122	64.9166
5	2_62991212_14502	65.0058
5	2_62531560_18754	65.0058
5	1_62942994_17961	65.0058
5	1_62685457_35928	65.0058
5	2_62685457_32973	65.4515
5	2_62888125_56270	66.343
5	1_62596684_10297	66.343
5	2_63049253_16500	66.343
5	1_62888125_56271	66.343
5	3_63163137_100986	69.654
5	2_62876394_44067	69.654
5	2_62876394_48808	71.0593
5	1_63130523_27735	71.762
5	1_63013676_49408	72.816
5	2_63130523_11008	72.816
5	1_63151278_13664	72.816
5	1_62952591_379430	73.87
5	2_63124836_18750	77.0707
5	1_62983306_29577	77.4707
5	1_62951821_183236	78.671
5	1_63173584_78443	84.097
5	1_63196445_137809	84.097
5	1_63173584_78646	84.097
5	1_63173584_78707	84.3567
5	1_63095036_61162	84.6163
5	1_63173584_78770	84.876
5	1_63095036_23290	84.876
5	2_63173584_78508	85.1357
5	1_63173584_79523	85.2655
5	2_63206626_89048	85.2655
5	2_62587421_12828	85.655
5	2_62587421_1228	85.655
5	1_63051132_41314	85.655
5	2_62948387_58286	91.28
5	1_62948387_58272	91.28
5	2_62948387_58302	91.6778
5	1_62948387_58329	91.8103
5	2_62772689_2183	92.0755
5	2_63100326_100289	92.0755
5	1_62772689_3195	92.0755
5	2_63205488_72800	92.4732
5	2_62944258_91677	92.4732
5	1_63190970_122598	92.5528
5	2_63192277_55667	92.5528
5	2_63190970_121330	92.5528
[truncated: 2,676 more rows]

## Sheet: 850096
Additional file 15: Table S4. Comprehensive parental linkage maps constructed in the Pinus radiata QTL and FWK pedigrees. D) 850096
Linkage group	Marker	Position (cM)
1	1_63167117_46096	0
1	1_63167117_46074	0
1	2_63201400_116594	0.9732
1	1_62961941_26236	2.433
1	1_62763502_3712	3.244
1	1_62736216_20514	3.244
1	1_62763502_3796	3.244
1	1_63078259_38813	3.244
1	2_62300970_21619	3.47571
1	2_62300970_21618	3.47571
1	2_62987755_14732	3.8928
1	2_62510336_25885	3.8928
1	1_62987755_17150	4.17086
1	1_63041785_11217	4.866
1	2_62763502_3876	4.866
1	2_60272652_8102	4.866
1	1_60272652_8133	4.866
1	2_63219410_84327	6.518
1	1_63203183_44244	6.518
1	2_63180375_35773	6.518
1	1_63110821_18389	6.518
1	1_62771642_28823	6.518
1	1_59604889_4552	6.518
1	1_62831978_5783	7.1814
1	2_63228512_1705718	7.1814
1	1_62831978_5890	7.25511
1	1_62954539_30242	7.25511
1	3_62297395_29668	7.34725
1	1_63049223_14226	7.34725
1	1_63110821_18429	7.34725
1	1_63110821_18436	7.46571
1	1_62987918_6417	7.46571
1	1_63110821_18365	7.46571
1	1_62824042_3418	7.46571
1	1_62987737_15448	7.62367
1	1_63136884_33298	7.8448
1	1_63201400_123010	7.8448
1	1_63155229_46878	7.99222
1	2_63148469_31403	13.152
1	1_62972103_17450	13.152
1	1_63161514_78182	14.1647
1	2_62965915_11934	14.1647
1	2_63139587_68051	14.671
1	2_62972103_17720	14.671
1	1_62972103_17726	14.671
1	2_62972103_17482	14.893
1	2_62972103_17587	16.634
1	2_63204190_6919	16.634
1	3_63037899_88859	16.634
1	1_63036979_41621	16.634
1	1_63077570_55926	18.3373
1	1_63077570_56162	18.905
1	1_63077570_56106	18.905
1	1_63087837_26934	27.725
1	1_62986444_68795	27.725
1	1_62743912_1641	27.725
1	1_63006016_37300	27.725
1	1_63013604_45844	27.725
1	1_52617418_666	27.725
1	2_63027052_10968	28.8515
1	2_63139036_36543	28.8515
1	1_52617418_873	28.8515
1	1_63129674_20773	28.8515
1	1_63126581_9639	29.227
1	1_62647385_35437	29.227
1	1_62980527_36530	29.227
1	1_62920567_18011	29.227
1	1_62920567_18010	29.227
1	2_63129674_21053	29.4148
1	2_62972959_19317	29.978
1	1_63206856_240364	29.978
1	1_62972959_19367	29.978
1	1_63105745_65761	29.978
1	2_63206979_444038	33.801
1	1_63023277_15097	33.801
1	1_63006016_37303	33.801
1	1_63206979_442293	34.6523
1	1_63151292_10240	34.6523
1	1_63151292_10277	34.6523
1	1_63206979_442287	34.6523
1	2_62923283_9312	35.078
1	1_62989753_41153	35.078
1	2_63147239_23014	35.078
1	2_62860724_37739	35.078
1	2_62860724_29439	35.078
1	2_62887418_4475	35.078
1	1_62962893_16987	35.5037
1	1_63201063_219359	35.5037
1	1_63002411_26413	35.7165
1	2_63147239_29527	36.355
1	1_63023277_13800	36.355
1	2_62918787_16114	36.355
1	1_63171432_17610	36.355
1	1_63171432_17663	36.355
1	1_62962893_53738	36.355
1	2_62308407_8692	37.425
1	2_63119585_15976	37.425
1	1_63014523_31073	37.425
1	1_63023201_39113	37.425
1	2_63112720_41504	41.049
1	2_63112720_41411	41.049
1	2_63112720_41450	43.4585
1	2_63112720_41453	43.4585
1	1_63160517_10621	43.4585
1	2_63112720_38369	43.4585
1	1_63013063_56203	44.2617
1	1_63112720_40488	44.695
1	1_63160517_10588	44.695
1	1_63112720_40509	44.695
1	1_62953808_89472	45.868
1	1_62996775_130871	46.6923
1	1_63103264_6229	46.6923
1	1_62996775_134433	47.1045
1	1_62996775_131063	47.7227
1	2_63228466_479674	47.9288
1	1_62996775_131043	48.341
1	1_62996775_130853	48.341
1	1_62996775_130788	48.341
1	1_63175038_17286	54.017
1	2_62952550_125152	57.587
1	1_62952550_125178	57.587
1	2_59508142_2745	58.1135
1	2_62952550_125095	58.289
1	1_63068030_6556	59.693
1	1_63175038_17297	60.4692
1	2_62950441_230568	60.9867
1	2_63111155_5397	61.6335
1	1_62952550_123125	61.6335
1	1_62914562_79723	62.6037
1	1_62950441_230918	63.574
1	1_59952254_9573	63.574
1	1_59852844_19185	70.133
1	2_63106859_20804	72.359
1	1_62983362_7327	73.382
1	1_63009150_72845	73.4872
1	1_63009150_72865	73.4888
1	1_63009150_29014	73.4959
1	1_63009150_72888	73.4979
1	1_62983362_7911	73.5063
1	1_62743912_1603	80.218
1	1_62676612_5079	80.218
1	2_62940888_60655	82.3307
1	2_62940888_56870	83.387
1	1_62974248_12079	94.285
1	3_63154867_53193	96.0843
1	2_63217470_524762	96.0843
1	2_62952138_109157	98.1407
1	1_63178027_25317	98.6034
1	1_63173256_12842	99.683
1	1_62078941_20157	99.683
1	1_63069048_3023	99.683
1	1_62078941_20138	99.683
1	2_63118470_3835	100.936
1	2_63118470_3848	101.449
1	2_63206948_12770	101.791
1	1_63207323_324459	102.645
1	1_63118470_4543	102.987
1	1_63065331_27179	103.5
1	1_63061629_30041	106.713
1	1_63108716_27655	106.713
1	1_62979165_17355	106.713
1	1_63083721_26859	106.713
1	2_63205206_73710	106.713
1	1_63206948_293149	106.713
1	1_63220868_17629	106.713
1	1_62635718_37725	106.713
1	1_59604934_10483	106.713
1	1_62635718_40696	107.146
1	2_59738471_21207	107.146
1	1_63220868_16706	107.254
1	1_63190437_146133	107.254
1	1_63220868_14410	107.254
1	1_63030740_58851	107.254
1	2_62950598_119756	107.434
1	1_63165092_52380	107.579
1	1_63205206_71822	107.795
1	1_62944637_138235	107.795
1	1_63202673_78086	107.795
1	1_63001537_446	107.795
1	1_63010033_6231	107.795
1	1_62872090_57569	108.011
1	2_59364102_1882	108.011
1	2_63227806_2279198	108.156
1	2_62289532_7841	108.156
1	2_59364102_2337	108.156
1	1_63227838_1123056	108.156
1	1_62923361_47728	108.444
1	1_63228029_8659	108.444
1	1_62923361_47729	108.444
1	1_62957073_69329	108.634
1	2_63227838_1475493	108.634
1	2_63157799_15230	108.634
1	1_63168100_107732	108.634
1	1_63153929_11465	108.634
1	2_63205206_88096	108.877
1	3_62752684_23647	108.877
1	1_62872090_57491	108.877
1	2_63066411_40698	109.996
1	1_62602697_35295	110.076
1	2_62806733_27232	110.076
1	1_62602697_35296	110.076
1	1_62920121_54964	110.219
1	1_62972203_6155	110.219
1	2_62920121_48592	110.555
1	2_62960833_16802	110.555
1	1_62602697_34937	110.555
1	2_62608688_58142	117.457
1	1_63006344_21549	117.457
1	3_62527716_25320	117.457
1	1_62527716_23010	117.457
1	1_63194613_15279	117.788
1	2_63006344_21580	117.788
1	2_62608688_58124	117.898
1	1_62527716_18823	118.118
1	1_63214348_59023	118.118
1	1_63194613_14856	118.339
1	1_62527716_27930	118.339
1	1_62798842_64870	118.78
1	2_62527716_25372	118.78
1	3_62527716_25316	118.78
1	1_59332396_40794	118.78
1	2_62952699_444508	120.951
1	1_62952699_412599	121.674
1	2_62989247_17853	122.036
1	2_62606722_87678	122.036
1	1_62989247_27512	122.501
1	1_62940602_100080	122.579
1	2_62942985_28227	122.579
1	2_63016373_20040	123.121
1	2_62969325_25655	123.121
1	1_62989247_17901	123.121
1	2_62697861_50978	123.121
1	3_62606722_77626	123.121
1	1_62606722_1336	123.121
1	1_63212942_6152	123.772
1	1_63142586_108404	123.772
1	1_62606722_78890	123.935
1	2_62633503_12608	123.935
1	1_62633503_12556	124.423
1	1_63026234_219503	125.407
1	1_63026234_217759	126.377
1	1_62824524_38142	126.377
1	1_62944695_117041	127.035
1	1_63183441_44505	127.035
1	1_62944695_117040	127.035
1	1_63026234_217818	127.693
1	2_63055663_72279	128.425
1	1_63055663_69614	128.499
1	1_62967862_15357	130.62
1	2_63023695_42222	130.62
1	1_62967862_15328	130.62
1	1_62967862_15299	131.777
1	1_62974537_7748	133.223
1	1_62601837_38430	133.223
1	1_63109738_16728	133.397
1	1_63109738_16781	133.512
1	1_63109738_16707	133.512
1	3_63119969_26306	134.091
1	2_62979555_23631	134.091
1	1_62974537_7825	134.091
1	1_62601837_36363	134.091
1	2_62445173_10546	135.425
1	1_63082646_15953	135.425
1	2_63020191_3017	136.76
1	2_63205053_83208	136.76
1	1_63052146_76354	136.76
1	1_61165714_2818	136.76
1	2_63099180_61851	139.858
1	2_63064426_75467	140.633
1	1_63000208_26968	145.025
1	1_63038322_26509	145.025
1	1_62990924_31099	145.025
1	1_63027201_19993	145.415
1	1_63000208_27775	145.526
1	1_63000208_27736	145.526
1	1_63065840_55048	145.526
1	1_63188594_60579	145.526
1	1_63038322_32116	145.609
1	1_63000208_25843	145.609
1	1_63038322_26729	145.726
1	1_63038322_26510	145.726
1	1_63188594_60516	145.804
1	1_63038322_26545	145.901
1	2_63038322_31978	146.027
1	2_63038322_32366	146.427
1	1_63084128_21482	148.531
1	1_63084128_21479	148.531
1	1_63084128_21500	150.483
1	1_62954588_13826	150.643
1	1_63193571_34946	152.435
1	1_63193571_34955	152.898
1	1_63193571_35899	153.824
1	1_62727167_23985	159.598
1	1_63037346_33489	159.623
1	2_63003083_16540	159.625
1	2_62975992_10494	159.626
1	2_53997278_6137	159.627
1	3_63227839_1784110	159.63
1	1_63000687_12952	159.65
1	2_63147373_17262	159.655
1	1_63068500_14756	159.656
1	2_63206104_11378	161.194
1	2_63206104_11396	161.222
1	1_62998662_6226	161.223
1	1_63207018_136256	161.225
1	1_63002866_27907	161.25
1	1_62972828_27217	164.202
1	1_62972828_27184	164.205
1	1_63227839_1781090	164.207
1	1_62952631_409429	164.259
1	2_62966531_51175	164.309
1	1_62533852_17602	164.309
1	2_62952631_409352	164.332
1	2_62926653_28055	164.354
1	1_62942463_4793	165.637
1	1_63145644_1941	165.637
1	2_62952230_198164	165.637
1	1_62738880_53811	165.637
1	1_63212776_13999	166.141
1	2_63227839_1781080	166.203
1	1_63206104_11184	166.203
1	1_63212776_13592	166.284
1	1_63002866_24257	166.392
1	2_63206104_132385	166.392
1	2_63010540_38750	166.543
1	2_63206104_11208	166.77
1	1_63002866_16541	166.77
1	1_63226563_37821	168.617
1	1_63023639_7407	170.169
1	1_63207337_331990	170.169
1	1_62965043_14649	170.169
1	1_63226563_38207	170.882
1	2_63177112_2518	171.025
1	2_62523251_4422	171.025
1	1_63207337_100096	171.12
1	2_63190897_48399	171.12
1	2_63204940_146327	171.596
1	2_63055571_35937	171.596
1	1_63108614_23120	171.596
1	1_63196206_10570	171.596
1	1_62645803_5146	173.78
1	3_63074016_6206	173.78
1	1_63067026_129384	173.78
1	2_63219377_158327	173.78
1	2_62960006_14133	173.78
1	1_62960006_14154	173.78
1	1_63055571_28427	174.434
1	1_63219377_104797	174.434
1	1_63207337_331988	174.434
1	1_63219377_104777	174.434
1	1_63067026_129446	174.434
1	1_63207337_332637	174.506
1	1_63207337_332444	174.597
1	1_63078578_47452	174.714
1	2_63207337_332410	174.869
1	1_63055571_36179	174.869
1	2_63207337_333161	175.087
1	2_63219377_158694	175.741
1	2_63055571_38237	175.741
1	2_62583632_12524	177.048
1	1_62583632_12564	177.048
1	1_60178102_19093	182.291
1	2_63201069_16536	182.728
1	2_63201069_16539	182.728
1	1_60178102_19154	182.874
1	1_63085818_29581	183.603
1	2_62975288_31728	184.04
1	1_63135463_48820	188.073
1	1_63206631_180394	188.798
1	2_63135463_48819	189.04
1	3_62740828_12618	189.523
1	2_62740828_12725	189.523
1	2_63135463_48868	189.523
1	2_62893761_58196	190.248
1	1_63068368_12659	190.248
1	1_62893761_58593	190.49
1	1_62893761_58555	190.973
1	1_62612286_45638	190.973
1	1_63228476_2240264	194.436
1	1_63176912_63319	196.745
1	1_62885259_4298	196.745
1	2_63228476_2240293	197.706
1	1_62835220_9212	197.706
1	1_63120383_11501	198.81
1	1_63139277_14975	199.031
1	1_63090824_5489	199.031
1	2_62982139_86011	199.031
1	1_62885259_4362	199.031
1	2_62976014_16857	199.363
1	1_63139277_23051	199.363
1	1_62976014_15600	199.915
1	1_63139277_23308	200.191
1	1_63090824_5750	201.019
2	1_59328173_2135	0
2	1_59328173_2144	0
2	1_59328173_2127	2.43902
2	1_59328173_2103	3.67802
2	1_59328173_2104	3.67802
2	1_63049945_27920	4.91702
2	1_63049945_28198	4.91702
2	2_59328173_2043	4.91702
2	1_59328173_2074	4.91702
2	1_63015493_18562	7.02352
2	2_62831674_46476	9.13002
2	1_63121116_75199	9.13002
2	2_63022470_19905	11.077
2	1_62958639_18888	11.077
2	1_62992142_183572	11.077
2	1_62994955_17832	11.077
2	1_63067147_50091	11.4275
2	1_63067147_49897	11.5444
2	1_62994955_17935	11.6378
2	1_63211870_15972	11.9182
2	2_62958639_23566	12.0117
2	1_63211870_16080	12.0117
2	2_62756808_12844	12.0117
2	2_59328173_2270	12.0117
2	2_63156306_63447	12.0117
2	1_63015493_16875	12.0117
2	1_62958639_22833	12.0117
2	2_63029906_55823	12.0117
2	1_63075421_8604	12.0785
2	1_63111738_31160	12.1285
2	2_63028132_22611	12.1285
2	1_62756808_13611	12.1285
2	2_63202916_59057	12.1285
2	2_62756808_13669	12.1986
2	2_62756808_13675	12.2454
2	3_63207286_1772	12.479
2	1_62768518_5177	12.479
2	3_62696782_49477	12.479
2	2_63211870_15861	12.479
2	1_62956308_23420	12.479
2	1_63041145_27309	12.479
2	2_62956308_23417	12.479
2	1_62768518_5167	12.479
2	1_63049945_28019	12.479
2	1_62994955_17807	12.479
2	1_61556990_6197	12.479
2	2_63113122_33899	14.779
2	1_62994955_17782	14.779
2	1_62953437_27881	14.779
2	1_63113122_33870	14.779
2	1_62994955_15161	14.779
2	2_62768407_13623	14.779
2	2_62958639_18873	14.779
2	1_59328097_8611	14.779
2	1_63055414_3574	14.779
2	3_63144135_39723	14.779
2	2_62800145_28696	14.779
2	2_62953437_26695	14.779
2	1_62822201_48985	14.779
2	1_63027309_6934	14.779
2	1_63189851_46825	14.779
2	1_62994955_15079	14.779
2	1_63133696_8481	14.779
2	2_63113122_33952	14.779
2	1_58814603_2026	14.779
2	1_63133696_8493	15.2903
2	1_63133696_9820	15.3755
2	2_62956308_21769	15.3755
2	1_63211870_15886	15.3755
2	1_62955980_55278	15.4948
2	2_62956308_21821	15.4948
2	1_62956308_23428	15.4948
2	2_62956308_21767	15.4948
2	1_63133696_9604	15.6738
2	2_62955980_55145	15.6738
2	1_63133696_9366	15.6738
2	1_62956308_23446	15.6738
2	1_63133696_7416	15.6738
2	2_63027309_7185	15.6738
2	2_63211870_15900	15.6738
2	1_62992142_183623	15.8016
2	1_63027309_7099	15.8016
2	2_63206111_26012	15.972
2	1_62992142_183634	15.972
2	2_62963237_8892	15.972
2	1_63226048_72654	15.972
2	2_62540052_2566	15.972
2	2_63003229_44885	15.972
2	1_62881242_1477	15.972
2	1_62540052_2552	15.972
2	2_63055414_5578	16.2106
2	2_62974955_22190	16.2106
2	2_62991110_25841	16.2106
2	1_63133696_9107	16.5685
2	1_62606714_31882	16.5685
2	1_63144135_41602	16.5685
2	1_63049945_28140	16.5685
2	1_59890654_21359	17.165
2	1_63187799_4747	17.165
2	1_59890654_21358	17.165
2	2_63098477_57125	18.358
2	2_62549081_43710	18.358
2	1_62953437_27807	18.358
2	1_62549081_44844	18.358
2	2_63121284_20828	19.2427
2	1_62953437_28294	19.2427
2	1_62969584_2746	19.685
2	1_63019268_52871	19.685
2	2_62953437_26143	19.685
2	1_63098477_57162	19.685
2	1_62953437_25039	19.685
2	1_63019268_52915	19.685
2	1_63019268_52995	19.685
2	1_63019268_52960	19.685
2	1_63019268_52977	19.685
2	2_62996726_15388	19.685
2	2_62953437_25518	19.685
2	1_62953437_24840	19.685
2	1_62953437_24891	19.911
2	1_63011831_34930	19.911
2	2_62953437_24897	19.911
2	1_63087534_37121	20.1298
2	1_63087534_37146	20.278
2	1_62953437_26312	20.278
2	2_62540695_1568	20.278
2	2_63121116_75066	20.278
2	2_63087534_39747	20.5745
2	2_62914854_45849	20.5745
2	1_63087534_37145	20.5745
2	1_63087534_37152	20.5745
2	2_62540052_2580	20.871
2	1_63049886_57268	21.464
2	2_63133095_55698	21.464
2	1_63049886_57256	21.464
2	1_63045764_14894	23.4094
2	1_62977907_26695	23.6525
2	1_62987060_47056	24.382
2	1_59921001_1874	24.382
2	1_62765875_6929	28.005
2	1_63088818_24141	30.623
2	1_62765875_6938	30.623
2	1_60618866_45340	30.623
2	1_61664907_3980	30.623
2	1_59092178_19193	30.623
2	1_63157377_19299	30.9102
2	1_63157377_19285	30.958
2	2_62974841_32637	31.1255
2	3_63178873_16904	31.1255
2	3_63178873_16930	31.226
2	3_63178873_18084	31.293
2	3_63178873_19610	31.3768
2	1_63227679_870261	31.3768
2	2_62964431_9916	31.628
2	1_62868150_44030	31.628
2	3_63178873_19928	32.659
2	3_63178873_20393	32.659
2	1_62871444_24478	32.659
2	2_63065577_9972	33.297
2	2_63157377_19354	33.7755
2	1_63157606_319174	34.892
2	1_63157606_319196	35.4135
2	2_63061984_62943	35.5874
2	1_62570864_15101	35.935
2	2_63064226_4216	36.6982
2	3_63178873_19660	36.8436
2	2_62974841_32571	36.889
2	1_63157606_318940	37.207
2	1_62969603_1538	38.935
2	1_63206773_217130	38.935
2	1_62969603_3271	38.935
2	1_62245730_3602	38.935
2	2_62587206_123312	38.935
2	1_62969603_2584	38.935
2	1_62969603_48420	38.935
2	3_63200827_185686	38.935
2	1_59262748_35861	38.935
2	1_62991256_59429	38.9654
2	2_63191347_22490	38.9654
2	2_62896458_16324	38.9659
2	2_63065393_26773	38.9664
2	1_62959096_22510	38.967
2	1_61147540_74591	38.9675
2	1_63206773_217337	38.9681
2	1_63206773_217254	38.9687
2	1_63157606_318958	38.9687
2	2_62983675_15000	38.97
2	1_62587206_131559	38.9947
2	2_62698935_21638	38.9989
2	1_62698935_21665	39
2	1_62873157_44801	40.755
2	1_62937078_36077	40.755
2	1_62766809_2995	44.619
2	1_63137752_45727	46.033
2	1_62766809_3031	46.5044
2	1_62873157_50947	47.447
2	1_62880796_36381	47.447
2	1_62951788_161517	49.1463
2	1_62642650_44221	49.826
2	1_62642650_44216	49.826
2	1_63164946_64530	51.926
2	1_62518895_4358	51.926
2	1_63198078_19745	52.2
2	2_62670024_10106	54.574
2	2_63203361_33499	54.574
2	1_62953703_53186	54.574
2	1_63201577_68616	54.574
2	1_63201577_68610	54.574
2	1_63203361_34733	54.574
2	1_62670024_10114	54.574
2	1_62670024_10172	54.9615
2	1_62856990_30669	55.0907
2	2_62999362_5947	55.0907
2	1_63080455_54388	55.0907
2	1_63080455_54352	55.349
2	1_62999362_8051	55.349
2	2_62670024_10267	55.349
2	1_62670024_10575	55.349
2	2_62870783_22855	55.349
2	1_62513728_22652	55.349
2	2_62656086_13498	55.349
2	1_62656086_13429	55.349
2	1_63065247_91240	55.6074
2	1_63207629_60929	55.837
2	1_62953703_61043	55.837
2	1_62985074_16982	56.124
2	1_63186561_40954	56.124
2	2_62953703_52441	56.124
2	1_63201577_68700	56.124
2	1_63080455_2239	56.124
2	1_62670024_10903	56.124
2	1_62670024_11066	56.4494
2	1_62670024_11084	56.4494
2	2_62670024_11053	56.4494
2	1_62670024_11102	56.4494
2	1_63080455_73317	56.4494
2	1_63080455_73319	56.612
2	1_63207629_61549	56.612
2	1_63203361_34637	56.612
2	1_63080455_52103	56.612
2	2_63080455_52168	56.612
2	1_62953703_67916	56.7747
2	1_62999362_7777	56.7747
2	2_63188979_12444	56.7747
2	1_62985074_16947	56.7747
2	2_63017845_85326	56.856
2	2_63207629_58809	56.856
2	1_62999362_7862	57.1
2	1_63207629_61505	57.1
2	1_62660155_16769	57.1
2	1_62965185_157645	57.1
2	1_62953703_75272	57.1
2	2_62985074_16859	57.1
2	1_62953703_75234	57.1
2	1_63199907_21529	58.773
2	1_63203361_33577	58.773
2	1_62522654_4635	58.773
2	1_62998637_58292	59.3292
2	1_62998637_58291	59.3292
2	1_63131543_52391	59.4404
2	2_63203361_33522	59.4404
2	1_63023698_12926	59.4404
2	2_63182644_30258	59.8854
2	1_63069643_14050	60.1078
2	1_63069643_14024	60.4415
2	2_63189445_39013	60.9977
2	1_63184706_89795	61.2758
2	1_63199907_20551	62.11
2	1_63201577_68480	63.4696
2	1_63184706_89774	63.493
2	1_62949744_4164	67.079
2	1_59362538_17400	72.433
2	1_62426671_4318	74.795
2	1_63005161_25635	75.928
2	1_62999320_18889	75.928
2	1_62426671_4388	80.9304
2	1_62426671_4363	82.181
2	1_62556378_20035	103.276
2	1_63205749_49485	104.306
2	2_63181083_172999	104.306
2	1_63227774_1055614	104.822
2	1_63052453_9147	105.594
2	1_63052453_9213	106.367
2	1_62817915_60712	106.367
2	2_63202521_58294	107.379
2	2_63202521_58270	107.379
2	1_63205749_89083	108.391
2	2_63104850_59906	108.536
2	2_63004747_32868	108.796
2	2_62978668_23804	108.897
2	2_63037798_26391	109.403
2	2_62989087_36319	109.403
2	2_63227808_3306525	109.403
2	1_63028559_41960	109.403
2	1_62943249_83050	109.403
2	1_62943249_83439	110.72
2	1_63004747_33713	111.049
2	2_63028125_58052	113.354
2	1_63028125_60423	113.354
2	1_63121459_77232	113.354
2	1_63121459_77339	113.793
2	1_63121459_77441	113.793
2	2_63095185_73563	115.988
2	1_62941194_34147	115.988
2	1_63095185_59587	115.988
2	1_62516186_11474	115.988
2	1_63118011_9806	117.601
2	1_63175169_221461	120.021
2	2_63010519_6868	120.021
2	2_63010003_44444	120.021
2	1_63175169_221383	120.021
2	2_62902285_69824	123.745
2	1_63207329_265695	123.803
2	2_62806387_6451	123.857
2	1_63076111_15662	123.859
2	1_63207329_293058	123.86
2	2_63207329_265998	123.86
2	2_63180801_6161	123.861
2	1_63207329_292749	123.862
2	1_63207329_292541	123.862
2	1_62931507_37234	123.864
2	1_63076111_15604	123.865
2	2_62877744_62553	123.931
2	1_63207329_293206	123.931
2	1_63207329_468436	123.931
2	1_63207329_468779	123.931
2	1_62894503_95159	123.931
2	1_63157099_26805	126.008
2	2_63206274_347023	126.559
2	2_62970432_20579	126.65
2	1_63157099_26821	126.65
2	1_63165440_151229	126.972
2	2_63204625_104614	128.899
2	2_62879041_35848	129.091
2	1_63091402_3470	129.091
2	1_63205758_202204	129.311
2	1_63195919_73445	129.38
2	2_62638682_3866	129.862
2	2_62952676_804054	129.862
2	1_63197105_123595	129.862
2	1_62981577_10665	129.862
2	1_63142628_21681	129.862
2	1_62638682_3873	129.862
2	1_63173924_23049	131.377
2	1_63158425_13066	131.377
2	1_63173924_22970	131.583
2	2_62882397_18486	131.583
2	2_63185504_83550	131.829
2	1_62978187_19440	136.746
2	1_62533847_52239	136.746
2	1_63189452_42562	138.662
2	1_63191889_91045	139.045
2	2_63164077_19932	139.619
2	2_63189982_11296	139.619
2	1_63164077_20139	139.811
2	2_62968748_47307	140.577
2	1_62533847_52170	140.577
2	1_63164077_20120	140.577
2	1_63102558_77990	146.46
2	1_63195058_26524	147.397
2	1_63217289_55675	149.375
2	1_63184110_75206	152.343
2	2_62505080_30299	153.612
2	1_63173660_25608	156.785
2	1_62630739_5960	159.463
2	1_63167839_110737	159.575
2	1_63066455_13191	160.133
2	1_62982497_14582	160.133
2	1_63173660_25624	160.133
2	1_62630739_5854	160.133
2	1_62868967_83311	161.663
2	2_63201792_22475	162.648
2	1_62868967_83395	162.845
2	1_63201792_22988	163.435
2	2_62511190_50719	163.632
2	2_63011971_7390	163.632
2	2_62511190_49162	163.879
2	1_62562175_15937	164.617
2	1_62511190_41787	164.998
2	1_63033456_22419	165.546
2	1_62956437_4358	166.103
2	3_63207013_365987	167.589
2	1_63206799_36691	168.332
2	1_63203808_101696	170.582
2	1_63203808_101667	171.144
2	1_63228115_23590	173.557
2	2_63109430_12017	173.557
2	2_63109430_19315	173.557
2	1_63109430_36517	173.557
2	1_63206608_175763	180.66
2	1_63206608_175787	181.844
2	1_63120704_80472	188.325
2	1_62537768_7118	188.325
2	2_62537768_4758	189.251
2	1_63138571_77938	191.412
2	1_62850039_45342	192.956
2	2_62966969_24410	192.956
2	2_63015566_29243	192.956
2	1_62742149_43375	192.956
2	1_62742149_43366	192.956
2	1_62746169_22841	193.798
2	1_63016148_42304	193.798
2	1_63016148_42309	193.798
2	1_62775756_3704	193.798
2	2_62930344_19149	193.798
2	1_62930344_22921	193.798
2	2_63118184_27033	193.798
2	1_63016148_41767	193.798
2	2_62917268_10345	193.966
2	1_63026046_25950	194.079
2	1_63016148_42081	194.079
2	1_63016148_41835	194.079
2	1_63016148_41948	194.303
2	1_63016148_20924	194.64
2	2_62955929_15654	194.64
2	1_63228258_193843	194.64
2	1_62952541_374952	194.64
2	1_63085355_14409	194.64
2	1_63026046_26010	194.64
2	2_63026046_27814	194.64
2	1_63016148_20906	194.64
2	1_62947286_33092	194.64
2	2_62930344_21864	195.018
2	1_62742149_44248	195.018
2	2_63120704_79635	195.775
2	1_62742149_43270	195.775
2	2_62742149_43572	195.775
2	1_63023032_4463	198.378
2	1_63184871_32427	198.378
2	1_62966969_24635	198.378
2	1_62581945_13615	198.378
2	2_63199928_42787	198.858
2	1_63165456_13417	198.858
2	1_63160679_16616	199.018
2	2_63188577_11959	199.018
2	2_62581945_14437	199.018
2	1_63160679_16609	199.018
2	2_62581945_14006	199.231
2	2_62952141_126678	199.338
2	1_62960892_20933	199.338
2	2_63022504_47450	199.338
2	2_63191312_2787	199.338
2	1_62951530_35121	199.657
2	1_63023032_4566	199.913
2	2_63207142_67809	202.216
2	2_63207142_67807	202.216
2	2_63207142_67805	202.216
2	1_63010070_24689	204.646
2	1_63058583_13590	204.82
2	1_63026115_17628	205.254
2	1_62607996_9134	205.254
2	1_63026445_15529	208.21
2	1_63026445_15561	208.258
3	1_63177203_89547	0
3	1_63177203_89542	0
3	1_63020729_3315	2.498
3	2_63215660_24856	3.60867
3	2_63018626_11337	4.164
3	2_63215660_25495	5.83
3	1_63203483_31543	7.676
3	2_63215660_25743	7.80786
3	1_63060257_5913	8.1375
3	1_62950330_13153	8.599
3	1_62512035_5554	8.599
3	1_62699552_199195	8.599
3	1_62512035_5532	8.599
3	2_63190128_45278	10.569
3	1_63023027_20080	10.569
3	2_62825186_11594	10.569
3	1_63177332_21475	10.569
3	1_62511841_3309	10.569
3	2_62610398_46290	11.0289
3	2_62610398_46283	11.0289
3	2_62610398_46299	11.0864
3	1_63090335_13993	11.3968
3	1_63015479_38984	11.4888
3	1_63015479_39090	11.4888
3	1_63015479_39157	11.6037
3	1_62958553_29731	11.6037
3	1_62925058_43786	11.7516
3	1_62925058_43799	11.7516
3	2_63117175_24959	11.7516
3	1_62963698_28589	11.9487
3	2_59891414_4942	11.9487
3	2_62825186_11588	11.9487
3	1_63023027_20448	11.9487
3	1_62891458_6001	11.9487
3	1_62963698_28740	12.2246
3	1_63190128_45375	13.6732
3	1_63190128_45325	14.708
3	1_62968789_43867	30.8305
3	1_63206801_345994	30.8305
3	2_58703395_12169	31.0096
3	2_58703395_12215	31.0096
3	1_63172851_21979	32.174
3	1_63000273_12612	61.225
3	1_63096869_22784	63.966
3	2_63048896_20033	64.8418
3	1_63227451_326982	65.3672
3	1_63227542_579908	65.3672
3	1_63227451_248789	65.7175
3	3_63227542_581423	65.7175
3	1_63067218_22738	66.0678
3	3_62962614_13183	66.3013
3	1_63181263_75899	66.7684
3	1_63228032_121252	66.8852
3	1_63228032_121117	66.8852
3	1_62982688_13833	67.469
3	1_63120907_49467	69.97
3	1_63227451_248784	70.6863
3	2_63120907_49322	71.0445
3	2_62894892_36133	71.2594
3	1_63067218_22692	72.119
3	1_63207090_217687	72.119
3	1_63112926_10386	82.214
3	3_62822880_23435	82.214
3	1_63112926_10377	82.214
3	1_63093312_30018	93.059
3	1_63093312_29964	93.059
3	2_63093312_30184	93.689
3	1_63207796_340048	93.959
3	1_59658806_20115	94.319
3	1_62298682_5147	95.0045
3	1_63152715_10629	95.06
3	2_63177601_65586	95.233
3	2_62986631_73506	95.4158
3	1_62955800_12996	97.061
3	2_62955800_12684	97.199
3	1_63200815_45075	97.8155
3	1_63065662_25373	97.8155
3	1_62955800_13061	98.067
3	1_62963113_22370	99.2945
3	1_63181719_39452	99.2945
3	1_62514650_56323	100.079
3	1_63014227_8125	100.079
3	1_62514650_56322	100.079
3	1_63205692_80116	100.803
3	1_62966676_63380	100.803
3	1_63205692_78939	101.238
3	1_63200815_45111	101.528
3	1_63200815_45100	101.528
3	1_62925015_134225	103.54
3	1_62719925_63530	103.54
3	1_62606720_4230	103.54
3	1_62940053_11908	103.946
3	2_62925015_134229	103.946
3	1_63056173_38475	104.081
3	1_62930537_8458	104.081
3	1_62952434_301173	104.189
3	1_63181719_39430	104.757
3	1_62630201_1766	105.163
3	1_62965101_21687	108.238
3	1_63175122_11250	108.292
3	1_62964607_12754	108.292
3	1_62965375_25707	108.292
3	1_63226626_88058	108.292
3	2_62748463_6702	109.775
3	1_62839604_16129	109.775
3	1_62510340_77617	109.775
3	2_58641441_93763	109.775
3	1_62965375_30989	109.775
3	1_63175122_11432	109.775
3	1_63175122_11457	109.775
3	2_63051508_17350	109.775
3	1_63175122_10320	109.775
3	1_63197389_69447	109.775
3	1_62510340_77550	109.775
3	1_62748463_3642	110.433
3	2_63205987_57870	110.433
3	1_62837007_23296	110.433
3	2_62966080_13736	110.598
3	1_63020246_5069	110.598
3	1_63205987_56126	110.763
3	1_63205987_56159	110.872
3	1_62896449_27463	111.421
3	1_63207192_333841	112.371
3	1_63141800_79633	112.387
3	1_62665589_22183	112.387
3	1_62896449_34875	114.414
3	2_62972304_20098	114.414
3	1_62868201_16931	114.414
3	1_59997510_26013	114.414
3	1_63191918_27906	114.47
3	1_62837007_23399	114.474
3	2_63205987_57831	114.543
3	2_62967465_4754	117.973
3	1_62660190_43902	117.973
3	1_63146446_5500	118.416
3	1_63185074_176501	118.416
3	1_63175122_12110	118.416
3	2_63194449_16559	118.564
3	1_63059072_28915	118.564
3	2_63198334_74194	118.564
3	1_63185074_174863	118.564
3	1_63146446_7049	118.683
3	2_63202983_81066	118.86
3	1_63146446_7175	118.86
3	1_63146446_5825	118.86
3	2_63202983_79942	118.86
3	1_63146446_5840	119.037
3	1_62869621_42533	119.156
3	1_62712381_21867	119.303
3	1_62981588_2923	119.392
3	1_63146446_5886	119.392
3	2_63015654_6864	119.747
3	1_63178751_83106	119.747
3	2_62712381_20720	119.747
3	1_63084693_53626	119.747
3	1_63146446_5710	119.747
3	2_63185074_175265	119.747
3	1_63183669_5336	119.747
3	1_63054843_9777	119.747
3	1_63135935_32620	119.747
3	1_62539208_42904	119.747
3	2_62957523_22672	121.469
3	2_62957523_24559	122.035
3	1_63180510_36410	122.035
3	1_62960317_41909	122.035
3	1_62957523_23857	122.035
3	1_62960986_31734	122.053
3	1_62957523_24604	122.055
3	2_62957523_24729	122.055
3	2_62957523_24717	122.055
3	2_63105537_18444	122.071
3	2_63060380_50914	122.074
3	2_63060380_50859	122.076
3	2_62671274_26022	123.19
3	1_62671274_26519	123.19
3	2_62671274_25730	123.19
3	1_63180709_45323	123.19
3	1_62940248_13654	123.817
3	1_62955185_18189	124.444
3	1_63222239_59417	126.038
3	1_63226080_141301	126.91
3	2_62869573_35969	128.531
3	2_62869573_35966	128.531
3	2_62869573_36034	128.531
3	1_63190226_12333	128.752
3	1_62869573_35926	128.83
3	1_62960317_41931	129.528
3	1_63052686_23833	129.528
3	1_62951308_56764	129.528
3	1_62869573_35883	129.528
3	1_63205981_44759	134.117
3	2_63190062_52185	134.433
3	1_63064111_44218	134.748
3	1_63064111_34639	135.379
3	1_63031690_47160	140.535
3	1_63201174_5732	141.195
3	1_63073619_9108	141.415
3	1_63113111_114030	143.175
3	2_63031690_47128	144.653
3	1_63113111_114184	145.023
3	2_63140286_28098	146.732
3	1_62920761_51496	146.732
3	1_63113111_112985	146.732
3	2_63140286_27170	147.167
3	1_63203806_16175	147.312
3	1_63185771_138190	147.602
3	2_63227818_1278614	147.602
3	2_62938812_93743	147.777
3	1_62938812_93693	147.777
3	2_62938812_93715	147.777
3	1_62920761_52191	147.893
3	1_63228013_117940	147.893
3	1_62920761_50834	148.473
3	1_62641301_10037	153.378
3	1_63221465_70668	153.378
3	2_62849983_46944	153.429
3	1_63139307_122087	153.429
3	1_63124512_9007	153.429
3	1_63059181_67237	153.429
3	1_62849983_45765	153.429
3	1_63139307_122955	153.429
3	1_62641301_9046	153.429
3	1_63205140_40969	153.429
3	2_63124512_8973	153.728
3	1_63093271_75246	153.991
3	1_63221465_68504	154.359
3	2_63221465_68998	154.359
3	2_63221465_69051	154.359
3	1_63221465_67278	154.359
3	2_60597883_27646	154.359
3	1_62641301_8399	154.604
3	2_63221465_69146	154.604
3	1_63053070_12280	154.779
3	1_63053070_12661	155.83
3	2_63168082_145740	155.83
3	1_63007272_21283	155.83
3	1_63040132_16987	155.83
3	1_63139307_122089	155.83
3	1_41450342_836	155.83
3	1_60047794_6275	156.195
3	2_63046075_33028	156.341
3	1_60178368_18835	156.341
3	2_63022983_77887	156.341
3	2_63221465_70762	156.469
3	2_63007272_27985	156.469
3	1_62981618_26091	156.469
3	2_63046075_33089	156.469
3	1_62641301_9144	156.469
3	1_62641301_9150	156.469
3	1_62742907_37328	156.56
3	1_63046075_32668	158.386
3	2_63046075_32952	158.68
3	2_63049366_4966	158.778
3	2_63046075_32950	158.778
3	1_63046075_32616	158.778
3	1_63046075_32623	158.778
3	1_63046075_34054	158.974
3	2_63172322_14350	158.974
3	1_63177736_24442	159.091
3	1_63171713_41198	159.169
3	2_63027341_29951	159.169
3	2_62892158_20185	159.169
3	1_63028745_6486	159.169
3	2_63028745_6800	159.267
3	1_63049366_4980	159.267
3	1_63172322_12481	159.326
3	1_63172322_12480	159.326
3	1_63172322_12471	159.326
3	2_63046075_34389	159.561
3	1_63194200_42807	159.561
3	1_63027341_29911	159.561
3	2_60276839_26261	161.652
3	1_62963910_33236	161.652
3	2_62992398_103336	161.652
3	2_62892158_18431	161.652
3	2_62302317_8346	161.652
3	1_62963910_33225	161.652
3	2_62963910_33152	161.652
3	1_62848415_17503	161.652
3	1_63028745_6891	162.061
3	1_63201605_357570	162.061
3	2_62521729_2443	162.163
3	1_63104752_68507	162.163
3	2_60112272_1402	162.163
3	2_63150260_15896	162.236
3	1_62863982_4344	162.333
3	1_63201605_360041	162.333
3	1_62926450_70915	162.333
3	2_62964922_15578	162.47
3	2_62974546_4243	162.674
3	3_63203249_250916	162.878
3	2_63111184_46841	163.015
3	1_63201878_15573	163.185
3	1_62978854_6191	163.185
3	1_63104752_76434	163.185
3	1_62964922_14504	163.287
3	1_63060443_142168	163.287
3	2_63086898_11159	163.287
3	2_63060443_142174	163.696
3	1_63018097_55496	163.696
3	1_60238252_47573	165.15
3	1_63095690_19326	165.15
3	1_63206324_119341	165.174
3	1_63024142_2535	165.174
3	1_63095690_19252	165.174
3	2_60177985_45499	166.825
3	1_59921051_5543	166.825
3	1_63137095_45782	167.147
3	1_63018097_56938	167.227
3	2_59921051_5487	167.284
3	2_63018097_22636	167.361
3	1_60177985_52263	167.361
3	1_63018097_22682	167.361
3	1_60177985_52353	167.361
3	2_60177985_52727	167.361
3	1_62964922_14557	167.361
3	1_63018097_56890	167.361
3	1_63018097_22640	167.361
3	1_60177985_52750	167.361
3	2_62978854_6111	167.361
3	2_63203249_252091	167.468
3	3_60112272_1428	167.468
3	1_62892530_9426	167.468
3	2_62984631_24378	167.897
3	1_63029972_34765	167.897
3	1_59921051_5712	167.897
3	3_60177985_52683	168.433
3	2_60177985_45475	168.433
3	2_60177985_52682	168.433
3	1_62980380_14434	168.433
3	2_60673909_43569	168.916
3	2_62639328_39688	168.916
3	2_63201878_13939	169.399
3	2_63201878_13917	169.399
4	1_62748313_12832	0
4	1_62748313_12831	0
4	1_59533634_13308	6.409
4	1_63061797_5626	7.30725
4	1_59533634_13301	7.60667
4	1_63063199_28790	8.5648
4	1_59533634_13136	10.002
4	1_63001546_5876	12.471
4	1_62999267_39462	12.471
4	1_63001546_71956	13.006
4	2_63101864_76590	13.2735
4	3_59163292_6952	13.541
4	1_62577204_38286	13.541
4	1_62577204_38266	13.541
4	1_62622886_4741	17.416
4	1_62841374_10345	17.416
4	1_62940029_14326	17.9995
4	1_62841374_13001	18.583
4	1_62841374_11753	19.965
4	2_63016635_20631	22.805
4	1_63016635_20598	22.805
4	1_63016635_20575	22.805
4	2_63170101_14435	23.457
4	2_62673712_12565	23.457
4	1_63048339_6003	23.457
4	1_63048339_8749	23.7364
4	1_62764873_19756	25.099
4	1_62803560_5622	25.099
4	1_62803560_5634	25.099
4	1_62803560_5586	26.065
4	1_62803560_5582	26.065
4	1_62893659_75325	26.397
4	2_62443017_1025	26.729
4	1_63198902_130702	27.393
4	1_63227304_85738	27.393
4	1_63227304_85736	27.393
4	2_62686803_7871	27.812
4	1_63227304_85344	28.1472
4	1_63018496_57917	28.1472
4	1_63227304_85403	28.1472
4	1_63038824_26848	28.231
4	1_63202930_35724	28.2909
4	1_63034765_15428	28.2909
4	1_63150945_37949	28.65
4	2_62893659_76468	28.65
4	2_63058870_73474	28.65
4	1_59295007_39501	28.65
4	3_62748478_13978	32.859
4	1_62991280_7821	32.859
4	2_62991280_7796	33.6238
4	2_63041921_14434	33.6238
4	1_62922924_6137	34.3885
4	2_63007266_3058	34.3885
4	1_62922924_6089	34.6944
4	1_62922924_6142	34.8983
4	1_62922924_6263	35.044
4	1_62929015_38574	35.1532
4	1_62922924_6327	35.4082
4	1_62521083_14080	35.918
4	1_63180237_12558	37.731
4	2_63063356_63984	38.3594
4	2_63043817_11048	38.6108
4	2_63039021_60576	38.7086
4	3_62748478_14003	38.8308
4	1_62979952_31039	38.8308
4	1_63081371_22932	40.3704
4	1_59375926_4034	42.13
4	2_62976121_23865	43.5676
4	1_62302750_7914	43.927
4	1_62302750_7893	43.927
4	2_62951820_114411	45.175
4	1_62952392_377809	48.22
4	2_62943002_38980	48.297
4	1_63202597_23883	49.3317
4	1_63192034_19976	49.7023
4	2_63192034_12247	51.7776
4	1_62962550_98986	52.667
4	2_62927099_94312	60.3946
4	1_63182211_86331	60.4065
4	1_62983712_12766	60.4278
4	1_62983712_12772	60.4278
4	2_63227732_513281	60.5313
4	2_63204602_117107	60.5389
4	1_63205962_54363	60.5759
4	1_63005882_23871	60.71
4	2_62613295_5156	60.71
4	1_62613295_5386	60.71
4	1_63166610_37178	64.644
4	1_63105387_30582	64.644
4	2_63227732_817734	64.644
4	1_63227732_817789	64.644
4	1_62976208_24807	64.644
4	2_63112938_52248	64.6775
4	1_63204523_119752	64.678
4	1_63204602_194962	64.7088
4	1_63148116_1627	64.7099
4	1_63204602_177310	66.719
4	2_63227732_816952	66.7671
4	1_62950525_12290	69.751
4	1_63148456_39356	70.1313
4	1_62950525_12371	70.2074
4	1_62950525_12368	70.403
4	1_62950525_12365	70.403
4	1_63148456_38563	70.5117
4	1_63101919_56892	72.033
4	2_63200375_68811	72.566
4	2_62954656_26793	72.7944
4	1_62996789_51861	72.8325
4	1_62968070_10572	72.8325
4	1_63204684_110258	72.8325
4	1_63148456_38476	72.8858
4	2_62996789_52414	73.099
4	1_62996789_52541	73.099
4	1_62954656_26718	73.099
4	2_62670569_10774	74.748
4	1_62959378_62338	74.748
4	1_62745979_14608	74.748
4	2_62970617_34583	75.2303
4	2_63116853_23053	75.3268
4	1_63116738_4753	77.642
4	1_62670569_10896	77.642
4	1_60276549_436	84.77
4	1_60276549_433	85.651
4	2_62689232_61618	86.1545
4	1_60276549_364	86.1545
4	1_60276549_344	86.532
4	1_63193635_38545	87.3376
4	2_63193635_38397	87.539
4	2_63183234_53908	87.539
4	1_63183234_55555	87.539
4	1_63178410_8552	89.517
4	1_63228475_1030775	89.517
4	1_62927404_154518	89.517
4	1_63228516_1308713	90.4985
4	1_63178410_10069	91.48
4	1_63066208_41863	92.1365
4	1_63228475_1031241	93.443
4	2_63093661_42342	93.8807
4	1_63093661_40199	94.4934
4	2_62539807_29773	94.756
4	1_62928480_96700	94.756
4	1_63008705_28846	101.988
4	1_63008705_28847	103.006
4	2_63008705_20374	104.024
4	2_63066208_41907	105.042
4	1_62938657_10238	105.042
4	1_62605773_64432	109.212
4	2_62757017_72113	109.212
4	1_62605773_64430	109.212
4	1_63206791_82255	109.89
4	2_63206791_82288	110.059
4	1_62952696_338642	110.059
4	1_62952696_338648	110.059
4	2_63003246_48340	110.342
4	1_63155336_50409	110.483
4	2_63155336_36427	110.568
4	1_63171585_13995	110.907
4	1_63155336_42159	110.907
4	1_63155336_43036	110.907
4	1_63193305_59976	110.907
4	1_63155336_42223	110.907
4	1_63155336_51726	111.529
4	1_63207069_391007	111.529
4	1_63155336_51980	111.529
4	2_63012253_3206	111.529
4	1_63155336_51852	111.642
4	1_63169324_36794	111.642
4	1_63155336_50434	111.887
4	2_62973530_54450	112.377
4	2_62952328_113445	112.377
4	1_62547406_11693	113.229
4	1_62893451_69210	113.229
4	3_62310224_18375	113.847
4	1_63200739_175649	113.847
4	1_62952696_338079	113.847
4	2_62893451_68992	113.847
4	1_62547406_11714	113.847
4	2_63205557_83425	114.188
4	1_63223712_194259	114.273
4	1_62939732_146547	114.273
4	1_62547406_11832	114.415
4	1_62547406_11864	114.415
4	1_62547406_11814	114.415
4	2_63045535_62396	114.529
4	2_62987242_10639	114.699
4	1_63219972_114395	114.699
4	1_62757017_85430	114.983
4	1_62952696_338472	114.983
4	1_63168916_6752	115.125
4	1_63109109_29744	115.125
4	2_63205557_83498	115.125
4	1_62915561_39465	115.125
4	2_63200739_152274	115.125
4	1_62908514_97837	115.125
4	1_62757017_71985	115.125
4	1_62908514_98030	115.125
4	1_62510244_9877	115.125
4	1_62757017_85347	115.125
4	1_63023300_19637	115.125
4	1_63219972_116582	115.125
4	2_63168916_6715	115.267
4	2_63200739_169227	115.267
4	1_63168916_6787	115.267
4	2_63168916_6700	115.267
4	1_62757017_71913	115.551
4	1_62952696_338341	115.551
4	3_63171585_13961	115.551
4	1_62952696_338439	115.551
4	1_62757017_71871	115.551
4	2_62757017_82855	119.467
4	2_62757017_82893	119.937
4	2_62757017_82862	121.033
4	2_62757017_82860	121.033
4	1_62757017_82858	121.033
4	1_62757017_82846	121.033
5	1_63225557_39689	0
5	1_63225557_37562	4.692
5	1_63225557_39022	7.16
5	1_63225557_39296	8.394
5	1_63225557_39228	8.394
5	1_60144780_4102	15.201
5	1_63108316_19152	15.3836
5	1_62982658_5319	15.3881
5	1_62646924_3472	15.4684
5	1_62982829_12306	22.4148
5	2_62986624_45548	22.687
5	2_62866511_116445	22.687
5	1_60176985_9498	22.687
5	1_63048339_8747	26.189
5	1_62952679_584739	26.189
5	1_63206313_137522	26.189
5	1_58804687_1776	26.189
5	2_62916568_17502	26.8848
5	2_62952679_585207	26.9428
5	2_62952679_585186	26.9428
5	1_63048339_8713	26.9428
5	1_62952679_473088	27.0113
5	1_63201708_40424	27.0113
5	1_63105199_11474	27.0113
5	1_63213354_5557	27.0113
5	1_62952679_228235	27.0935
5	2_63213354_6144	27.194
5	1_62952679_473019	27.395
5	2_63008998_5350	27.6965
5	1_62839824_29279	27.6965
5	1_63166409_68049	28.4503
5	1_63066352_30426	35.234
5	1_63066352_30470	35.7954
5	1_63116652_57180	36.2165
5	1_63207404_400053	37.199
5	1_63066352_30258	37.199
5	1_63207404_348879	37.5988
5	2_63009657_50375	38.617
5	1_63116652_57245	38.798
5	1_63210634_33730	40.035
5	1_62958505_52062	44.2778
5	2_58870684_11882	44.8081
5	1_62958505_52069	44.8839
5	1_62958505_52031	45.49
5	1_63207110_126710	49.073
5	1_59572761_10977	49.4463
5	2_63207110_126834	49.633
5	1_63170428_23902	49.633
5	2_63207110_126765	49.633
5	2_62968146_30035	49.745
5	1_61298145_4148	50.193
5	1_63163841_8666	51.043
5	2_63170428_23467	51.043
5	1_63163841_8776	51.213
5	1_63207110_126856	51.3263
5	1_63170428_23677	51.3263
5	1_62951198_371794	51.3263
5	1_63207110_125010	51.3263
5	1_63153691_46743	51.3263
5	1_62953819_79882	51.3263
5	1_62951809_191037	51.468
5	2_58870684_11875	51.468
5	2_62713502_38294	51.468
5	1_63185119_48575	51.468
5	1_62957019_39703	51.468
5	2_63163841_8678	51.893
5	1_63188500_57559	51.893
5	2_63130044_50029	51.893
5	1_58870684_10811	51.893
5	1_63202651_13314	56.638
5	1_62960100_21449	56.638
5	1_63202651_13615	57.0358
5	1_63196328_34621	57.1683
5	1_63202651_13251	57.2744
5	1_62991258_37400	57.4335
5	2_63223168_162110	59.82
5	2_61508139_3228	61.7515
5	2_63184036_18550	61.7784
5	1_62956918_11982	61.81
5	1_62873383_9350	63.92
5	2_63207105_322158	65.305
5	2_63222518_173168	66.254
5	1_63207105_318634	66.254
5	1_62754211_69487	67.203
5	1_63227645_213654	72.43
5	1_63002915_109627	72.43
5	1_63002915_109682	72.793
5	1_63002915_108071	73.882
5	1_63002915_108031	75.399
5	2_63002915_108010	76.0875
5	1_63175369_50604	78.293
5	2_63117193_46590	81.385
5	2_63111827_15989	83.063
5	1_62900150_96146	88.165
5	2_63071732_17623	88.868
5	1_63003402_102219	90.274
5	1_63006665_175254	90.274
5	2_63207097_186653	90.274
5	1_62979404_12562	90.274
5	1_63216465_120642	90.5083
5	1_62979404_12029	90.5083
5	2_63105420_32333	90.6757
5	1_62979404_14395	90.6757
5	1_63227690_179309	90.6757
5	1_63207097_191181	90.8012
5	2_62979404_14418	90.977
5	1_62979404_12006	91.0942
5	1_62962592_26932	91.68
5	1_63185840_32015	91.68
5	1_63207097_186490	91.68
5	1_62979404_12040	91.68
5	1_62248734_1402	94.23
5	2_63179193_57385	94.6156
5	1_62572966_2904	94.8727
5	2_63227755_351483	95.0012
5	1_63050122_55316	95.0012
5	1_62834018_44659	95.194
5	1_63186514_66931	95.194
5	1_63216465_120519	96.158
5	1_63204609_183602	102.249
5	2_63162748_39516	102.561
5	2_63041126_6518	102.664
5	2_63207380_716553	103.495
5	2_62688369_45272	105.585
5	2_62766147_34126	106.282
5	1_63042153_5751	106.63
5	1_62697817_68488	107.675
5	2_63066671_37409	107.847
5	2_63066671_37401	109.183
5	2_63066671_37399	109.183
5	1_63066671_37369	110.389
5	1_63227392_336334	110.389
5	2_63175708_175409	111.445
5	1_62927258_170283	112.199
5	1_63124836_20464	113.089
5	1_62927258_176554	113.089
5	1_63020776_19385	113.71
5	2_62987983_13659	114.02
5	2_62927258_170250	114.207
5	1_63033143_30272	114.42
5	1_62927258_170309	114.952
5	1_63228520_2664545	117.386
5	1_62978031_39111	118.972
5	1_62980266_46357	119.451
5	1_63228520_2664644	119.69
5	1_63228520_2664638	119.929
5	2_62980266_44972	121.123
5	1_62980266_44941	121.123
5	1_62980266_45309	121.267
5	1_62835321_9059	121.601
5	2_63206626_89035	122.932
5	1_63044567_111440	122.935
5	1_63228455_473482	122.939
5	1_63026999_22148	122.939
5	2_63138240_43202	122.956
5	2_63207011_139370	122.957
5	2_62981664_32125	122.957
5	1_63204214_30830	122.958
5	1_62981664_31817	122.958
5	1_63165412_18089	122.958
5	1_63207011_139288	122.958
5	1_63228455_473601	122.958
5	2_62954227_12458	122.958
5	1_62981664_32733	122.96
5	1_63206690_229003	122.96
5	1_62969029_18108	122.981
5	2_63204214_30419	122.981
5	1_63165412_18132	122.981
5	2_63196485_80310	122.981
5	2_62981664_32145	122.981
5	2_62981664_30596	122.981
5	2_63204214_29934	122.981
5	1_63207011_138818	122.981
5	1_59217798_15311	122.981
5	1_63086206_24256	123.06
5	1_63086206_24274	123.137
5	1_62980266_46359	124.786
5	1_62867002_14627	127.799
5	2_62954227_16094	127.807
5	1_62953552_25105	127.813
5	1_63173584_79587	127.882
5	2_63187342_45661	127.883
5	1_63138240_43168	127.883
5	1_63207375_302705	127.886
5	1_62768540_22772	127.971
5	1_62304668_11423	127.971
5	1_61848104_31856	129.853
5	1_61848104_31851	129.853
5	2_62516169_60753	130.362
5	1_63166024_151374	130.419
5	1_62516169_86016	130.49
5	1_61848104_31646	130.702
5	1_63204571_86700	132.711
5	1_63204571_86704	132.711
5	2_62867002_13128	132.711
5	1_62867002_13398	132.711
5	1_63204571_12103	132.963
5	2_63204571_69857	133.552
5	1_63204571_69824	133.72
5	2_63204571_69861	134.138
5	1_63204571_86642	134.643
5	2_62817863_56302	134.951
5	1_62962211_26482	135.566
5	1_62754696_10869	135.566
5	1_62754696_10860	135.566
5	1_62948387_62743	135.945
5	2_62969076_2897	135.945
5	1_62982583_20258	136.087
5	1_62881976_145880	136.434
5	1_63026304_59796	136.434
5	1_63063836_21079	136.434
5	1_62754696_14191	136.434
5	2_62516390_4343	136.434
5	1_62962211_17441	136.434
5	1_62516390_4293	136.434
5	1_62969076_1793	136.434
5	2_62969076_2393	136.868
5	2_62754696_11076	136.868
5	1_62952424_133923	137.519
5	1_63125486_35131	137.519
5	2_63112901_2725	137.519
5	2_63112901_2670	137.649
5	1_63112901_2512	137.736
5	2_63008754_10901	137.736
5	2_63112901_2303	138.17
5	1_62659682_16833	138.17
5	2_63112901_2349	138.17
5	1_63055317_28625	138.17
5	2_63206967_397873	138.17
5	1_61018981_11719	138.17
5	2_63215789_198071	146.257
5	2_63215789_198080	146.257
5	2_62829974_62285	147.015
5	1_62998650_5681	147.268
5	1_62642111_65018	148.279
5	1_62642111_65067	148.279
5	1_62642111_65066	148.279
5	2_63137903_17655	152.058
5	1_63051636_117218	152.145
5	1_63183069_133491	152.145
5	1_63051636_117199	152.149
5	1_63018599_5440	152.215
5	1_62550259_5552	155.225
5	1_62562539_35140	155.606
5	1_63008889_7584	155.892
5	2_63008889_7481	155.892
5	1_63173565_43859	155.892
5	1_62991842_32518	156.025
5	2_62991842_34467	156.114
5	2_62964314_26741	156.114
5	1_63215789_200694	156.114
5	2_63173565_43208	156.114
5	2_63008889_7655	156.114
5	1_62991842_32935	156.178
5	1_62991842_34227	156.226
5	2_63008889_7629	156.226
5	1_62991842_32340	156.559
5	1_63008889_7523	156.559
5	1_63008889_7524	156.559
5	1_62991842_32348	156.559
5	1_63009905_8846	157.95
5	1_63208340_60972	159.341
5	1_63009905_8760	159.341
5	1_63009905_8692	160.273
5	2_63067293_96793	160.376
5	1_62918392_41009	160.894
5	1_63228494_3636905	160.894
5	1_63007444_18654	160.894
5	2_62918392_48049	160.894
5	1_62864947_21703	160.894
5	1_63027369_65726	161.222
5	1_63027369_64074	161.44
5	1_63009905_6147	161.713
5	1_63130655_6363	161.713
5	2_63206704_119084	161.986
5	1_62736777_20319	161.986
5	1_63183590_37486	161.986
5	1_63026927_35932	161.986
5	2_63028605_35363	162.123
5	1_63062526_11291	162.123
5	1_63226499_53280	162.123
5	2_62972565_27241	162.204
5	1_63058604_8003	162.259
5	2_63034281_13766	162.532
5	1_63062526_54754	162.532
5	1_59435141_6947	162.532
5	1_62768723_12395	169.2
5	2_63006896_23067	169.555
5	2_62971152_14242	169.614
5	1_62971152_14256	169.697
5	1_63143173_48531	169.821
5	1_62519579_7900	169.946
5	1_62640309_43972	170.029
5	2_63009991_13944	170.029
5	1_62982310_46242	170.443
5	2_62971152_15267	170.443
5	2_59778070_116900	170.443
5	1_62519579_5852	170.443
5	1_62519579_7940	170.689
5	1_63143173_48607	170.689
5	1_63207166_150170	170.876
5	2_63170707_20518	170.876
5	2_62519579_9127	171.021
5	1_63057588_598	171.31
5	2_63029746_19398	171.31
5	1_63109712_17503	171.599
5	2_62971152_14749	171.599
5	1_63109712_17484	171.599
5	2_58739513_29123	172.177
5	1_62847322_46357	172.177
5	1_62847322_21472	175.012
5	1_62847322_48921	175.132
5	1_63109712_17533	175.132
5	2_63168791_59256	175.249
5	2_63168791_59288	175.257
5	1_63171534_33005	181.754
5	1_62909632_141353	181.754
5	2_63171534_32982	181.754
5	2_63018645_96473	181.754
5	1_63109620_66295	181.754
5	1_63109620_65108	181.754
5	1_59328504_13732	181.754
5	2_62909632_140419	182.222
5	1_63171534_33022	182.315
5	1_63018645_98302	182.315
5	1_63215141_36632	182.456
5	2_62640309_13974	182.456
5	2_61445408_9191	182.456
5	1_63139408_42711	182.456
5	1_63018645_96042	182.556
5	2_63018645_96081	182.69
5	1_63139408_42700	182.69
5	2_63018645_95739	182.69
5	2_63026669_15883	182.69
5	1_63109620_64496	182.69
5	2_63109620_64515	182.69
5	2_63139408_41022	182.69
5	2_63109620_65950	182.877
5	1_63067349_83444	183.157
5	2_63109620_64391	183.157
5	1_63139408_42765	183.157
5	1_63109620_65906	183.438
5	1_63109620_66080	183.625
5	1_63109620_65013	184.561
6	2_63203864_264820	0
6	1_63203864_264832	0
6	2_62974259_23189	0.9895
6	1_58724448_8093	1.09944
6	1_58724448_8108	1.09944
6	2_63203864_259978	1.09944
6	2_62959124_32722	1.23687
6	1_63201983_34545	9.895
6	1_63201983_34568	10.55
6	1_63201983_34558	10.9867
6	1_62961884_33656	16.445
6	1_63179356_4869	18.6121
6	1_62960563_10696	19.479
6	2_63205614_70109	20.4753
6	1_62960563_10565	22.468
6	1_63198943_94297	25.19
6	1_63029758_12279	27.464
6	2_62648129_5522	29.0913
6	1_63145265_2831	29.905
6	1_63160422_25836	30.84
6	2_62568579_7085	32.4916
6	1_62764559_57374	34.216
6	1_62944041_187526	47.489
6	2_62944041_185851	48.0902
6	1_63040453_86528	48.2907
6	1_63143531_134758	48.2907
6	1_63017898_85655	48.2907
6	1_63040453_86492	49.894
6	2_63125798_48576	49.894
6	1_63064123_46149	50.677
6	2_63040453_52871	53.865
6	2_63109790_37173	53.865
6	2_63109790_37196	54.9958
6	1_62901348_249525	58.388
6	1_62937260_16382	62.686
6	1_62937260_19105	64.462
6	1_62953997_14721	64.462
6	2_62937260_17152	64.462
6	2_62937260_19597	64.4725
6	1_62937260_19018	64.4725
6	1_62937260_18977	64.4725
6	1_63223440_141473	65.66
6	2_62953997_10375	65.66
6	1_63193812_33725	65.66
6	1_63207379_728015	65.66
6	2_61376482_1928	65.66
6	1_63223440_141383	65.8097
6	2_62937260_17132	66.259
6	1_62783158_26823	66.259
6	1_62535128_3056	66.259
6	1_62535128_2940	66.259
6	1_62893398_15155	67.962
6	1_63201506_51249	67.962
6	1_62893398_15138	67.962
6	2_63100266_14647	68.3612
6	1_63227452_288512	68.4183
6	2_62937260_17162	68.7605
6	2_62539725_31035	68.7605
6	1_63227018_46325	68.7605
6	2_63192751_161436	68.7605
6	1_62893398_16697	69.559
6	1_62944062_58593	80.221
6	1_62944062_58627	82.477
6	1_62956667_67442	94.103
6	2_62956667_65718	94.103
6	1_62956667_67435	94.103
6	1_62956667_69957	95.2133
6	1_62715005_39249	95.7685
6	1_62956667_86593	95.7685
6	2_62668992_1923	96.3237
6	1_59920826_1569	96.3237
6	1_62956667_70016	96.3237
6	2_63191372_19247	96.3237
6	1_62715005_39246	96.3237
6	2_59920826_1282	96.7678
6	1_59920826_1452	96.8788
6	2_59920826_1121	97.434
6	1_63155951_44761	97.434
6	1_63181991_176391	97.434
6	2_62978269_61645	97.434
6	1_59920826_1543	97.434
6	2_63165589_36588	103.192
6	1_63165589_36559	103.192
6	2_63165589_36749	103.489
6	2_63085396_83543	103.564
6	1_63165589_36741	103.564
6	1_62646874_56504	103.687
6	2_62646874_56642	103.687
6	1_63186080_8846	103.687
6	1_63165589_36898	103.687
6	1_62646874_56432	103.687
6	1_63165589_36849	103.687
6	2_63186080_8654	103.786
6	1_62646874_58020	103.935
6	2_62356246_3707	103.935
6	1_62646874_57651	103.935
6	2_63186080_8737	103.935
6	1_62646874_55950	103.935
6	1_62646874_57618	104.678
6	1_63155951_44728	104.678
6	2_63227802_1677887	104.678
6	2_63186080_8358	104.678
6	2_62967611_29569	104.678
6	1_62356246_3774	104.678
6	2_62928032_42566	106.297
6	1_63185136_68412	106.297
6	2_63169507_52526	106.297
6	1_58938712_860	106.297
6	1_62871612_36175	107.11
6	1_62947991_114650	107.201
6	1_62633556_49891	107.201
6	2_62981638_22286	107.314
6	2_62928032_42527	107.459
6	2_62311825_13401	107.459
6	1_62992158_6394	114.431
6	2_63202695_74684	114.431
6	1_63202695_74876	114.431
6	2_62832541_73625	114.431
6	1_63138030_34475	114.431
6	1_62992158_6397	114.431
6	1_63202695_74667	114.431
6	2_63227083_305457	115.397
6	2_63199062_26057	115.397
6	2_63202695_74626	115.397
6	2_62549188_55958	115.397
6	1_62989798_58588	115.88
6	1_62868095_40099	115.88
6	2_62992158_5845	115.88
6	1_62868095_40113	115.88
6	2_62549188_13157	115.88
6	2_62991691_12984	115.88
6	2_63206315_176845	116.363
6	1_63187213_38573	116.363
6	1_63202695_74963	116.363
6	2_63187213_38563	116.363
6	2_62549188_55915	116.363
6	1_62549188_53999	116.363
6	1_62989798_61315	116.624
6	1_62868095_40041	116.624
6	1_63000266_17915	117.59
6	1_63030681_33969	117.59
6	1_63030681_33886	117.999
6	1_63049423_92857	117.999
6	2_63049423_92853	117.999
6	1_63049423_92590	118.204
6	1_63049423_92568	118.204
6	1_63049423_92923	118.326
6	1_63049423_92280	118.817
6	1_63030681_33773	118.817
6	2_63049423_96408	120.105
6	1_59114299_17057	122.273
6	2_59114299_17018	122.682
6	1_59114299_17002	122.682
6	1_59114299_17046	125.729
6	1_63198328_1195	132.474
6	1_50560059_974	132.474
6	2_62972682_5243	132.771
6	1_62972682_2359	132.771
6	1_62972682_2338	132.771
6	2_62972682_5249	132.771
6	1_62972682_2336	132.771
6	2_62972682_5155	132.771
6	2_62972682_4693	132.846
6	2_62972682_5440	132.97
6	2_62972682_5434	132.97
6	1_63044099_7827	133.069
6	2_62989951_23920	133.069
6	1_63044099_7830	133.069
6	2_62994526_73947	133.069
6	1_63205652_66353	133.069
6	2_63206437_187009	133.218
6	2_63101143_28451	133.961
6	2_63101143_26883	133.961
6	1_63101143_28497	133.961
6	2_63101143_28471	133.961
6	2_63101143_28452	133.961
6	1_63101143_28545	133.961
6	1_62982143_19740	135.155
6	2_62957818_24362	135.898
6	2_63101143_27837	136.285
6	2_63101143_27873	136.285
6	1_63183597_5581	136.544
6	1_63183597_5587	136.544
6	1_63208794_874	136.728
6	1_62961741_52570	136.867
6	2_63205748_57376	136.867
6	1_62747682_38487	136.867
6	1_62068202_25088	136.867
6	1_62961475_90540	137.06
6	2_63205748_57484	137.189
6	3_62579022_20358	137.189
6	1_63077284_15504	137.189
6	1_63205748_57289	137.282
6	2_63044099_7874	137.282
6	2_63205748_57514	137.282
6	2_63183597_5518	137.835
6	2_63205748_58842	137.835
6	1_59060756_21056	137.835
6	1_63215842_82912	139.685
6	1_62972201_5013	139.685
6	1_63165926_17856	146.044
6	1_59199266_33531	146.145
6	1_63186284_116659	147.729
6	2_63158227_17419	151.361
6	2_63158227_17415	151.361
6	2_63158227_17482	152.155
6	1_63065226_79875	153.345
6	2_63214199_17726	154.196
6	2_62943568_10810	154.338
6	1_62951201_193286	154.338
6	2_63140151_2772	154.338
6	2_63177117_27315	154.338
6	1_62975093_77462	154.536
6	1_63184699_117096	154.668
6	1_62951201_193309	154.763
6	1_62943568_12093	154.763
6	2_63199562_55461	154.763
6	1_59851612_7447	154.763
6	1_62943568_12102	154.889
6	2_63199562_55168	155.33
6	1_62975902_16127	155.33
6	1_63127827_41892	155.33
6	2_62943568_12108	155.33
6	2_58790409_120667	155.33
6	1_63091704_16309	155.33
6	1_62975902_14491	155.33
6	1_58790409_120928	155.33
6	2_63016155_53173	155.429
6	1_62864687_28754	155.429
6	1_58790409_120600	155.429
6	1_63199562_55533	155.48
6	1_62957015_7167	155.48
6	2_63204825_12723	155.48
6	1_63150298_12403	155.48
6	1_63016155_50663	155.481
6	2_62634375_17756	155.481
6	2_62602325_1519	155.484
6	1_62744338_4557	155.484
6	2_63083635_20662	155.486
6	2_62952340_426515	155.487
6	1_63127827_41847	155.53
6	2_62957015_7127	155.54
6	2_63184699_117108	155.55
6	1_62952340_276876	157.1
6	2_63184699_113777	158.87
6	1_63163517_8484	158.87
6	1_62943568_14465	163.395
6	1_62943568_14457	163.395
7	1_59176888_8313	0
7	3_63185990_2325	0
7	1_59176888_8306	0
7	1_59176888_8366	3.457
7	1_63161305_18202	8.1895
7	1_62991131_22685	8.984
7	1_62959089_39989	8.984
7	1_62515576_19025	11.3468
7	1_62991131_22691	11.3468
7	2_63221506_10680	11.3468
7	2_63009997_105944	11.6093
7	1_63027156_43488	11.6093
[truncated: 2,134 more rows]

## Sheet: Notes
Marker names for exome capture markers consist of
marker class*(added for mapping)_contig_position within contig
for explaination of marker classes see Additional file 2_Table S2
The few markers with alphanumeric names (QTL population only) were SSR
